# Supplementary material for: Antileukemic potential of methylated indolequinone MAC681 through immunogenic necroptosis and PARP1 degradation
Source: Biomark Res. 2024 May 4;12:47. doi: 10.1186/s40364-024-00594-w (PMC11069214; doi:10.1186/s40364-024-00594-w)
Supplement: Supplementary file 1 — Additional file 1: Supplementary Figure 1. [S1] Voronoi diagram of the superpathway and its children, yellow indicates matched entities and gradient represents p-value for [A] GSE5550, [B] Combined dataset. [file 40364_2024_594_MOESM1_ESM.zip]

Archive with 2 entries (2 files):
- Boyer_Suppl.Figure1A.pdf
- Boyer_Suppl.Figure1B.pdf
