# Supplementary material for: Antileukemic potential of methylated indolequinone MAC681 through immunogenic necroptosis and PARP1 degradation
Source: Biomark Res. 2024 May 4;12:47. doi: 10.1186/s40364-024-00594-w (PMC11069214; doi:10.1186/s40364-024-00594-w)
Supplement: Supplementary file 5 — Additional file 5. [file 40364_2024_594_MOESM5_ESM.xlsx]

## Sheet: SD1A_samples
Healthy	CML			Healthy	CML
GSM1162510.CEL.gz	GSM1162525.CEL.gz			GSM129002	GSM129059
GSM1162515.CEL.gz	GSM1162529.CEL.gz			GSM129050	GSM129060
GSM1162520.CEL.gz	GSM1162533.CEL.gz			GSM129051	GSM129061
GSM2572166.CEL.gz	GSM1162537.CEL.gz			GSM129054	GSM129062
GSM2572167.CEL.gz	GSM1162541.CEL.gz			GSM129055	GSM129063
GSM2572168.CEL.gz	GSM1162545.CEL.gz			GSM129056	GSM129064
GSM2572169.CEL.gz	GSM2572161.CEL.gz			GSM129057	GSM129065
GSM2572170.CEL.gz	GSM2572162.CEL.gz			GSM129058	GSM129066
	GSM2572163.CEL.gz				GSM129067
	GSM2572164.CEL.gz
	GSM2572165.CEL.gz
Table S1A: samples in datasets

## Sheet: SD1B_GSE5550_DEGS
ProbID	SYMBOL	ENSEMBL	ENTREZID	logFC	P.Value	adj.P.Val
202169_s_at	AASDHPPT	ENSG00000149313	60496	0.570068	7.10836e-05	0.00100598
203192_at	ABCB6	ENSG00000115657	10058	0.359497	1.3229e-05	0.000341872
202804_at	ABCC1	ENSG00000103222	4363	0.330637	0.000388302	0.00324364
203196_at	ABCC4	ENSG00000125257	10257	1.19819	1.49945e-08	8.19636e-06
201872_s_at	ABCE1	ENSG00000164163	6059	0.52269	1.83229e-05	0.000413101
202123_s_at	ABL1	ENSG00000097007	25	0.691038	6.72934e-10	1.46466e-06
221669_s_at	ACAD8	ENSG00000151498	27034	0.325627	3.7972e-05	0.00065763
202502_at	ACADM	ENSG00000117054	34	0.472966	1.37087e-06	0.000106103
205412_at	ACAT1	ENSG00000075239	38	0.506953	0.00222627	0.0109326
202324_s_at	ACBD3	ENSG00000182827	64746	0.303825	5.35048e-05	0.000841642
201128_s_at	ACLY	ENSG00000131473	47	0.639074	8.22278e-07	7.9195e-05
200793_s_at	ACO2	ENSG00000100412	50	0.331108	1.54513e-05	0.000373431
208002_s_at	ACOT7	ENSG00000097021	11332	0.36676	0.00137719	0.00776087
221641_s_at	ACOT9	ENSG00000123130	23597	0.302641	0.000427218	0.00345647
201630_s_at	ACP1	ENSG00000143727	52	0.301747	0.00171849	0.00904328
201963_at	ACSL1	ENSG00000151726	2180	0.36419	0.00240443	0.0115582
202422_s_at	ACSL4	ENSG00000068366	2182	0.461823	3.69144e-06	0.000160624
218322_s_at	ACSL5	ENSG00000197142	51703	0.592731	9.15878e-09	7.28206e-06
210377_at	ACSM3	ENSG00000005187	6296	0.410295	0.000374956	0.0031502
202666_s_at	ACTL6A	ENSG00000136518	86	0.480658	0.000794599	0.00531529
200720_s_at	ACTR1A	ENSG00000138107	10121	0.387039	3.61937e-06	0.000159874
200996_at	ACTR3	ENSG00000115091	10096	0.445969	0.000174623	0.00187044
203935_at	ACVR1	ENSG00000115170	90	0.444046	3.0549e-05	0.000574584
205260_s_at	ACYP1	ENSG00000119640	97	0.314978	0.000486853	0.00376293
204639_at	ADA	ENSG00000196839	100	-0.8934	2.94148e-06	0.000139453
219358_s_at	ADAP2	ENSG00000184060	55803	-0.300425	0.000118856	0.00141579
203741_s_at	ADCY7	ENSG00000121281	113	0.316699	0.0062001	0.0228224
201753_s_at	ADD3	ENSG00000148700	120	-0.462081	0.000262095	0.0024569
212070_at	ADGRG1	ENSG00000205336	9289	0.675308	5.87027e-05	0.000897576
208848_at	ADH5	ENSG00000197894	128	0.380613	0.000588917	0.00433923
220606_s_at	ADPRM	ENSG00000170222	56985	0.484794	1.46623e-05	0.000359352
203566_s_at	AGL	ENSG00000162688	178	0.621085	3.98427e-05	0.000680594
215535_s_at	AGPAT1	ENSG00000226467	10554	0.393029	0.00941269	0.0307636
205401_at	AGPS	ENSG00000018510	8540	0.436884	0.000105375	0.00130378
200850_s_at	AHCYL1	ENSG00000168710	10768	0.631066	3.94845e-07	5.55631e-05
202820_at	AHR	ENSG00000106546	196	0.486082	5.51025e-07	6.60173e-05
205512_s_at	AIFM1	ENSG00000156709	9131	0.39424	7.68691e-05	0.00105541
202542_s_at	AIMP1	ENSG00000164022	9255	0.302346	0.000666393	0.00470941
202138_x_at	AIMP2	ENSG00000106305	7965	0.328999	0.000395861	0.00329733
208967_s_at	AK2	ENSG00000004455	204	0.433778	6.47691e-05	0.000956877
201675_at	AKAP1	ENSG00000121057	8165	0.402844	8.539e-05	0.00114193
209160_at	AKR1C3	ENSG00000196139	8644	0.673235	0.000334602	0.00291187
207163_s_at	AKT1	ENSG00000142208	207	0.468437	0.000162328	0.00177244
218487_at	ALAD	ENSG00000148218	210	0.749384	4.23802e-06	0.000171818
205633_s_at	ALAS1	ENSG00000023330	211	0.327274	0.000851655	0.00555449
217791_s_at	ALDH18A1	ENSG00000059573	5832	0.573635	2.51243e-06	0.000133986
212224_at	ALDH1A1	ENSG00000165092	216	1.75726	8.68209e-09	7.28206e-06
203722_at	ALDH4A1	ENSG00000159423	8659	0.421608	0.00433961	0.0179248
203608_at	ALDH5A1	ENSG00000112294	7915	0.384549	0.00506738	0.0198031
221589_s_at	ALDH6A1	ENSG00000119711	4329	0.522847	2.35345e-06	0.000130274
201612_at	ALDH9A1	ENSG00000143149	223	0.446653	2.45703e-05	0.000496935
218203_at	ALG5	ENSG00000120697	29880	0.309419	0.00688287	0.0245705
201197_at	AMD1	ENSG00000123505	262	0.377751	0.000636191	0.00456825
204976_s_at	AMMECR1	ENSG00000101935	9949	0.69935	0.000333711	0.00290991
207992_s_at	AMPD3	ENSG00000133805	272	0.316593	0.00129727	0.0074497
208721_s_at	ANAPC5	ENSG00000089053	51433	0.722249	1.3204e-06	0.000104038
211148_s_at	ANGPT2	ENSG00000091879	285	0.484526	2.76111e-05	0.000536165
201051_at	ANP32A	ENSG00000140350	8125	0.332892	0.00496709	0.0194808
201012_at	ANXA1	ENSG00000135046	301	0.770294	0.00172168	0.00904918
201302_at	ANXA4	ENSG00000196975	307	0.508035	0.000667284	0.0047103
200782_at	ANXA5	ENSG00000164111	308	-0.802829	0.000330224	0.00288526
209860_s_at	ANXA7	ENSG00000138279	310	0.440637	1.7838e-05	0.000408315
200613_at	AP2M1	ENSG00000161203	1173	0.502457	0.000193561	0.00199562
203142_s_at	AP3B1	ENSG00000132842	8546	0.326907	0.000137386	0.0015666
209871_s_at	APBA2	ENSG00000034053	321	0.380193	6.63795e-06	0.000222435
201284_s_at	APEH	ENSG00000164062	327	0.477449	1.67279e-05	0.000396482
201687_s_at	API5	ENSG00000166181	8539	0.387944	0.000176995	0.0018855
201176_s_at	ARCN1	ENSG00000095139	372	0.323392	0.000885597	0.00569099
200011_s_at	ARF3	ENSG00000134287	377	0.364287	0.00137928	0.00776724
201097_s_at	ARF4	ENSG00000168374	378	0.468573	6.92626e-05	0.000997117
216266_s_at	ARFGEF1	ENSG00000066777	10565	0.321621	0.0144966	0.0424037
214483_s_at	ARFIP1	ENSG00000164144	27236	0.34449	3.23416e-05	0.000595674
218501_at	ARHGEF3	ENSG00000163947	50650	0.300163	0.00352554	0.01531
210649_s_at	ARID1A	ENSG00000117713	8289	0.489953	0.0131722	0.0396357
221230_s_at	ARID4B	ENSG00000054267	51742	0.336051	0.00384306	0.0163719
201229_s_at	ARIH2	ENSG00000177479	10425	0.367765	0.00407695	0.0170608
202092_s_at	ARL2BP	ENSG00000102931	23568	0.362304	4.68626e-05	0.000763241
200761_s_at	ARL6IP5	ENSG00000144746	10550	0.378211	0.00115474	0.00686591
200950_at	ARPC1A	ENSG00000241685	10552	0.39709	7.63188e-05	0.00105448
208736_at	ARPC3	ENSG00000111229	10094	0.335217	0.00214711	0.0106094
221483_s_at	ARPP19	ENSG00000128989	10776	0.315048	0.00339752	0.0148871
218832_x_at	ARRB1	ENSG00000137486	408	0.510552	3.45511e-05	0.000615447
206414_s_at	ASAP2	ENSG00000151693	8853	0.48334	0.00103818	0.0063275
209517_s_at	ASH2L	ENSG00000129691	9070	0.604507	2.17332e-07	4.11374e-05
204608_at	ASL	ENSG00000126522	435	0.485574	9.67848e-05	0.0012485
36554_at	ASMTL	ENSG00000169093	8623	0.412264	0.000499941	0.00384902
205446_s_at	ATF2	ENSG00000115966	1386	0.335768	0.000763701	0.00517835
213026_at	ATG12	ENSG00000145782	9140	0.393398	0.00057944	0.00429837
208758_at	ATIC	ENSG00000138363	471	0.488269	4.88456e-05	0.00078386
220948_s_at	ATP1A1	ENSG00000163399	476	0.343255	0.000186097	0.00194457
209186_at	ATP2A2	ENSG00000174437	488	0.468006	0.0015258	0.0083297
212255_s_at	ATP2C1	ENSG00000017260	27032	0.350103	0.000879536	0.00567172
201443_s_at	ATP6AP2	ENSG00000182220	10159	0.448563	1.69985e-05	0.000401807
200096_s_at	ATP6V0E1	ENSG00000113732	8992	0.379671	0.000452713	0.00360275
201972_at	ATP6V1A	ENSG00000114573	523	0.364778	0.000105082	0.00130378
201089_at	ATP6V1B2	ENSG00000147416	526	0.319277	0.00568685	0.0214865
205198_s_at	ATP7A	ENSG00000165240	538	0.305687	0.000436476	0.00351836
204624_at	ATP7B	ENSG00000123191	540	1.12004	1.65089e-07	3.47201e-05
214594_x_at	ATP8B1	ENSG00000081923	5205	-0.304677	0.00159589	0.00858931
208833_s_at	ATXN10	ENSG00000130638	25814	0.363598	5.55304e-05	0.00086418
220525_s_at	AUP1	ENSG00000115307	550	0.318173	0.000304383	0.00273039
201772_at	AZIN1	ENSG00000155096	51582	0.742075	2.66924e-07	4.49911e-05
214575_s_at	AZU1	ENSG00000278624	566	-1.62885	0.00324717	0.0143796
201891_s_at	B2M	ENSG00000273686	567	-0.357043	0.00570276	0.0215355
211812_s_at	B3GALNT1	ENSG00000169255	8706	0.53242	3.04531e-05	0.000574584
219326_s_at	B3GNT2	ENSG00000170340	10678	0.470984	0.000809203	0.00538627
209406_at	BAG2	ENSG00000112208	9532	0.368045	0.0113688	0.0354791
217985_s_at	BAZ1A	ENSG00000198604	11177	0.326635	0.000556206	0.00416488
205084_at	BCAP29	ENSG00000075790	55973	0.636645	7.93208e-08	2.3922e-05
214452_at	BCAT1	ENSG00000060982	586	0.568591	8.45483e-07	7.99236e-05
210653_s_at	BCKDHB	ENSG00000083123	594	0.398214	0.000259706	0.00244498
212312_at	BCL2L1	ENSG00000171552	598	0.428476	6.6783e-07	7.27795e-05
203140_at	BCL6	ENSG00000113916	604	-0.74952	7.02915e-10	1.46466e-06
202315_s_at	BCR	ENSG00000186716	613	-0.665688	8.73188e-07	7.99236e-05
204493_at	BID	ENSG00000015475	637	0.339409	1.53509e-05	0.000372943
202076_at	BIRC2	ENSG00000110330	329	0.324048	0.00240521	0.0115582
202179_at	BLMH	ENSG00000108578	642	0.381119	0.000296892	0.00267969
207655_s_at	BLNK	ENSG00000095585	29760	-1.85535	5.90305e-05	0.000901013
202201_at	BLVRB	ENSG00000090013	645	0.562957	0.0113663	0.0354791
201849_at	BNIP3	ENSG00000176171	664	0.45366	0.00103377	0.00630502
221479_s_at	BNIP3L	ENSG00000104765	665	0.458851	0.000543812	0.00409663
207186_s_at	BPTF	ENSG00000171634	2186	-0.403436	0.00578161	0.0217543
215460_x_at	BRD1	ENSG00000100425	23774	0.325121	0.00229757	0.0111533
221776_s_at	BRD7	ENSG00000166164	29117	0.341669	0.00030523	0.00273519
202227_s_at	BRD8	ENSG00000112983	10902	0.35404	0.00127549	0.00739262
208677_s_at	BSG	ENSG00000172270	682	0.724112	5.83194e-05	0.000894492
217945_at	BTBD1	ENSG00000064726	53339	0.343022	0.00395526	0.0167034
207722_s_at	BTBD2	ENSG00000133243	55643	0.493803	7.1625e-05	0.00101201
201236_s_at	BTG2	ENSG00000159388	7832	-0.66141	2.7016e-05	0.000531852
205504_at	BTK	ENSG00000010671	695	0.539569	3.56712e-05	0.000630263
201458_s_at	BUB3	ENSG00000154473	9184	0.353009	0.00157824	0.00852056
200084_at	C11orf58	ENSG00000110696	10944	0.425191	1.7503e-06	0.000115654
200056_s_at	C1D	ENSG00000197223	10438	0.637491	7.04008e-06	0.000229748
218232_at	C1QA	ENSG00000173372	712	-0.797248	0.0165705	0.0466147
214214_s_at	C1QBP	ENSG00000108561	708	0.421826	0.00224373	0.0110041
220088_at	C5AR1	ENSG00000197405	728	-0.301243	0.00179656	0.00935774
217873_at	CAB39	ENSG00000135932	51719	0.555339	5.52057e-05	0.000860658
210691_s_at	CACYBP	ENSG00000116161	27101	0.415806	0.000102136	0.00127795
203538_at	CAMLG	ENSG00000164615	819	0.328046	0.000708413	0.00491729
208852_s_at	CANX	ENSG00000283777	821	0.564643	0.00489422	0.0193163
213798_s_at	CAP1	ENSG00000131236	10487	0.365727	0.0126964	0.0385029
204275_at	CAPN15	ENSG00000282214	6650	0.379814	0.00306848	0.0137484
200001_at	CAPNS1	ENSG00000126247	826	0.495791	0.000343136	0.00297136
200722_s_at	CAPRIN1	ENSG00000135387	4076	0.575482	1.13522e-05	0.000310271
201237_at	CAPZA2	ENSG00000198898	830	0.603523	7.07369e-05	0.0010027
37012_at	CAPZB	ENSG00000077549	832	0.32013	0.00352516	0.01531
211367_s_at	CASP1	ENSG00000137752	834	-0.385912	0.00609189	0.0225608
205467_at	CASP10	ENSG00000003400	843	0.384264	6.32997e-05	0.000943133
202763_at	CASP3	ENSG00000164305	836	1.15434	3.45627e-06	0.000155018
209790_s_at	CASP6	ENSG00000138794	839	0.505926	7.80296e-06	0.000244604
213373_s_at	CASP8	ENSG00000064012	841	0.339974	0.00274974	0.0126642
222201_s_at	CASP8AP2	ENSG00000118412	9994	0.510863	0.000699717	0.00488796
212586_at	CAST	ENSG00000153113	831	0.959898	1.78826e-08	8.82359e-06
202370_s_at	CBFB	ENSG00000067955	865	0.455821	0.00023359	0.00227503
201518_at	CBX1	ENSG00000108468	10951	0.476521	1.30841e-05	0.000340776
200037_s_at	CBX3	ENSG00000122565	11335	0.314746	0.00108748	0.00653686
204716_at	CCDC6	ENSG00000108091	8030	0.640237	2.52671e-08	1.00448e-05
200953_s_at	CCND2	ENSG00000118971	894	0.316024	0.0126259	0.0383558
208796_s_at	CCNG1	ENSG00000113328	900	0.787891	6.8236e-07	7.27795e-05
204093_at	CCNH	ENSG00000134480	902	0.447259	0.000122237	0.00144632
208655_at	CCNI	ENSG00000118816	10983	0.351452	0.00253676	0.0119733
206978_at	CCR2	ENSG00000121807	729230	-0.585226	0.000236804	0.00229752
206337_at	CCR7	ENSG00000126353	1236	-0.317291	6.52538e-06	0.000221034
201946_s_at	CCT2	ENSG00000166226	10576	0.839547	1.53536e-06	0.000110353
201327_s_at	CCT6A	ENSG00000146731	908	0.461439	0.000238439	0.0023094
200873_s_at	CCT8	ENSG00000156261	10694	0.377308	0.0032174	0.0142622
201743_at	CD14	ENSG00000170458	929	-0.748176	0.00128885	0.00742086
203645_s_at	CD163	ENSG00000177575	9332	-0.828525	0.00241856	0.0116032
208654_s_at	CD164	ENSG00000135535	8763	0.347773	0.0136958	0.0407741
203593_at	CD2AP	ENSG00000198087	23607	0.478008	2.73434e-06	0.000136471
206488_s_at	CD36	ENSG00000135218	948	0.981567	0.00168087	0.00890962
208783_s_at	CD46	ENSG00000117335	4179	0.474385	0.000286008	0.00260837
213857_s_at	CD47	ENSG00000196776	961	0.357923	0.00536676	0.0206592
203416_at	CD53	ENSG00000143119	963	-0.552953	0.000133986	0.00153584
201925_s_at	CD55	ENSG00000196352	1604	0.476889	9.94132e-05	0.0012601
200984_s_at	CD59	ENSG00000085063	966	0.61605	1.05472e-05	0.000292844
200663_at	CD63	ENSG00000135404	967	0.54253	8.69193e-05	0.00115037
215925_s_at	CD72	ENSG00000137101	971	-0.339406	0.000531088	0.00402156
205297_s_at	CD79B	ENSG00000007312	974	-1.03126	0.00443918	0.0181595
203904_x_at	CD82	ENSG00000085117	3732	0.523587	6.57086e-06	0.000221034
205988_at	CD84	ENSG00000066294	8832	0.354427	0.00201463	0.0101591
201725_at	CDC123	ENSG00000151465	8872	0.425136	8.5961e-05	0.00114472
208022_s_at	CDC14B	ENSG00000081377	8555	-0.316979	0.000549757	0.00413428
202717_s_at	CDC16	ENSG00000130177	8881	0.387065	2.68182e-05	0.00053066
202892_at	CDC23	ENSG00000094880	8697	0.403611	3.20527e-05	0.000593925
217879_at	CDC27	ENSG00000004897	996	0.383651	0.000724645	0.00499822
209953_s_at	CDC37	ENSG00000105401	11140	0.410011	5.46086e-05	0.000857463
214464_at	CDC42BPA	ENSG00000143776	8476	0.656578	3.26238e-05	0.000595674
209288_s_at	CDC42EP3	ENSG00000163171	10602	0.573726	1.43798e-05	0.000356277
209056_s_at	CDC5L	ENSG00000096401	988	0.48425	1.39375e-05	0.000349125
204510_at	CDC7	ENSG00000097046	8317	0.315176	0.0026063	0.0121683
201131_s_at	CDH1	ENSG00000039068	999	0.817291	0.00445823	0.0181949
203440_at	CDH2	ENSG00000170558	1000	-0.473277	1.96667e-08	8.82359e-06
204252_at	CDK2	ENSG00000123374	1017	0.666506	2.89617e-06	0.000139175
201938_at	CDK2AP1	ENSG00000111328	8099	0.535719	2.3095e-06	0.00012948
202246_s_at	CDK4	ENSG00000135446	1019	0.303838	0.0152148	0.0439315
211297_s_at	CDK7	ENSG00000134058	1022	0.526373	2.20617e-06	0.000127783
204831_at	CDK8	ENSG00000132964	1024	0.427951	4.24338e-06	0.000171818
209112_at	CDKN1B	ENSG00000111276	1027	0.406093	0.0153796	0.0442614
203973_s_at	CEBPD	ENSG00000221869	1052	-1.02735	0.000931361	0.00586865
222212_s_at	CERS2	ENSG00000143418	29956	0.656239	3.0336e-06	0.000141127
209194_at	CETN2	ENSG00000147400	1069	0.336688	4.51188e-06	0.000177752
209662_at	CETN3	ENSG00000153140	1070	0.362564	0.000416758	0.00341289
205382_s_at	CFD	ENSG00000274619	1675	-0.83237	0.00208605	0.0104245
203166_at	CFDP1	ENSG00000153774	10428	0.388825	0.000160623	0.00176262
213800_at	CFH	ENSG00000000971	3075	0.605048	2.46309e-06	0.000132976
211317_s_at	CFLAR	ENSG00000003402	8837	0.356666	0.000201593	0.00206697
206861_s_at	CGGBP1	ENSG00000163320	8545	0.380401	0.00127718	0.0073975
207645_s_at	CHD1L	ENSG00000131778	9557	0.310715	8.96073e-06	0.000264343
202230_s_at	CHERP	ENSG00000085872	10523	0.371668	0.000203594	0.00208018
214665_s_at	CHP1	ENSG00000187446	11261	0.42708	0.000113721	0.00136838
221675_s_at	CHPT1	ENSG00000111666	56994	0.705512	4.78383e-06	0.000180761
203921_at	CHST2	ENSG00000175040	9435	0.685747	1.32903e-05	0.000341872
221223_x_at	CISH	ENSG00000114737	1154	0.369887	0.00490008	0.0193307
209357_at	CITED2	ENSG00000164442	10370	0.499146	0.000473079	0.00369424
200884_at	CKB	ENSG00000166165	1152	0.365961	0.00163809	0.00876252
206207_at	CLC	ENSG00000105205	1178	0.647729	0.00898409	0.0296733
208925_at	CLDND1	ENSG00000080822	56650	0.367683	0.00170523	0.00897947
205131_x_at	CLEC11A	ENSG00000105472	6320	-0.475577	0.00634807	0.0232645
219947_at	CLEC4A	ENSG00000284697	50856	-0.440601	2.78234e-06	0.000136471
219890_at	CLEC5A	ENSG00000258227	23601	-0.382109	2.38601e-06	0.000130534
213415_at	CLIC2	ENSG00000155962	1193	0.412123	0.00209299	0.0104423
209143_s_at	CLNS1A	ENSG00000074201	1207	0.355261	0.000453974	0.00360951
211136_s_at	CLPTM1	ENSG00000104853	1209	0.436085	0.00278416	0.012789
204809_at	CLPX	ENSG00000166855	10845	0.417326	0.000144651	0.00162611
200614_at	CLTC	ENSG00000141367	1213	0.336124	0.0164022	0.0462661
218111_s_at	CMAS	ENSG00000111726	55907	0.549402	2.45381e-05	0.000496935
217870_s_at	CMPK1	ENSG00000162368	51727	0.448343	0.000216129	0.0021726
201653_at	CNIH1	ENSG00000100528	10175	0.373235	0.000187262	0.00194899
218250_s_at	CNOT7	ENSG00000198791	29883	0.706391	7.62089e-07	7.75027e-05
202164_s_at	CNOT8	ENSG00000155508	9337	0.574617	0.00030914	0.00275901
202857_at	CNPY2	ENSG00000257727	10330	0.345341	0.00063545	0.00456668
203654_s_at	COIL	ENSG00000121058	8161	0.30913	0.00512879	0.0199895
203325_s_at	COL5A1	ENSG00000130635	1289	-0.30188	0.00817236	0.0277144
208818_s_at	COMT	ENSG00000093010	1312	0.309685	0.000824463	0.00543798
208684_at	COPA	ENSG00000122218	1314	0.692689	1.89579e-06	0.000116765
201098_at	COPB2	ENSG00000184432	9276	0.337368	0.00287002	0.0130531
202467_s_at	COPS2	ENSG00000166200	9318	0.603904	1.86271e-06	0.000116765
202078_at	COPS3	ENSG00000141030	8533	0.563208	0.000127967	0.00148373
218042_at	COPS4	ENSG00000138663	51138	0.383173	0.000602524	0.00439873
201652_at	COPS5	ENSG00000121022	10987	0.429262	3.71843e-05	0.000647112
202141_s_at	COPS8	ENSG00000198612	10920	0.378924	5.07305e-05	0.000808176
221676_s_at	CORO1C	ENSG00000110880	23603	0.532621	0.00080049	0.00534434
201941_at	CPD	ENSG00000108582	1362	0.312634	6.37639e-06	0.000220427
202118_s_at	CPNE3	ENSG00000085719	8895	0.441851	0.00018106	0.00191844
204172_at	CPOX	ENSG00000080819	1371	0.779936	4.79771e-06	0.000180761
202469_s_at	CPSF6	ENSG00000111605	11052	0.395046	0.00101811	0.00624867
208146_s_at	CPVL	ENSG00000106066	54504	0.752808	0.000401215	0.0033276
218142_s_at	CRBN	ENSG00000113851	51185	0.312855	0.000794407	0.00531529
201200_at	CREG1	ENSG00000143162	8804	0.515268	1.82829e-06	0.000116765
205984_at	CRHBP	ENSG00000145708	1393	-0.845651	4.11345e-06	0.000170504
205081_at	CRIP1	ENSG00000213145	1396	0.7522	0.0044514	0.018184
206184_at	CRKL	ENSG00000099942	1399	0.514339	1.45063e-06	0.000109373
209674_at	CRY1	ENSG00000008405	1407	0.443064	9.29503e-06	0.000269187
207532_at	CRYGD	ENSG00000118231	1421	-0.383286	3.65684e-05	0.000639655
202950_at	CRYZ	ENSG00000116791	1429	0.37137	0.0151266	0.0437491
202646_s_at	CSDE1	ENSG00000009307	7812	0.349397	0.000850461	0.00555084
209716_at	CSF1	ENSG00000184371	1435	0.464804	0.00115582	0.00686656
203104_at	CSF1R	ENSG00000182578	1436	-0.551076	0.000603787	0.00440427
205159_at	CSF2RB	ENSG00000100368	1439	1.24486	4.56193e-08	1.53752e-05
206562_s_at	CSNK1A1	ENSG00000113712	1452	0.442151	0.000203922	0.0020811
207945_s_at	CSNK1D	ENSG00000141551	1453	0.491772	5.58699e-06	0.000199444
220768_s_at	CSNK1G3	ENSG00000151292	1456	0.457825	1.49445e-06	0.000110353
212072_s_at	CSNK2A1	ENSG00000101266	1457	0.370871	2.76182e-06	0.000136471
210140_at	CST7	ENSG00000077984	8530	-0.977696	0.000374383	0.00314842
204971_at	CSTA	ENSG00000121552	1475	-1.43943	3.23888e-05	0.000595674
202521_at	CTCF	ENSG00000102974	10664	0.304738	0.00259311	0.012128
200764_s_at	CTNNA1	ENSG00000044115	1495	0.413236	3.30559e-05	0.000599095
221021_s_at	CTNNBL1	ENSG00000132792	56259	0.613481	2.03245e-05	0.000442827
219080_s_at	CTPS2	ENSG00000047230	56474	0.300861	2.69172e-05	0.000531416
205653_at	CTSG	ENSG00000100448	1511	-1.48831	0.00427507	0.0177119
201424_s_at	CUL4A	ENSG00000139842	8451	0.43355	2.46593e-05	0.000496935
202213_s_at	CUL4B	ENSG00000158290	8450	0.412846	5.71586e-06	0.00020283
203531_at	CUL5	ENSG00000166266	8065	0.356918	0.000218398	0.00218049
203666_at	CXCL12	ENSG00000107562	6387	-0.370368	0.0167538	0.0469793
203923_s_at	CYBB	ENSG00000165168	1536	-0.53731	0.000847025	0.00553255
201066_at	CYC1	ENSG00000179091	1537	0.365425	0.000458425	0.00361858
208905_at	CYCS	ENSG00000172115	54205	0.373758	0.0082156	0.0278071
219837_s_at	CYTL1	ENSG00000170891	54360	0.908383	3.7814e-05	0.000656193
200046_at	DAD1	ENSG00000129562	1603	0.400448	0.000898642	0.00574946
205417_s_at	DAG1	ENSG00000173402	1605	0.416412	0.000406852	0.00336008
203139_at	DAPK1	ENSG00000196730	1612	0.439411	0.000907694	0.00578201
218443_s_at	DAZAP1	ENSG00000071626	26528	0.508317	2.21963e-05	0.000461404
212595_s_at	DAZAP2	ENSG00000183283	9802	0.36068	0.0111121	0.0349464
204244_s_at	DBF4	ENSG00000006634	10926	0.364317	0.000455266	0.00361055
210137_s_at	DCTD	ENSG00000129187	1635	0.565186	1.62428e-06	0.000110984
218013_x_at	DCTN4	ENSG00000132912	51164	0.48341	2.47976e-06	0.000133055
203261_at	DCTN6	ENSG00000104671	10671	0.358063	8.70886e-05	0.00115057
218583_s_at	DCUN1D1	ENSG00000043093	54165	0.339791	0.000119823	0.00142004
214909_s_at	DDAH2	ENSG00000233076	23564	-0.317285	0.00105334	0.00640647
208619_at	DDB1	ENSG00000167986	1642	0.342502	5.60654e-05	0.000870566
201241_at	DDX1	ENSG00000079785	1653	0.591275	5.0275e-05	0.000802382
208152_s_at	DDX21	ENSG00000165732	9188	0.420881	0.00331839	0.0146283
40465_at	DDX23	ENSG00000174243	9416	0.341162	6.1301e-05	0.000929183
217840_at	DDX41	ENSG00000183258	51428	0.335299	0.000769101	0.00519145
209407_s_at	DEAF1	ENSG00000177030	10522	0.60977	1.29067e-07	3.22903e-05
202447_at	DECR1	ENSG00000104325	1666	0.556372	6.30428e-05	0.000943133
209250_at	DEGS1	ENSG00000143753	8560	0.342926	0.000504752	0.00387923
200934_at	DEK	ENSG00000124795	7913	0.320872	0.000812624	0.00539652
206752_s_at	DFFB	ENSG00000169598	1677	0.305082	0.000292151	0.00265057
200862_at	DHCR24	ENSG00000116133	1718	0.457592	0.00214702	0.0106094
219799_s_at	DHRS9	ENSG00000073737	10170	0.483915	0.00290461	0.013183
201386_s_at	DHX15	ENSG00000109606	1665	0.435285	0.00118484	0.00699232
202420_s_at	DHX9	ENSG00000135829	1660	0.352786	0.000109393	0.00133625
210762_s_at	DLC1	ENSG00000164741	10395	1.14215	8.24005e-07	7.9195e-05
209095_at	DLD	ENSG00000091140	1738	0.672882	2.84664e-06	0.000137551
205677_s_at	DLEU1	ENSG00000176124	10301	0.662664	2.90122e-07	4.78757e-05
205963_s_at	DNAJA3	ENSG00000103423	9093	0.387952	1.64779e-05	0.000391619
218976_at	DNAJC12	ENSG00000108176	56521	0.598839	1.19411e-05	0.000320359
218435_at	DNAJC15	ENSG00000120675	29103	0.365748	0.0149347	0.0434238
202416_at	DNAJC7	ENSG00000168259	7266	0.391273	0.0100064	0.0320689
203105_s_at	DNM1L	ENSG00000087470	10059	0.586402	3.0702e-06	0.000141326
220668_s_at	DNMT3B	ENSG00000088305	1789	0.366435	0.000481165	0.00373073
210487_at	DNTT	ENSG00000107447	1791	-2.61444	0.000534299	0.00403539
209509_s_at	DPAGT1	ENSG00000172269	1798	0.346667	1.41102e-05	0.00035159
220179_at	DPEP3	ENSG00000141096	64180	-0.676914	0.0128432	0.038854
202673_at	DPM1	ENSG00000000419	8813	0.480661	6.87976e-06	0.000225993
200762_at	DPYSL2	ENSG00000092964	1808	0.351263	0.0114039	0.0355319
201431_s_at	DPYSL3	ENSG00000113657	1809	0.559937	0.0150104	0.0435046
209187_at	DR1	ENSG00000117505	1810	0.327847	0.000226305	0.00223393
203258_at	DRAP1	ENSG00000175550	10589	0.559802	8.59505e-05	0.00114472
201022_s_at	DSTN	ENSG00000125868	11034	0.405172	0.00250122	0.011889
201041_s_at	DUSP1	ENSG00000120129	1843	-1.14999	0.00343882	0.0150148
202703_at	DUSP11	ENSG00000144048	8446	0.377349	3.33214e-06	0.000151
218576_s_at	DUSP12	ENSG00000081721	11266	0.396544	0.000427153	0.00345647
208955_at	DUT	ENSG00000128951	1854	0.413583	0.00250807	0.0119034
217976_s_at	DYNC1LI1	ENSG00000144635	51143	0.35301	8.86054e-06	0.000262693
201999_s_at	DYNLT1	ENSG00000146425	6993	0.323287	0.0113406	0.0354612
209033_s_at	DYRK1A	ENSG00000157540	1859	0.470474	2.2196e-05	0.000461404
204274_at	EBAG9	ENSG00000147654	9166	0.336771	0.000785832	0.00527062
218025_s_at	ECI2	ENSG00000198721	10455	0.373522	0.000295816	0.00267827
204892_x_at	EEF1A1	ENSG00000156508	1915	-0.454399	0.000394735	0.00329109
201694_s_at	EGR1	ENSG00000120738	1958	-0.711323	0.0010662	0.00646693
208289_s_at	EI24	ENSG00000149547	9538	0.348032	6.62966e-05	0.00097041
208669_s_at	EID1	ENSG00000255302	23741	0.52229	1.20326e-06	0.00010119
201018_at	EIF1AX	ENSG00000173674	1964	0.640445	9.64584e-05	0.00124612
201738_at	EIF1B	ENSG00000114784	10289	0.406874	0.000128253	0.00148373
217736_s_at	EIF2AK1	ENSG00000086232	27102	0.580523	4.82716e-06	0.000180761
218253_s_at	EIF2D	ENSG00000143486	1939	0.31951	0.00012542	0.0014704
200595_s_at	EIF3A	ENSG00000107581	8661	0.602036	1.83265e-05	0.000413101
211501_s_at	EIF3B	ENSG00000106263	8662	0.420476	0.000459283	0.00362208
208756_at	EIF3I	ENSG00000084623	8668	0.405234	0.000515699	0.00392883
208985_s_at	EIF3J	ENSG00000104131	8669	0.458449	3.72167e-05	0.000647112
202232_s_at	EIF3M	ENSG00000149100	10480	0.315849	0.000875718	0.00566078
211937_at	EIF4B	ENSG00000063046	1975	0.494949	7.54088e-05	0.00104383
201436_at	EIF4E	ENSG00000151247	1977	0.359585	9.26219e-05	0.00120734
213571_s_at	EIF4E2	ENSG00000135930	9470	0.351093	0.00244874	0.0116776
218626_at	EIF4ENIF1	ENSG00000184708	56478	0.340247	1.14966e-05	0.000313237
208624_s_at	EIF4G1	ENSG00000114867	1981	0.652526	4.69274e-06	0.000180761
200004_at	EIF4G2	ENSG00000110321	1982	0.346937	0.00192164	0.00982273
206621_s_at	EIF4H	ENSG00000106682	7458	0.301059	0.00495119	0.0194417
208706_s_at	EIF5	ENSG00000100664	1983	0.400314	0.000707363	0.00491508
206871_at	ELANE	ENSG00000197561	1991	-3.17298	3.24144e-06	0.000147655
201726_at	ELAVL1	ENSG00000066044	1994	0.392523	0.00218297	0.010732
31845_at	ELF4	ENSG00000102034	2000	0.486495	8.53929e-06	0.000259322
208788_at	ELOVL5	ENSG00000012660	60481	0.63224	1.7751e-05	0.000408315
201324_at	EMP1	ENSG00000134531	2012	-0.547305	0.00345341	0.0150566
203729_at	EMP3	ENSG00000142227	2014	0.869936	4.83628e-06	0.000180761
217956_s_at	ENOPH1	ENSG00000145293	58478	0.44529	7.95623e-05	0.00108024
204143_s_at	ENOSF1	ENSG00000132199	55556	0.438056	0.00103061	0.00629008
209392_at	ENPP2	ENSG00000136960	5168	0.518139	0.000172151	0.00185881
202596_at	ENSA	ENSG00000143420	2029	0.46944	7.44176e-07	7.74829e-05
207793_s_at	EPB41	ENSG00000159023	2035	0.321014	0.000157716	0.00174243
212681_at	EPB41L3	ENSG00000082397	23136	-0.365263	0.000178806	0.00190248
217887_s_at	EPS15	ENSG00000085832	2060	0.679833	4.27533e-08	1.53752e-05
217941_s_at	ERBIN	ENSG00000112851	55914	0.396757	7.21883e-05	0.00101342
205162_at	ERCC8	ENSG00000049167	1161	0.344131	6.11648e-06	0.000213126
201574_at	ETF1	ENSG00000120705	2107	0.37049	0.000455035	0.00361055
201931_at	ETFA	ENSG00000140374	2108	0.607914	1.66733e-07	3.47201e-05
205530_at	ETFDH	ENSG00000171503	2110	0.370562	1.96869e-05	0.000433707
219017_at	ETNK1	ENSG00000139163	55500	0.306905	0.000781864	0.00525206
201329_s_at	ETS2	ENSG00000157557	2114	0.496088	3.75085e-06	0.000162401
204774_at	EVI2A	ENSG00000126860	2123	-0.334037	0.0164042	0.0462661
218748_s_at	EXOC5	ENSG00000070367	10640	0.499748	2.5872e-05	0.000520176
221664_s_at	F11R	ENSG00000158769	50848	0.457658	0.00159878	0.00859961
203305_at	F13A1	ENSG00000124491	2162	-0.886731	3.12322e-05	0.00058593
203989_x_at	F2R	ENSG00000181104	2149	0.529979	7.65196e-05	0.00105455
206429_at	F2RL1	ENSG00000164251	2150	0.34075	0.00108161	0.00651946
204231_s_at	FAAH	ENSG00000117480	2166	-0.306651	0.000101533	0.00127404
202218_s_at	FADS2	ENSG00000134824	9415	0.572168	1.39076e-05	0.000349125
221249_s_at	FAM117A	ENSG00000121104	81558	0.554636	0.000561754	0.00419565
203420_at	FAM8A1	ENSG00000137414	51439	0.34797	0.000601642	0.00439596
218689_at	FANCF	ENSG00000183161	2188	0.425553	0.00127968	0.00739801
204283_at	FARS2	ENSG00000145982	10667	0.381884	0.000151404	0.00168901
204780_s_at	FAS	ENSG00000026103	355	0.322749	0.000992637	0.00613108
212218_s_at	FASN	ENSG00000169710	2194	0.388719	0.0082934	0.0280054
201178_at	FBXO7	ENSG00000100225	25793	0.911762	8.77277e-07	7.99236e-05
209630_s_at	FBXW2	ENSG00000119402	26190	0.364331	0.000448705	0.00358063
204232_at	FCER1G	ENSG00000158869	2207	-0.539745	0.00153799	0.00836519
203561_at	FCGR2A	ENSG00000143226	2212	0.480453	1.09497e-05	0.00030115
221601_s_at	FCMR	ENSG00000162894	9214	-0.676223	0.00670786	0.0241627
205237_at	FCN1	ENSG00000085265	2219	-0.863158	0.00282076	0.0129206
210950_s_at	FDFT1	ENSG00000079459	2222	0.417024	0.00027882	0.00255974
203116_s_at	FECH	ENSG00000066926	2235	0.809753	4.17263e-05	0.000699116
212373_at	FEM1B	ENSG00000169018	10116	0.430989	2.74462e-06	0.000136471
215000_s_at	FEZ2	ENSG00000171055	9637	0.403938	1.46683e-05	0.000359352
211535_s_at	FGFR1	ENSG00000077782	2260	-0.40902	6.4905e-06	0.000221034
204834_at	FGL2	ENSG00000127951	10875	-0.47673	0.000348129	0.0030027
203032_s_at	FH	ENSG00000091483	2271	0.357	7.76626e-05	0.00106464
201540_at	FHL1	ENSG00000022267	2273	0.516073	0.0161803	0.0458415
202949_s_at	FHL2	ENSG00000115641	2274	1.16166	1.8527e-07	3.63361e-05
206857_s_at	FKBP1B	ENSG00000119782	2281	0.352624	0.000895729	0.00574269
218003_s_at	FKBP3	ENSG00000100442	2287	0.403915	0.000711333	0.00492583
200895_s_at	FKBP4	ENSG00000004478	2288	0.531628	6.6922e-06	0.000222678
204560_at	FKBP5	ENSG00000096060	2289	0.43592	0.000290823	0.00264401
222065_s_at	FLII	ENSG00000177731	2314	0.3448	0.000876785	0.00566349
213746_s_at	FLNA	ENSG00000196924	2316	0.526304	0.0104434	0.0331895
208614_s_at	FLNB	ENSG00000136068	2317	-0.524058	1.09566e-06	9.30357e-05
201350_at	FLOT2	ENSG00000132589	2319	0.560719	0.000109141	0.00133504
206674_at	FLT3	ENSG00000122025	2322	-1.22549	2.63782e-06	0.000135708
200090_at	FNTA	ENSG00000168522	2339	0.319671	0.00517274	0.0201249
209189_at	FOS	ENSG00000170345	2353	-1.24443	0.00839317	0.028266
203064_s_at	FOXK2	ENSG00000141568	3607	0.320498	0.0025974	0.0121416
205022_s_at	FOXN3	ENSG00000053254	1112	0.321331	0.0036401	0.0156923
202724_s_at	FOXO1	ENSG00000150907	2308	-0.349547	0.00775219	0.0267564
204131_s_at	FOXO3	ENSG00000118689	2309	0.346388	0.00186702	0.00961091
205119_s_at	FPR1	ENSG00000171051	2357	-0.342182	0.00385201	0.016394
201564_s_at	FSCN1	ENSG00000075618	6624	0.724828	3.47477e-07	5.23971e-05
209892_at	FUT4	ENSG00000196371	2526	-0.302673	0.00862798	0.0287468
205565_s_at	FXN	ENSG00000165060	2395	0.559827	9.81512e-06	0.000281453
210220_at	FZD2	ENSG00000180340	2535	-0.431573	7.92781e-06	0.000246749
203706_s_at	FZD7	ENSG00000155760	8324	0.55806	0.000127352	0.00147917
213524_s_at	G0S2	ENSG00000123689	50486	-0.312073	0.000794923	0.00531529
201503_at	G3BP1	ENSG00000145907	10146	0.55405	9.77649e-06	0.000281267
208841_s_at	G3BP2	ENSG00000138757	9908	0.485128	1.59412e-05	0.000383027
203725_at	GADD45A	ENSG00000116717	1647	0.422274	0.0166517	0.04679
207574_s_at	GADD45B	ENSG00000099860	4616	-0.502198	4.79097e-05	0.000772387
204417_at	GALC	ENSG00000054983	2581	0.767	3.37625e-05	0.00060519
201722_s_at	GALNT1	ENSG00000141429	2589	0.555858	2.25771e-07	4.11374e-05
217788_s_at	GALNT2	ENSG00000143641	2590	0.534537	2.71824e-05	0.000531852
212581_x_at	GAPDH	ENSG00000111640	2597	-0.40399	7.00877e-05	0.000997117
219110_at	GAR1	ENSG00000109534	54433	0.467469	1.02198e-05	0.000287404
212378_at	GART	ENSG00000262473	2618	0.454481	0.000907389	0.00578201
205848_at	GAS2	ENSG00000148935	2620	1.16962	3.30043e-05	0.000599095
202191_s_at	GAS7	ENSG00000007237	8522	-0.351513	0.000420545	0.00343105
210446_at	GATA1	ENSG00000102145	2623	0.955007	1.29413e-06	0.000103906
209710_at	GATA2	ENSG00000179348	2624	0.866033	1.60889e-06	0.000110798
216733_s_at	GATM	ENSG00000171766	2628	-0.494354	0.00359609	0.0155392
203282_at	GBE1	ENSG00000114480	2632	0.451912	0.000106166	0.00131148
202748_at	GBP2	ENSG00000162645	2634	-0.335554	0.0149247	0.0434091
208369_s_at	GCDH	ENSG00000105607	2639	0.330661	0.00114119	0.00680357
202922_at	GCLC	ENSG00000001084	2729	0.360242	2.20193e-05	0.000461404
203925_at	GCLM	ENSG00000023909	2730	0.532575	5.81479e-05	0.000894197
202593_s_at	GDE1	ENSG00000006007	51573	0.659198	5.41427e-07	6.60173e-05
200008_s_at	GDI2	ENSG00000057608	2665	0.555293	0.000164893	0.00178927
205063_at	GEMIN2	ENSG00000092208	8487	0.347317	0.000157921	0.00174243
208501_at	GFI1B	ENSG00000165702	8328	0.735081	5.79752e-05	0.000894197
203560_at	GGH	ENSG00000137563	8836	0.476927	0.00196165	0.009975
209248_at	GHITM	ENSG00000165678	27069	0.549382	2.77504e-06	0.000136471
206920_s_at	GLE1	ENSG00000119392	2733	0.307829	0.000819464	0.00542174
204222_s_at	GLIPR1	ENSG00000139278	11010	-0.64532	0.000406705	0.00336008
200681_at	GLO1	ENSG00000124767	2739	0.330905	0.00234453	0.0113101
218147_s_at	GLT8D1	ENSG00000016864	55830	0.33538	2.15508e-05	0.000458597
200947_s_at	GLUD1	ENSG00000148672	2746	0.503551	0.00022205	0.00220939
215794_x_at	GLUD2	ENSG00000182890	2747	0.732202	5.21218e-06	0.000187596
33646_g_at	GM2A	ENSG00000196743	2760	0.321638	0.000344906	0.00298373
218458_at	GMCL1	ENSG00000087338	64395	0.463155	0.00134919	0.00764252
204875_s_at	GMDS	ENSG00000112699	2762	0.303009	0.00484872	0.019206
202544_at	GMFB	ENSG00000197045	2764	0.36261	2.11242e-05	0.000454792
218350_s_at	GMNN	ENSG00000112312	51053	0.401574	0.00565911	0.0214541
204187_at	GMPR	ENSG00000137198	2766	0.66078	2.56868e-06	0.000134525
217990_at	GMPR2	ENSG00000100938	51292	0.35404	0.00163113	0.00873601
201180_s_at	GNAI3	ENSG00000065135	2773	0.559994	9.91319e-07	8.67008e-05
202615_at	GNAQ	ENSG00000156052	2776	0.589106	5.22235e-07	6.59039e-05
200852_x_at	GNB2	ENSG00000172354	2783	0.415961	0.000723112	0.00499189
201948_at	GNL2	ENSG00000134697	29889	0.30882	0.000865677	0.00560003
203676_at	GNS	ENSG00000135677	2799	0.376456	7.53647e-06	0.000238819
217803_at	GOLPH3	ENSG00000113384	64083	0.352678	0.0002842	0.00259459
213180_s_at	GOSR2	ENSG00000108433	9570	0.33575	3.71921e-07	5.42137e-05
200708_at	GOT2	ENSG00000125166	2806	0.301281	0.00390724	0.0165566
201141_at	GPNMB	ENSG00000136235	10457	-0.505644	0.00649728	0.0235985
205419_at	GPR183	ENSG00000169508	1880	-0.488042	0.0153151	0.0441527
209409_at	GRB10	ENSG00000106070	2887	0.691884	1.48085e-05	0.000360766
201520_s_at	GRSF1	ENSG00000132463	2926	0.406364	0.000553148	0.00414909
201912_s_at	GSPT1	ENSG00000103342	2935	0.728265	1.22021e-05	0.000325123
205770_at	GSR	ENSG00000104687	2936	0.428866	1.78807e-05	0.000408315
202678_at	GTF2A2	ENSG00000140307	2958	0.364305	0.00204967	0.0103084
208066_s_at	GTF2B	ENSG00000137947	2959	0.403334	0.000941028	0.00589964
202355_s_at	GTF2F1	ENSG00000125651	2962	0.316101	1.93605e-06	0.00011841
202451_at	GTF2H1	ENSG00000288114	2965	0.354189	0.000157986	0.00174243
203577_at	GTF2H4	ENSG00000213780	2968	0.459792	2.85108e-05	0.000548034
218343_s_at	GTF3C3	ENSG00000119041	9330	0.428646	3.97959e-05	0.000680594
218239_s_at	GTPBP4	ENSG00000107937	23560	0.400967	0.000819523	0.00542174
219654_at	HACD1	ENSG00000165996	9200	0.971083	8.72718e-08	2.54426e-05
208631_s_at	HADHA	ENSG00000084754	3030	0.415256	9.37063e-05	0.00121596
201007_at	HADHB	ENSG00000138029	3032	0.316297	3.04908e-05	0.000574584
206643_at	HAL	ENSG00000084110	3034	-0.448865	7.17636e-06	0.000232461
203138_at	HAT1	ENSG00000128708	8520	0.681716	8.04301e-07	7.90384e-05
217232_x_at	HBB	ENSG00000244734	3043	1.41657	0.000845674	0.00553198
206834_at	HBD	ENSG00000223609	3045	1.87575	2.73423e-06	0.000136471
209102_s_at	HBP1	ENSG00000105856	26959	0.458403	0.000386384	0.00323379
220807_at	HBQ1	ENSG00000086506	3049	0.396188	0.00487156	0.0192712
209316_s_at	HBS1L	ENSG00000112339	10767	0.757813	4.04356e-05	0.000688034
208018_s_at	HCK	ENSG00000101336	3055	-0.358401	0.00462519	0.0186071
201209_at	HDAC1	ENSG00000116478	3065	0.401667	0.000250078	0.0023956
217937_s_at	HDAC7	ENSG00000061273	51564	0.391402	2.29831e-06	0.00012948
207067_s_at	HDC	ENSG00000140287	3067	1.47782	3.00992e-06	0.000140774
218450_at	HEBP1	ENSG00000013583	50865	0.343325	0.00523903	0.0203195
203430_at	HEBP2	ENSG00000051620	23593	0.472621	1.56853e-05	0.000377916
219863_at	HERC5	ENSG00000138646	51191	-0.431055	7.7619e-06	0.000244193
203711_s_at	HIBCH	ENSG00000198130	26275	0.411009	8.7647e-06	0.000262521
217427_s_at	HIRA	ENSG00000100084	7290	0.561429	0.0027052	0.0125382
200697_at	HK1	ENSG00000156515	3098	0.639547	2.97168e-05	0.000565008
215313_x_at	HLA-A	ENSG00000223980	3105	-0.508118	0.00130052	0.00746348
209140_x_at	HLA-B	ENSG00000223532	3106	-0.671375	0.000185863	0.00194444
216526_x_at	HLA-C	ENSG00000204525	3107	-0.859905	7.45058e-06	0.000238691
203932_at	HLA-DMB	ENSG00000242574	3109	-0.717877	6.97766e-05	0.000997117
208894_at	HLA-DRA	ENSG00000234794	3122	-0.422604	0.00610429	0.0225743
208306_x_at	HLA-DRB1	ENSG00000228080	3123	-0.321704	0.0127243	0.0385476
211528_x_at	HLA-G	ENSG00000233095	3135	-0.364743	0.00565422	0.0214448
204753_s_at	HLF	ENSG00000108924	3131	-0.346893	0.00552666	0.0211259
202983_at	HLTF	ENSG00000071794	6596	0.85823	1.3878e-05	0.000349125
203040_s_at	HMBS	ENSG00000256269	3145	0.575602	0.000230574	0.00225823
218152_at	HMG20A	ENSG00000140382	10363	0.426004	9.23708e-06	0.000268397
200679_x_at	HMGB1	ENSG00000189403	3146	0.406716	0.00459808	0.0185407
203744_at	HMGB3	ENSG00000029993	3149	0.380729	0.000357841	0.00305037
202539_s_at	HMGCR	ENSG00000113161	3156	0.50586	7.66711e-05	0.00105455
221750_at	HMGCS1	ENSG00000112972	3157	0.479968	3.24631e-05	0.000595674
209786_at	HMGN4	ENSG00000182952	10473	0.556684	1.11369e-07	3.14204e-05
208302_at	HMHB1	ENSG00000158497	57824	-0.384781	0.00040857	0.00336791
203665_at	HMOX1	ENSG00000100292	3162	-0.964566	0.00489311	0.0193163
201055_s_at	HNRNPA0	ENSG00000177733	10949	0.355592	0.00207707	0.0103865
201277_s_at	HNRNPAB	ENSG00000197451	3182	0.469122	0.00112185	0.00670654
200014_s_at	HNRNPC	ENSG00000092199	3183	0.398433	4.72151e-05	0.000767553
201376_s_at	HNRNPF	ENSG00000169813	3185	0.370006	0.0010683	0.00647073
208766_s_at	HNRNPR	ENSG00000282958	10236	0.43377	1.07368e-05	0.000296227
213150_at	HOXA10	ENSG00000253293	3206	0.453497	7.90863e-06	0.000246749
220633_s_at	HP1BP3	ENSG00000127483	50809	0.318429	0.000838712	0.00551117
206726_at	HPGDS	ENSG00000163106	27306	0.691265	0.00516565	0.0201241
202854_at	HPRT1	ENSG00000165704	3251	0.56764	7.01151e-05	0.000997117
203284_s_at	HS2ST1	ENSG00000153936	9653	0.739242	5.17638e-10	1.46466e-06
217869_at	HSD17B12	ENSG00000149084	51144	0.704234	1.28805e-06	0.000103906
201413_at	HSD17B4	ENSG00000133835	3295	0.411263	5.50618e-07	6.60173e-05
214359_s_at	HSP90AB1	ENSG00000096384	3326	0.484781	0.000940907	0.00589964
202557_at	HSPA13	ENSG00000155304	6782	0.356795	0.000723156	0.00499189
200691_s_at	HSPA9	ENSG00000113013	3313	0.538455	0.000274898	0.00253079
201655_s_at	HSPG2	ENSG00000142798	3339	0.46727	0.00121694	0.00712887
206976_s_at	HSPH1	ENSG00000120694	10808	0.461955	0.00388534	0.0164877
202602_s_at	HTATSF1	ENSG00000102241	27336	0.522326	2.40097e-06	0.000130534
211152_s_at	HTRA2	ENSG00000115317	27429	0.304945	3.0119e-05	0.000570175
207194_s_at	ICAM4	ENSG00000105371	3386	0.896109	1.49262e-07	3.43539e-05
201611_s_at	ICMT	ENSG00000116237	23463	0.339851	0.00187066	0.00962273
201565_s_at	ID2	ENSG00000115738	3398	-0.760564	0.00165827	0.008831
210418_s_at	IDH3B	ENSG00000101365	3420	0.340121	0.000211422	0.00213276
202081_at	IER2	ENSG00000160888	9592	-0.451638	0.0145408	0.0425048
206332_s_at	IFI16	ENSG00000163565	3428	-0.339311	0.00725097	0.025438
204439_at	IFI44L	ENSG00000137959	10964	-0.337421	0.0144225	0.0422698
204415_at	IFI6	ENSG00000126709	2537	-0.447514	0.00774173	0.0267414
214022_s_at	IFITM1	ENSG00000185885	8519	1.09391	4.28479e-05	0.000713805
201315_x_at	IFITM2	ENSG00000185201	10581	0.602908	9.8432e-05	0.00125861
202146_at	IFRD1	ENSG00000006652	3475	0.330855	0.000607476	0.00441645
206660_at	IGLL1	ENSG00000128322	3543	-1.06776	0.0110274	0.034766
206420_at	IGSF6	ENSG00000283934	10261	-0.313552	0.000468784	0.00367382
205039_s_at	IKZF1	ENSG00000185811	10320	0.35827	0.00026601	0.00247239
204912_at	IL10RA	ENSG00000110324	3587	-0.465355	0.000136118	0.00155417
206999_at	IL12RB2	ENSG00000081985	3595	-0.455147	0.00111818	0.00668922
209827_s_at	IL16	ENSG00000172349	3603	-0.544966	0.000146184	0.00163913
205707_at	IL17RA	ENSG00000177663	23765	-0.303786	0.00420053	0.0174942
39402_at	IL1B	ENSG00000125538	3553	0.672434	0.00185976	0.00958481
205945_at	IL6R	ENSG00000160712	3570	-0.552117	0.00227865	0.0111087
206693_at	IL7	ENSG00000104432	3574	0.436684	4.32815e-05	0.000719659
205798_at	IL7R	ENSG00000168685	3575	-0.505517	3.38748e-05	0.00060519
200052_s_at	ILF2	ENSG00000143621	3608	0.340599	0.00546853	0.0209753
211375_s_at	ILF3	ENSG00000129351	3609	0.478147	1.46265e-05	0.000359352
201234_at	ILK	ENSG00000166333	3611	0.309789	0.0015652	0.00848158
200955_at	IMMT	ENSG00000132305	10989	0.401217	0.000216743	0.0021726
203011_at	IMPA1	ENSG00000133731	3612	0.42228	0.000919456	0.00582722
205981_s_at	ING2	ENSG00000168556	3622	0.349319	0.0019837	0.0100518
202794_at	INPP1	ENSG00000151689	3628	0.453673	3.17406e-05	0.000591905
213792_s_at	INSR	ENSG00000171105	3643	-0.385604	6.54101e-06	0.000221034
211954_s_at	IPO5	ENSG00000065150	3843	0.42766	0.000326149	0.00286396
200992_at	IPO7	ENSG00000205339	10527	0.393575	0.00472313	0.0188494
203474_at	IQGAP2	ENSG00000145703	10788	0.323786	0.000649288	0.00463659
208436_s_at	IRF7	ENSG00000185507	3665	-0.793155	0.000164099	0.00178509
204057_at	IRF8	ENSG00000140968	3394	-2.29162	1.17289e-05	0.000316608
221425_s_at	ISCA1	ENSG00000135070	81689	0.398218	1.85145e-06	0.000116765
33304_at	ISG20	ENSG00000172183	3669	-0.561614	4.76808e-05	0.000772252
222240_s_at	ISYNA1	ENSG00000105655	51477	0.357328	0.00217734	0.0107103
206493_at	ITGA2B	ENSG00000005961	3674	1.41077	1.54565e-05	0.000373431
213416_at	ITGA4	ENSG00000115232	3676	0.431477	0.000145834	0.00163731
205055_at	ITGAE	ENSG00000083457	3682	0.390656	0.000105394	0.00130378
203336_s_at	ITGB1BP1	ENSG00000119185	9270	0.375921	0.000927629	0.00585382
202746_at	ITM2A	ENSG00000078596	9452	0.946366	1.95943e-05	0.000433707
221004_s_at	ITM2C	ENSG00000135916	81618	-0.603329	0.00264525	0.0123061
202660_at	ITPR2	ENSG00000123104	3709	0.46628	2.16842e-05	0.000459201
216958_s_at	IVD	ENSG00000128928	3712	0.363615	0.000187411	0.00194899
220010_at	KCNE5	ENSG00000176076	23630	-0.938593	4.46606e-06	0.000176743
210036_s_at	KCNH2	ENSG00000055118	3757	0.840357	0.000247596	0.00237897
219615_s_at	KCNK5	ENSG00000164626	8645	0.841381	9.88597e-07	8.67008e-05
204401_at	KCNN4	ENSG00000104783	3783	0.309151	0.00176993	0.00925271
217894_at	KCTD3	ENSG00000136636	51133	0.30696	0.00420997	0.0175002
210878_s_at	KDM3B	ENSG00000120733	51780	0.390304	0.00626695	0.0230297
201548_s_at	KDM5B	ENSG00000117139	10765	0.487247	0.000107792	0.00132222
202417_at	KEAP1	ENSG00000079999	9817	0.424161	0.000112901	0.00136425
206077_at	KEL	ENSG00000276615	3792	0.333669	0.00195429	0.00995468
200040_at	KHDRBS1	ENSG00000121774	10657	0.331133	0.000211024	0.00213119
209781_s_at	KHDRBS3	ENSG00000131773	10656	-0.382572	0.00205822	0.0103342
204372_s_at	KHSRP	ENSG00000088247	8570	0.367058	0.00244732	0.0116772
202183_s_at	KIF22	ENSG00000079616	3835	0.325512	0.000917305	0.00582203
203087_s_at	KIF2A	ENSG00000068796	3796	0.552796	0.000105002	0.00130378
203333_at	KIFAP3	ENSG00000075945	22920	0.713383	9.86252e-06	0.000281888
210504_at	KLF1	ENSG00000105610	10661	1.18812	4.76165e-07	6.30991e-05
202393_s_at	KLF10	ENSG00000155090	7071	-0.797991	0.00336542	0.0147835
219371_s_at	KLF2	ENSG00000127528	10365	-0.577565	0.000172791	0.00185883
221841_s_at	KLF4	ENSG00000136826	9314	-1.05901	0.000743449	0.00509597
217906_at	KLHDC2	ENSG00000165516	23588	0.451159	7.45294e-05	0.00103795
219931_s_at	KLHL12	ENSG00000117153	59349	0.352147	2.35341e-06	0.000130274
210288_at	KLRG1	ENSG00000139187	10219	0.328086	0.00129535	0.00744717
221502_at	KPNA3	ENSG00000102753	3839	0.459944	1.61926e-05	0.000386942
209653_at	KPNA4	ENSG00000186432	3840	0.568761	6.52834e-06	0.000221034
213803_at	KPNB1	ENSG00000108424	3837	0.377775	0.000300772	0.00270354
204009_s_at	KRAS	ENSG00000133703	3845	0.5212	0.000162164	0.00177244
214709_s_at	KTN1	ENSG00000126777	3895	0.400563	6.73992e-05	0.000979028
204385_at	KYNU	ENSG00000115919	8942	0.366768	0.000605641	0.00441044
210644_s_at	LAIR1	ENSG00000276163	3903	-0.684049	0.00156917	0.00849751
217971_at	LAMTOR3	ENSG00000109270	8649	0.588702	4.65603e-07	6.26487e-05
202020_s_at	LANCL1	ENSG00000115365	10314	0.437407	6.03157e-05	0.000915836
208029_s_at	LAPTM4B	ENSG00000104341	55353	0.903537	4.08332e-05	0.000691607
212137_at	LARP1	ENSG00000155506	23367	0.314616	0.000188481	0.00195546
211005_at	LAT	ENSG00000213658	27040	0.425223	0.00426942	0.0177052
201795_at	LBR	ENSG00000143815	3930	0.398358	0.0008894	0.00571123
205269_at	LCP2	ENSG00000043462	3937	0.545751	1.46797e-07	3.43539e-05
35160_at	LDB1	ENSG00000198728	8861	0.504181	3.23072e-06	0.000147655
218604_at	LEMD3	ENSG00000174106	23592	0.325223	0.0120194	0.0368977
202377_at	LEPROT	ENSG00000213625	54741	0.721956	1.78856e-07	3.63361e-05
201212_at	LGMN	ENSG00000100600	5641	-0.538415	0.0022729	0.0110869
207857_at	LILRA2	ENSG00000275290	11027	-0.43355	0.00125551	0.0073175
219399_at	LIN7C	ENSG00000148943	55327	0.472409	1.5683e-06	0.000110616
203293_s_at	LMAN1	ENSG00000074695	3998	0.418109	7.86129e-05	0.00107095
203411_s_at	LMNA	ENSG00000160789	4000	0.613991	7.17614e-05	0.0010123
204249_s_at	LMO2	ENSG00000135363	4005	0.463997	0.000532188	0.0040264
209205_s_at	LMO4	ENSG00000143013	8543	0.691942	0.000108743	0.00133203
202793_at	LPCAT3	ENSG00000111684	10162	0.530486	1.85692e-06	0.000116765
218364_at	LRRFIP2	ENSG00000093167	9209	0.318083	0.000767317	0.00519145
203534_at	LSM1	ENSG00000175324	27257	0.306604	0.000669393	0.00472138
202736_s_at	LSM4	ENSG00000130520	25804	0.471811	9.8865e-05	0.00125888
202904_s_at	LSM5	ENSG00000106355	23658	0.499019	4.20546e-06	0.000171818
219119_at	LSM8	ENSG00000128534	51691	0.328873	0.00269413	0.0125025
208835_s_at	LUC7L3	ENSG00000108848	51747	0.491036	0.00800398	0.0273253
218729_at	LXN	ENSG00000079257	56925	0.905376	2.14238e-06	0.000124915
202145_at	LY6E	ENSG00000160932	4061	0.502387	0.000665397	0.00470941
205859_at	LY86	ENSG00000112799	9450	-0.761308	3.18694e-05	0.000593043
202625_at	LYN	ENSG00000254087	4067	0.641897	1.26743e-07	3.22903e-05
212449_s_at	LYPLA1	ENSG00000120992	10434	0.579043	7.97525e-07	7.90384e-05
203362_s_at	MAD2L1	ENSG00000164109	4085	0.580438	0.000587772	0.00433445
207922_s_at	MAEA	ENSG00000090316	10296	0.364858	5.5182e-05	0.000860658
218559_s_at	MAFB	ENSG00000204103	9935	-0.832689	0.000683653	0.00480259
218176_at	MAGEF1	ENSG00000177383	64110	0.384962	5.23058e-05	0.000827245
221760_at	MAN1A1	ENSG00000111885	4121	-1.16657	0.0021713	0.0106927
205105_at	MAN2A1	ENSG00000112893	4124	0.499576	8.8358e-06	0.000262693
202032_s_at	MAN2A2	ENSG00000196547	4122	0.514994	1.39044e-05	0.000349125
208785_s_at	MAP1LC3B	ENSG00000140941	81631	0.416987	0.000189754	0.00196401
202424_at	MAP2K2	ENSG00000126934	5605	0.431827	0.00375618	0.0160801
203837_at	MAP3K5	ENSG00000197442	4217	0.454197	0.00282166	0.0129206
203552_at	MAP4K5	ENSG00000012983	11183	0.394967	4.1444e-05	0.000696746
202890_at	MAP7	ENSG00000135525	9053	0.820188	6.07065e-07	7.07919e-05
212271_at	MAPK1	ENSG00000100030	5594	0.507143	1.26313e-05	0.000331751
201460_at	MAPKAPK2	ENSG00000162889	9261	-0.312884	0.0153786	0.0442614
202501_at	MAPRE2	ENSG00000166974	10982	0.353893	0.000432266	0.00349086
201669_s_at	MARCKS	ENSG00000277443	4082	1.20884	0.000129355	0.00149056
200644_at	MARCKSL1	ENSG00000175130	65108	0.619941	0.000209763	0.00212525
202569_s_at	MARK3	ENSG00000075413	4140	0.416119	2.97078e-05	0.000565008
217993_s_at	MAT2B	ENSG00000038274	27430	0.526294	2.79309e-06	0.000136471
206267_s_at	MATK	ENSG00000007264	4145	0.442383	4.2125e-05	0.000704446
214047_s_at	MBD4	ENSG00000129071	8930	0.371906	0.000122373	0.00144632
205018_s_at	MBNL2	ENSG00000139793	10150	0.375706	6.74999e-05	0.000979028
209623_at	MCCC2	ENSG00000131844	64087	0.498619	4.80357e-06	0.000180761
200797_s_at	MCL1	ENSG00000143384	4170	-0.637612	0.000180519	0.00191605
201555_at	MCM3	ENSG00000112118	4172	0.467202	0.00185727	0.00957765
200978_at	MDH1	ENSG00000014641	4190	0.334907	0.0032715	0.0144508
220397_at	MDM1	ENSG00000111554	56890	0.330677	0.000456579	0.00361379
203506_s_at	MED12	ENSG00000184634	9968	0.339531	4.74622e-05	0.000770138
201987_at	MED13	ENSG00000108510	9969	0.440228	0.00109206	0.00655088
221517_s_at	MED17	ENSG00000042429	9440	0.326523	0.00591325	0.0220919
218846_at	MED23	ENSG00000112282	9439	0.300976	0.00987049	0.031773
217843_s_at	MED4	ENSG00000136146	29079	0.410703	8.65141e-06	0.000260348
204069_at	MEIS1	ENSG00000143995	4211	0.481577	0.00841825	0.0283068
202645_s_at	MEN1	ENSG00000133895	4221	0.311098	0.00314168	0.0139868
202016_at	MEST	ENSG00000106484	4232	0.441743	0.000183819	0.00192876
209861_s_at	METAP2	ENSG00000111142	10988	0.6048	7.21579e-05	0.00101342
204153_s_at	MFNG	ENSG00000100060	4242	0.423948	1.01279e-05	0.000285739
220189_s_at	MGAT4B	ENSG00000161013	11282	0.926072	4.11197e-09	4.49541e-06
204168_at	MGST2	ENSG00000085871	4258	0.337859	0.000153802	0.00171224
216903_s_at	MICU1	ENSG00000107745	10367	0.360534	0.000772404	0.0052005
212410_at	MICU2	ENSG00000165487	221154	0.777857	7.83024e-07	7.87164e-05
217871_s_at	MIF	ENSG00000240972	4282	0.459442	9.79587e-05	0.00125623
209585_s_at	MINPP1	ENSG00000107789	9562	1.09519	1.03144e-06	8.9317e-05
36830_at	MIPEP	ENSG00000027001	4285	0.418944	0.000403621	0.0033397
219004_s_at	MIS18A	ENSG00000159055	54069	0.425589	7.54286e-05	0.00104383
201285_at	MKRN1	ENSG00000133606	23608	0.385981	0.00106834	0.00647073
200948_at	MLF2	ENSG00000089693	8079	0.330561	0.00609549	0.0225608
202520_s_at	MLH1	ENSG00000076242	4292	0.414116	0.000590858	0.00434987
205408_at	MLLT10	ENSG00000078403	8028	0.475432	8.66003e-07	7.99236e-05
204918_s_at	MLLT3	ENSG00000171843	4300	0.49212	0.000183922	0.00192876
203434_s_at	MME	ENSG00000196549	4311	-0.646351	0.00642329	0.0234265
205612_at	MMRN1	ENSG00000138722	22915	0.38605	0.0132618	0.0398583
202167_s_at	MMS19	ENSG00000155229	64210	0.403371	4.8897e-06	0.00018198
205330_at	MN1	ENSG00000169184	4330	-0.39334	0.000316096	0.00280383
204959_at	MNDA	ENSG00000163563	4332	-1.31792	2.01774e-08	8.82359e-06
221381_s_at	MORF4L1	ENSG00000185787	10933	0.385583	0.000363132	0.00308046
201994_at	MORF4L2	ENSG00000123562	9643	0.454912	1.00953e-05	0.000285739
209208_at	MPDU1	ENSG00000129255	9526	0.563791	6.05372e-06	0.000212634
203948_s_at	MPO	ENSG00000005381	4353	-1.91748	0.000210593	0.0021293
202974_at	MPP1	ENSG00000130830	4354	0.534016	1.32841e-05	0.000341872
205413_at	MPPED2	ENSG00000066382	744	-0.391277	0.0168611	0.0472047
203524_s_at	MPST	ENSG00000128309	4357	0.658385	1.17711e-05	0.000316771
203466_at	MPV17	ENSG00000115204	4358	0.404857	0.000162917	0.00177665
218356_at	MRM2	ENSG00000122687	29960	0.335932	0.00143051	0.00794454
208787_at	MRPL3	ENSG00000114686	11222	0.52148	5.00487e-05	0.000800231
201717_at	MRPL49	ENSG00000149792	740	0.310956	4.96845e-05	0.000795862
204868_at	MRPL58	ENSG00000167862	3396	0.309315	0.0020024	0.0101173
221437_s_at	MRPS15	ENSG00000116898	64960	0.469594	4.65014e-06	0.000180756
218398_at	MRPS30	ENSG00000112996	10884	0.456737	6.53615e-05	0.000962376
212604_at	MRPS31	ENSG00000102738	10240	0.328283	0.00182863	0.00948026
217942_at	MRPS35	ENSG00000061794	60488	0.541278	5.00408e-06	0.000182357
210356_x_at	MS4A1	ENSG00000156738	931	-0.416242	0.00147388	0.00812013
219607_s_at	MS4A4A	ENSG00000110079	51338	-0.531043	2.72579e-05	0.000532137
219666_at	MS4A6A	ENSG00000110077	64231	-0.751829	1.24143e-05	0.000329018
209421_at	MSH2	ENSG00000095002	4436	0.508181	1.72131e-05	0.000403608
202911_at	MSH6	ENSG00000116062	2956	0.373359	0.00721717	0.0253523
209146_at	MSMO1	ENSG00000052802	6307	0.477281	0.0064944	0.0235978
200600_at	MSN	ENSG00000147065	4478	0.592968	8.60393e-05	0.00114472
202247_s_at	MTA1	ENSG00000182979	9112	0.39462	0.000366071	0.00309938
217772_s_at	MTCH2	ENSG00000285121	23788	0.373667	0.00102387	0.00627083
202309_at	MTHFD1	ENSG00000100714	4522	0.322857	0.00949778	0.0309492
201761_at	MTHFD2	ENSG00000065911	10797	0.487366	0.00134261	0.00762048
203095_at	MTIF2	ENSG00000085760	4528	0.487689	1.87291e-05	0.000421091
214649_s_at	MTMR2	ENSG00000087053	8898	0.410096	1.97422e-05	0.000433833
203517_at	MTX2	ENSG00000128654	10651	0.392467	0.00053052	0.00402073
202086_at	MX1	ENSG00000157601	4599	-0.566468	0.0028321	0.0129434
202364_at	MXI1	ENSG00000119950	4601	0.374926	9.4025e-05	0.00121829
202431_s_at	MYC	ENSG00000136997	4609	0.857785	0.00212921	0.0105567
209757_s_at	MYCN	ENSG00000134323	4613	0.600702	0.0175992	0.0488476
210395_x_at	MYL4	ENSG00000198336	4635	0.495633	0.00308193	0.0137946
202555_s_at	MYLK	ENSG00000065534	4638	-0.71533	0.000394106	0.00328898
218966_at	MYO5C	ENSG00000128833	55930	-0.694398	0.000294837	0.00267217
201798_s_at	MYOF	ENSG00000138119	26509	-0.315051	3.68136e-06	0.000160624
201414_s_at	NAP1L4	ENSG00000205531	4676	0.457188	0.000257541	0.00243772
206491_s_at	NAPA	ENSG00000105402	8775	0.330912	6.37252e-05	0.000947858
219862_s_at	NARF	ENSG00000141562	26502	0.313069	0.00568731	0.0214865
202926_at	NBAS	ENSG00000151779	51594	0.521948	1.7335e-06	0.000115654
202907_s_at	NBN	ENSG00000104320	4683	0.423971	8.3004e-05	0.00111857
201384_s_at	NBR1	ENSG00000188554	4077	0.338616	0.000107069	0.00131982
209520_s_at	NCBP1	ENSG00000136937	4686	0.402727	0.000276065	0.00253887
201517_at	NCBP2	ENSG00000114503	22916	0.357268	0.000183277	0.00192876
207677_s_at	NCF4	ENSG00000275990	4689	1.0599	3.22707e-07	4.99169e-05
204725_s_at	NCK1	ENSG00000158092	4690	0.41911	0.00076928	0.00519145
209106_at	NCOA1	ENSG00000084676	8648	0.354467	1.30606e-06	0.000103906
208093_s_at	NDEL1	ENSG00000166579	81565	0.493499	0.000101436	0.00127404
217800_s_at	NDFIP1	ENSG00000131507	80762	0.91562	2.23173e-06	0.000128412
201304_at	NDUFA5	ENSG00000128609	4698	0.34096	0.000259357	0.00244498
218160_at	NDUFA8	ENSG00000119421	4702	0.386455	0.000269432	0.00249769
202077_at	NDUFAB1	ENSG00000004779	4706	0.396106	0.000480754	0.00373073
203621_at	NDUFB5	ENSG00000136521	4711	0.318851	0.00098868	0.00611095
203613_s_at	NDUFB6	ENSG00000165264	4712	0.531232	5.45373e-06	0.000195485
209303_at	NDUFS4	ENSG00000164258	4724	0.320228	0.000878695	0.00567164
202941_at	NDUFV2	ENSG00000178127	4729	0.389567	0.000204673	0.0020839
218649_x_at	NEMF	ENSG00000165525	9147	0.371077	0.00076207	0.00517835
201829_at	NET1	ENSG00000173848	10276	1.39378	3.45654e-09	4.3187e-06
210162_s_at	NFATC1	ENSG00000131196	4772	0.345944	2.03311e-05	0.000442827
210555_s_at	NFATC3	ENSG00000072736	4775	0.412731	0.000439751	0.00352649
209930_s_at	NFE2	ENSG00000123405	4778	0.727104	0.000852797	0.0055578
201146_at	NFE2L2	ENSG00000116044	4780	0.741479	1.73518e-05	0.000403614
218127_at	NFYB	ENSG00000120837	4801	0.417051	6.47507e-05	0.000956877
217722_s_at	NGRN	ENSG00000182768	51335	0.306313	0.0047649	0.0189772
218133_s_at	NIF3L1	ENSG00000196290	60491	0.352607	0.000768388	0.00519145
203045_at	NINJ1	ENSG00000131669	4814	-0.353093	9.99827e-05	0.00126352
213915_at	NKG7	ENSG00000105374	4818	-0.526794	0.000373666	0.00314541
218318_s_at	NLK	ENSG00000087095	51701	0.438123	0.00130234	0.00746901
218036_x_at	NMD3	ENSG00000169251	51068	0.371965	2.4619e-05	0.000496935
201577_at	NME1	ENSG00000239672	4830	0.485271	0.000744644	0.00509597
212739_s_at	NME4	ENSG00000103202	4833	0.455406	0.0120046	0.0368912
219553_at	NME7	ENSG00000143156	29922	0.420549	0.000149155	0.00166817
203964_at	NMI	ENSG00000123609	9111	0.519231	4.00421e-05	0.000682667
201157_s_at	NMT1	ENSG00000136448	4836	0.357638	3.25669e-05	0.000595674
205005_s_at	NMT2	ENSG00000152465	9397	0.352652	0.00130413	0.00747441
202783_at	NNT	ENSG00000112992	23530	0.317391	0.00198758	0.0100656
205895_s_at	NOLC1	ENSG00000166197	9221	0.500035	3.27205e-05	0.000596194
209798_at	NPAT	ENSG00000149308	4863	0.418261	0.000452232	0.00360221
201455_s_at	NPEPPS	ENSG00000141279	9520	0.426148	1.81057e-05	0.000411304
205129_at	NPM3	ENSG00000107833	10360	0.435012	0.000104469	0.00130251
203289_s_at	NPRL3	ENSG00000103148	8131	0.304866	8.4621e-06	0.000257873
202228_s_at	NPTN	ENSG00000156642	27020	0.310611	0.0080852	0.0274939
203814_s_at	NQO2	ENSG00000124588	4835	0.431493	0.0102135	0.0326368
203269_at	NSMAF	ENSG00000035681	8439	0.431485	0.000112053	0.00136302
219214_s_at	NT5C	ENSG00000125458	30833	0.301531	4.7954e-05	0.000772387
213461_at	NUDT21	ENSG00000167005	11051	0.659889	2.67498e-07	4.49911e-05
218768_at	NUP107	ENSG00000111581	57122	0.320702	0.00494088	0.0194303
202097_at	NUP153	ENSG00000124789	9972	0.49979	0.00041287	0.00339696
218294_s_at	NUP50	ENSG00000093000	10762	0.410568	0.00132373	0.00755209
218256_s_at	NUP54	ENSG00000138750	53371	0.368076	0.000123871	0.00145811
210793_s_at	NUP98	ENSG00000110713	4928	0.718547	5.72823e-06	0.00020283
204972_at	OAS2	ENSG00000111335	4939	-0.368387	4.79284e-05	0.000772387
201599_at	OAT	ENSG00000065154	4942	0.538336	0.0031067	0.013877
201364_s_at	OAZ2	ENSG00000180304	4947	0.38017	0.000209949	0.00212525
200790_at	ODC1	ENSG00000115758	4953	0.57147	0.00396206	0.016721
201282_at	OGDH	ENSG00000105953	4967	0.376946	0.00459346	0.0185306
204853_at	ORC2	ENSG00000115942	4999	0.335548	0.000217111	0.0021726
203351_s_at	ORC4	ENSG00000115947	5000	0.572623	1.36046e-05	0.000345304
204957_at	ORC5	ENSG00000164815	5001	0.510738	3.67233e-06	0.000160624
202780_at	OXCT1	ENSG00000083720	5019	0.331554	0.00010072	0.00126747
202696_at	OXSR1	ENSG00000172939	9943	0.34296	1.70518e-05	0.000401982
210448_s_at	P2RX5	ENSG00000083454	5026	0.579549	0.000882052	0.00568073
207543_s_at	P4HA1	ENSG00000122884	5033	0.442082	2.12526e-06	0.000124749
200656_s_at	P4HB	ENSG00000185624	5034	0.437032	0.0163482	0.0461528
213046_at	PABPN1	ENSG00000100836	8106	0.362389	0.000113032	0.00136425
201651_s_at	PACSIN2	ENSG00000100266	11252	0.544068	2.14078e-05	0.000456666
201013_s_at	PAICS	ENSG00000128050	10606	0.525435	0.000313006	0.00278206
209043_at	PAPSS1	ENSG00000138801	9061	0.762187	1.32912e-07	3.22903e-05
208644_at	PARP1	ENSG00000143799	142	0.477681	6.40342e-06	0.000220489
37966_at	PARVB	ENSG00000188677	29780	0.601956	0.000408246	0.00336791
204082_at	PBX3	ENSG00000167081	5090	0.851218	1.87992e-08	8.82359e-06
203557_s_at	PCBD1	ENSG00000166228	5092	0.350318	0.000666539	0.00470941
212694_s_at	PCCB	ENSG00000114054	5096	0.689488	2.11926e-05	0.000454792
202174_s_at	PCM1	ENSG00000078674	5108	0.302829	0.00852404	0.0285527
205202_at	PCMT1	ENSG00000120265	5110	0.624319	1.51271e-06	0.000110353
217816_s_at	PCNP	ENSG00000081154	57092	0.538198	3.36441e-06	0.000151676
218676_s_at	PCTP	ENSG00000141179	58488	0.830623	9.91729e-05	0.00125888
202290_at	PDAP1	ENSG00000106244	11333	0.612682	5.25044e-08	1.70075e-05
210907_s_at	PDCD10	ENSG00000114209	11235	0.660296	2.60023e-06	0.000134566
213581_at	PDCD2	ENSG00000071994	5134	0.517645	3.30852e-05	0.000599095
203415_at	PDCD6	ENSG00000249915	10016	0.44823	1.91407e-05	0.000427053
218718_at	PDGFC	ENSG00000145431	56034	0.368707	0.0012844	0.00740496
211023_at	PDHB	ENSG00000168291	5162	0.417812	0.000286449	0.00260967
203067_at	PDHX	ENSG00000110435	8050	0.41656	2.76078e-05	0.000536165
203243_s_at	PDLIM5	ENSG00000163110	10611	0.432951	0.000195731	0.00201159
220865_s_at	PDSS1	ENSG00000148459	23590	0.305635	0.0108612	0.0343179
211941_s_at	PEBP1	ENSG00000089220	5037	0.496255	0.000164485	0.00178706
217923_at	PEF1	ENSG00000162517	553115	0.356871	0.000258954	0.00244498
205246_at	PEX13	ENSG00000162928	5194	0.337177	0.0140758	0.041506
210296_s_at	PEX2	ENSG00000164751	5828	0.461041	2.04617e-06	0.000123109
320_at	PEX6	ENSG00000124587	5190	0.353873	0.00208918	0.0104292
205361_s_at	PFDN4	ENSG00000101132	5203	0.399477	0.000128755	0.00148561
210976_s_at	PFKM	ENSG00000152556	5213	0.349801	2.80621e-05	0.000541791
201037_at	PFKP	ENSG00000067057	5214	0.342498	0.000946352	0.00591622
200634_at	PFN1	ENSG00000108518	5216	0.620444	8.61221e-05	0.00114472
201118_at	PGD	ENSG00000142657	5226	0.689008	1.75874e-06	0.000115654
201121_s_at	PGRMC1	ENSG00000101856	10857	0.503063	4.76351e-06	0.000180761
201701_s_at	PGRMC2	ENSG00000164040	10424	0.47171	2.25875e-05	0.000464825
201600_at	PHB2	ENSG00000215021	11331	0.39689	0.000666619	0.00470941
203335_at	PHYH	ENSG00000107537	5264	0.410066	0.000814333	0.00539966
212506_at	PICALM	ENSG00000073921	8301	0.629952	1.17239e-05	0.000316608
219048_at	PIGN	ENSG00000197563	23556	0.300777	0.000143359	0.00161574
204297_at	PIK3C3	ENSG00000078142	5289	0.351854	0.000107143	0.00131982
212688_at	PIK3CB	ENSG00000051382	5291	0.43015	0.000174846	0.00187044
203879_at	PIK3CD	ENSG00000171608	5293	-0.515417	0.00134761	0.0076385
209193_at	PIM1	ENSG00000137193	5292	0.697258	0.000396476	0.00329932
205632_s_at	PIP5K1B	ENSG00000107242	8395	0.903609	1.30685e-06	0.000103906
201192_s_at	PITPNA	ENSG00000174238	5306	0.342507	0.000231695	0.00226617
202522_at	PITPNB	ENSG00000180957	23760	0.398955	1.80958e-05	0.000411304
202732_at	PKIG	ENSG00000168734	11142	0.811612	3.62533e-07	5.37408e-05
207717_s_at	PKP2	ENSG00000057294	5318	-0.352687	0.000914239	0.005811
201928_at	PKP4	ENSG00000144283	8502	0.318752	0.000125409	0.0014704
209122_at	PLIN2	ENSG00000147872	123	0.664149	0.000880005	0.00567172
202620_s_at	PLOD2	ENSG00000152952	5352	0.876633	2.59259e-06	0.000134566
201136_at	PLP2	ENSG00000102007	5355	0.393069	0.00108981	0.00654196
205190_at	PLS1	ENSG00000120756	5357	0.329552	0.0158473	0.0452399
202446_s_at	PLSCR1	ENSG00000188313	5359	0.441618	2.22882e-05	0.000461404
202075_s_at	PLTP	ENSG00000100979	5360	0.323793	0.00393406	0.016638
206471_s_at	PLXNC1	ENSG00000136040	10154	0.70006	2.09354e-05	0.00045322
210139_s_at	PMP22	ENSG00000109099	5376	0.747862	1.92692e-05	0.000428735
213677_s_at	PMS1	ENSG00000064933	5378	0.323259	0.00022327	0.00221397
214473_x_at	PMS2P3	ENSG00000127957	5387	0.32466	0.000103413	0.00129207
218224_at	PNMA1	ENSG00000176903	9240	0.410642	0.00081011	0.005388
212037_at	PNN	ENSG00000100941	5411	0.303952	0.00892221	0.0294912
203622_s_at	PNO1	ENSG00000115946	56902	0.34372	0.000329266	0.00287976
201695_s_at	PNP	ENSG00000198805	4860	0.324535	0.00678219	0.0243302
218587_s_at	POGLUT1	ENSG00000163389	56983	0.451909	3.98925e-06	0.00016774
203422_at	POLD1	ENSG00000062822	5424	0.334331	0.0133496	0.0400123
205909_at	POLE2	ENSG00000100479	5427	0.53139	0.000438536	0.00352522
208828_at	POLE3	ENSG00000148229	54107	0.328137	0.00452976	0.0183328
218258_at	POLR1D	ENSG00000186184	51082	0.4149	0.000515143	0.00392883
201803_at	POLR2B	ENSG00000047315	5431	0.350619	0.0021286	0.0105567
208996_s_at	POLR2C	ENSG00000102978	5432	0.398022	1.82056e-05	0.000412502
217854_s_at	POLR2E	ENSG00000099817	5434	0.379682	0.000705705	0.00491409
202634_at	POLR2K	ENSG00000147669	5440	0.339048	7.49216e-05	0.00104105
205267_at	POU2AF1	ENSG00000110777	5450	-1.14597	0.0121496	0.0372712
220741_s_at	PPA2	ENSG00000138777	27068	0.404153	0.000236942	0.00229752
209433_s_at	PPAT	ENSG00000128059	5471	0.538583	0.000934733	0.00588566
204186_s_at	PPID	ENSG00000171497	5481	0.529386	3.21023e-07	4.99169e-05
210502_s_at	PPIE	ENSG00000084072	10450	0.331729	0.000321659	0.00283306
204228_at	PPIH	ENSG00000171960	10465	0.371843	0.00153402	0.00835921
203966_s_at	PPM1A	ENSG00000100614	5494	0.334188	0.000607138	0.00441645
213225_at	PPM1B	ENSG00000138032	5495	0.312064	0.00119638	0.0070367
204566_at	PPM1D	ENSG00000170836	8493	0.544829	1.74923e-05	0.00040473
204788_s_at	PPOX	ENSG00000143224	5498	0.581802	2.76481e-05	0.000536165
200726_at	PPP1CC	ENSG00000186298	5501	0.575754	5.19685e-05	0.000823399
201603_at	PPP1R12A	ENSG00000058272	4659	0.506812	6.67858e-05	0.000973515
207830_s_at	PPP1R8	ENSG00000117751	5511	0.512063	1.25941e-05	0.000331751
208652_at	PPP2CA	ENSG00000113575	5515	0.507768	9.60458e-05	0.00124263
201375_s_at	PPP2CB	ENSG00000104695	5516	0.43395	2.85808e-05	0.000548174
200695_at	PPP2R1A	ENSG00000105568	5518	0.405364	0.000608569	0.00442072
202886_s_at	PPP2R1B	ENSG00000137713	5519	0.481459	0.000172609	0.00185883
202187_s_at	PPP2R5A	ENSG00000066027	5525	0.333526	1.41439e-06	0.000107677
201877_s_at	PPP2R5C	ENSG00000078304	5527	0.502869	1.02802e-05	0.000288176
203338_at	PPP2R5E	ENSG00000154001	5529	0.445882	0.000147092	0.00164721
202429_s_at	PPP3CA	ENSG00000138814	5530	0.586876	6.3917e-07	7.16689e-05
201594_s_at	PPP4R1	ENSG00000154845	9989	0.347402	6.40424e-05	0.000950959
203529_at	PPP6C	ENSG00000119414	5537	0.344196	6.8756e-05	0.000993951
218009_s_at	PRC1	ENSG00000198901	9055	0.450242	0.0176782	0.0489748
201619_at	PRDX3	ENSG00000165672	10935	0.439821	0.000219356	0.00218607
201923_at	PRDX4	ENSG00000123131	10549	0.518196	6.01326e-05	0.000914643
200845_s_at	PRDX6	ENSG00000117592	9588	0.323544	0.000778221	0.00523161
201835_s_at	PRKAB1	ENSG00000111725	5564	0.697493	3.17401e-08	1.20695e-05
202742_s_at	PRKACB	ENSG00000142875	5567	0.983982	4.93906e-06	0.000182266
201805_at	PRKAG1	ENSG00000181929	5571	0.427478	1.7098e-05	0.000401986
200603_at	PRKAR1A	ENSG00000108946	5573	0.341438	4.45571e-05	0.000735276
203680_at	PRKAR2B	ENSG00000284096	5577	1.46636	1.12781e-08	7.57949e-06
210039_s_at	PRKCQ	ENSG00000065675	5588	0.564105	6.77406e-07	7.27795e-05
218236_s_at	PRKD3	ENSG00000115825	23683	0.379421	0.00066492	0.00470941
208694_at	PRKDC	ENSG00000253729	5591	0.491259	0.000132869	0.00152503
209139_s_at	PRKRA	ENSG00000180228	8575	0.509166	2.1216e-05	0.000454792
206445_s_at	PRMT1	ENSG00000126457	3276	0.421833	0.000760254	0.00517446
217786_at	PRMT5	ENSG00000100462	10419	0.484104	1.73304e-06	0.000115654
201300_s_at	PRNP	ENSG00000171867	5621	-0.33413	0.000353	0.00303275
204304_s_at	PROM1	ENSG00000007062	8842	-1.07366	0.000596593	0.00437735
203103_s_at	PRPF19	ENSG00000110107	27339	0.430221	0.000368048	0.0031131
208447_s_at	PRPS1	ENSG00000147224	5631	0.842339	4.57071e-08	1.53752e-05
203537_at	PRPSAP2	ENSG00000141127	5636	0.338316	2.93996e-06	0.000139453
205402_x_at	PRSS2	ENSG00000282049	5645	-0.317456	0.00440756	0.0180874
207341_at	PRTN3	ENSG00000196415	5657	-1.54171	0.00587689	0.0220126
205961_s_at	PSIP1	ENSG00000164985	11168	0.560749	2.63689e-05	0.000525335
210759_s_at	PSMA1	ENSG00000129084	5682	0.313824	6.65417e-05	0.000971575
201317_s_at	PSMA2	ENSG00000106588	5683	0.325656	0.00284199	0.0129557
201532_at	PSMA3	ENSG00000100567	5684	0.383585	0.00216445	0.010677
203396_at	PSMA4	ENSG00000041357	5685	0.380092	0.000482829	0.00374032
216088_s_at	PSMA7	ENSG00000101182	5688	0.369618	0.000746241	0.00509892
200876_s_at	PSMB1	ENSG00000008018	5689	0.418674	4.44166e-05	0.000734342
202659_at	PSMB10	ENSG00000205220	5699	-0.334155	0.00307985	0.0137923
200039_s_at	PSMB2	ENSG00000126067	5690	0.379315	0.000346952	0.0029955
208799_at	PSMB5	ENSG00000100804	5693	0.505603	0.000327072	0.00286746
204279_at	PSMB9	ENSG00000240118	5698	-0.611307	0.00170427	0.00897947
201267_s_at	PSMC3	ENSG00000165916	5702	0.398272	0.00117215	0.00693331
201699_at	PSMC6	ENSG00000100519	5706	0.46482	0.000155617	0.00172719
201198_s_at	PSMD1	ENSG00000173692	5707	0.571633	4.63632e-05	0.000756516
219485_s_at	PSMD10	ENSG00000101843	5716	0.532215	1.84176e-06	0.000116765
202352_s_at	PSMD12	ENSG00000197170	5718	0.559015	6.20348e-05	0.000937058
201388_at	PSMD3	ENSG00000108344	5709	0.32682	0.00121084	0.00710263
201705_at	PSMD7	ENSG00000103035	5713	0.31918	0.00547112	0.0209753
200820_at	PSMD8	ENSG00000099341	5714	0.319256	0.000190519	0.0019696
201052_s_at	PSMF1	ENSG00000125818	9491	0.348237	0.00258717	0.012128
203405_at	PSMG1	ENSG00000183527	8624	0.541318	4.34017e-05	0.000720287
218467_at	PSMG2	ENSG00000128789	56984	0.380449	4.15052e-05	0.000696746
219938_s_at	PSTPIP2	ENSG00000152229	9050	0.635698	1.44508e-05	0.000357025
214697_s_at	PTBP3	ENSG00000119314	9991	0.964051	1.0048e-09	1.46466e-06
204897_at	PTGER4	ENSG00000171522	5734	-0.680491	0.0156424	0.0448552
200627_at	PTGES3	ENSG00000110958	10728	0.300107	0.00134593	0.00763391
215813_s_at	PTGS1	ENSG00000095303	5742	0.79855	1.10214e-05	0.000302172
212032_s_at	PTOV1	ENSG00000104960	53635	0.430758	0.000701406	0.00489194
208616_s_at	PTP4A2	ENSG00000184007	8073	0.476023	0.000118035	0.00141222
202006_at	PTPN12	ENSG00000127947	5782	0.349566	1.32682e-05	0.000341872
206060_s_at	PTPN22	ENSG00000134242	26191	0.390272	0.000299197	0.00269216
206687_s_at	PTPN6	ENSG00000111679	5777	0.438278	0.00286988	0.0130531
204852_s_at	PTPN7	ENSG00000143851	5778	0.524986	1.74553e-05	0.00040473
212588_at	PTPRC	ENSG00000081237	5788	0.671037	3.39062e-05	0.00060519
221840_at	PTPRE	ENSG00000132334	5791	-0.741311	2.60527e-05	0.000520556
201166_s_at	PUM1	ENSG00000134644	9698	0.425616	8.84052e-05	0.0011662
216221_s_at	PUM2	ENSG00000055917	23369	0.305456	0.00401809	0.0168872
218670_at	PUS1	ENSG00000177192	80324	0.356103	5.27383e-05	0.00083258
201606_s_at	PWP1	ENSG00000136045	11137	0.365252	0.000631627	0.00454293
221666_s_at	PYCARD	ENSG00000103490	29108	-0.389903	0.00113319	0.00676513
213878_at	PYROXD1	ENSG00000121350	79912	0.321706	0.00578307	0.0217543
221270_s_at	QTRT1	ENSG00000213339	81890	0.313533	2.23147e-05	0.000461404
200863_s_at	RAB11A	ENSG00000103769	8766	0.513148	0.000425994	0.00345647
217762_s_at	RAB31	ENSG00000168461	11031	0.523181	0.00177143	0.00925506
219412_at	RAB38	ENSG00000123892	23682	0.528561	0.000181347	0.00191844
221808_at	RAB9A	ENSG00000123595	9367	0.422243	0.000240522	0.00232443
203136_at	RABAC1	ENSG00000105404	10567	-0.372764	0.00503447	0.0196921
208640_at	RAC1	ENSG00000136238	5879	0.363481	0.0024957	0.0118756
207419_s_at	RAC2	ENSG00000128340	5880	0.489795	4.48556e-05	0.000738051
204460_s_at	RAD1	ENSG00000113456	5810	0.311054	0.000950282	0.00593231
207405_s_at	RAD17	ENSG00000276618	5884	0.3937	2.33152e-05	0.000476437
200608_s_at	RAD21	ENSG00000164754	5885	0.443264	4.03203e-06	0.000168728
201222_s_at	RAD23B	ENSG00000119318	5887	0.891851	9.61743e-06	0.000277604
208393_s_at	RAD50	ENSG00000113522	10111	0.418023	0.00016133	0.00176708
206591_at	RAG1	ENSG00000166349	5896	-0.595157	0.00205575	0.0103331
214435_x_at	RALA	ENSG00000006451	5898	0.428936	3.5726e-06	0.000158609
202100_at	RALB	ENSG00000144118	5899	0.58325	1.65771e-07	3.47201e-05
202845_s_at	RALBP1	ENSG00000017797	10928	0.40303	3.79959e-06	0.000163599
202483_s_at	RANBP1	ENSG00000099901	5902	0.446979	0.00188048	0.00965543
201713_s_at	RANBP2	ENSG00000153201	5903	0.337804	0.00244011	0.0116746
202582_s_at	RANBP9	ENSG00000010017	10048	0.403209	0.00100909	0.00621951
212125_at	RANGAP1	ENSG00000100401	5905	0.402792	0.000105385	0.00130378
202362_at	RAP1A	ENSG00000116473	5906	0.330208	0.000193721	0.00199562
213923_at	RAP2B	ENSG00000181467	5912	0.629083	4.46508e-06	0.000176743
218668_s_at	RAP2C	ENSG00000123728	57826	0.313571	0.000865681	0.00560003
203097_s_at	RAPGEF2	ENSG00000109756	9693	0.459246	0.00262666	0.0122326
210621_s_at	RASA1	ENSG00000145715	5921	0.462653	0.000279213	0.00255974
203132_at	RB1	ENSG00000139687	5925	0.327085	0.0115247	0.0357811
210371_s_at	RBBP4	ENSG00000162521	5928	0.391396	0.00236497	0.0113961
201092_at	RBBP7	ENSG00000102054	5931	0.301827	0.00738483	0.0258041
203344_s_at	RBBP8	ENSG00000101773	5932	0.447813	0.000262766	0.00246055
204178_s_at	RBM14	ENSG00000239306	10432	0.447485	7.17319e-06	0.000232461
218422_s_at	RBM26	ENSG00000139746	64062	0.34941	0.000226204	0.00223393
208319_s_at	RBM3	ENSG00000102317	5935	0.361322	0.00857433	0.0286773
208720_s_at	RBM39	ENSG00000131051	9584	0.351389	0.00141545	0.00789331
201394_s_at	RBM5	ENSG00000003756	10181	0.377426	0.00125668	0.0073175
218379_at	RBM7	ENSG00000076053	10179	0.469725	9.26283e-05	0.00120734
215127_s_at	RBMS1	ENSG00000153250	5937	0.467085	6.22552e-07	7.16426e-05
207785_s_at	RBPJ	ENSG00000168214	3516	0.47282	2.77142e-05	0.000536258
206499_s_at	RCC1	ENSG00000180198	1104	0.543124	1.96825e-05	0.000433707
218544_s_at	RCL1	ENSG00000120158	10171	0.556871	6.88212e-06	0.000225993
202296_s_at	RER1	ENSG00000157916	11079	0.398634	0.00170232	0.00897947
204127_at	RFC3	ENSG00000133119	5983	0.395708	0.00321187	0.0142449
204023_at	RFC4	ENSG00000163918	5984	0.3783	0.00490913	0.0193402
204319_s_at	RGS10	ENSG00000148908	6001	0.373505	0.00644779	0.0234675
202388_at	RGS2	ENSG00000116741	5997	-0.922494	0.00337106	0.0147934
206145_at	RHAG	ENSG00000112077	6005	1.14112	6.21208e-06	0.000215598
203175_at	RHOG	ENSG00000177105	391	0.495348	0.000112378	0.00136319
204951_at	RHOH	ENSG00000168421	399	0.422697	0.000827707	0.00545526
203790_s_at	RIDA	ENSG00000132541	10247	0.431158	6.25472e-05	0.000941545
218497_s_at	RNASEH1	ENSG00000171865	246243	0.32458	0.000598841	0.00439016
217865_at	RNF130	ENSG00000113269	55819	0.591889	0.000160525	0.00176262
203403_s_at	RNF6	ENSG00000127870	6049	0.422126	0.000813412	0.00539765
213194_at	ROBO1	ENSG00000169855	6091	-0.334197	0.0120145	0.0368977
201528_at	RPA1	ENSG00000132383	6117	0.515121	9.83308e-05	0.00125861
201756_at	RPA2	ENSG00000117748	6118	0.41168	6.22911e-05	0.000939306
200062_s_at	RPL30	ENSG00000156482	6156	-0.398741	0.000346274	0.0029926
221593_s_at	RPL31	ENSG00000071082	6160	0.450463	1.64059e-05	0.000390971
200674_s_at	RPL32	ENSG00000144713	6161	-0.352583	0.000334513	0.00291187
200026_at	RPL34	ENSG00000109475	6164	-0.355852	0.00122551	0.00716466
200092_s_at	RPL37	ENSG00000145592	6167	-0.322541	0.000584904	0.00432726
201429_s_at	RPL37A	ENSG00000197756	6168	-0.484681	0.000856838	0.00557582
208695_s_at	RPL39	ENSG00000198918	6170	-0.499348	0.000182823	0.00192876
201492_s_at	RPL41	ENSG00000229117	6171	-0.529548	0.000484162	0.00374733
200717_x_at	RPL7	ENSG00000147604	6129	-0.370754	0.00210445	0.0104815
200032_s_at	RPL9	ENSG00000163682	6133	-0.338812	0.00225146	0.0110192
200763_s_at	RPLP1	ENSG00000137818	6176	-0.493248	7.20724e-05	0.00101342
208689_s_at	RPN2	ENSG00000118705	6185	0.506784	6.2926e-05	0.000943133
200817_x_at	RPS10	ENSG00000124614	6204	-0.354003	0.000843623	0.00552683
213377_x_at	RPS12	ENSG00000112306	6206	-0.417238	8.49665e-05	0.00114085
208645_s_at	RPS14	ENSG00000164587	6208	-0.355007	0.00185668	0.00957765
200819_s_at	RPS15	ENSG00000115268	6209	-0.340979	8.51786e-05	0.00114085
201665_x_at	RPS17	ENSG00000278229	6218	-0.360495	0.00011898	0.00141579
201049_s_at	RPS18	ENSG00000231500	6222	-0.426044	0.000720383	0.00498455
213414_s_at	RPS19	ENSG00000105372	6223	-0.311512	0.000968893	0.00601842
200926_at	RPS23	ENSG00000186468	6228	-0.460273	0.000763496	0.00517835
200061_s_at	RPS24	ENSG00000138326	6229	-0.414924	0.000250927	0.00239848
200741_s_at	RPS27	ENSG00000177954	6232	-0.30139	0.00211075	0.010489
218007_s_at	RPS27L	ENSG00000185088	51065	0.319902	0.000241375	0.0023301
208904_s_at	RPS28	ENSG00000233927	6234	-0.345922	0.00241736	0.0116032
201094_at	RPS29	ENSG00000213741	6235	-0.309384	0.00102906	0.00628503
208692_at	RPS3	ENSG00000149273	6188	-0.382953	0.000937076	0.00589192
200933_x_at	RPS4X	ENSG00000198034	6191	-0.377322	0.00417739	0.0174178
203843_at	RPS6KA3	ENSG00000177189	6197	0.448781	5.86502e-07	6.93182e-05
218909_at	RPS6KC1	ENSG00000136643	26750	0.492292	2.60695e-05	0.000520556
201628_s_at	RRAGA	ENSG00000155876	10670	0.364395	0.000270474	0.00250146
212589_at	RRAS2	ENSG00000133818	22800	0.506768	2.87389e-05	0.000550002
203704_s_at	RREB1	ENSG00000124782	6239	0.599404	3.97945e-06	0.00016774
217915_s_at	RSL24D1	ENSG00000137876	51187	0.358767	0.00157226	0.00850277
201980_s_at	RSU1	ENSG00000148484	6251	0.724596	1.29592e-06	0.000103906
203594_at	RTCA	ENSG00000137996	8634	0.450626	0.000132759	0.00152503
219549_s_at	RTN3	ENSG00000133318	10313	0.409925	0.00477787	0.0189856
211509_s_at	RTN4	ENSG00000115310	57142	0.630069	2.94978e-06	0.000139453
201614_s_at	RUVBL1	ENSG00000284901	8607	0.412015	1.06163e-05	0.000293831
201845_s_at	RYBP	ENSG00000281766	23429	0.586903	0.000317148	0.00280787
202853_s_at	RYK	ENSG00000163785	6259	0.383551	8.98503e-05	0.0011817
200872_at	S100A10	ENSG00000197747	6281	0.73879	0.000711224	0.00492583
205863_at	S100A12	ENSG00000163221	6283	-0.985209	0.00555536	0.0211893
203186_s_at	S100A4	ENSG00000196154	6275	0.463256	0.013471	0.0403208
217728_at	S100A6	ENSG00000197956	6277	0.609215	0.00292513	0.013235
202917_s_at	S100A8	ENSG00000143546	6279	-2.26576	0.000620997	0.00448122
203535_at	S100A9	ENSG00000163220	6280	-1.41443	0.000821519	0.00542753
220330_s_at	SAMSN1	ENSG00000155307	64092	0.700783	0.000821638	0.00542753
200069_at	SART3	ENSG00000075856	9733	0.310877	0.00403543	0.0169399
203408_s_at	SATB1	ENSG00000182568	6304	-0.520787	0.000516193	0.00392918
206989_s_at	SCAF11	ENSG00000139218	9169	0.389412	0.000465422	0.00365545
200832_s_at	SCD	ENSG00000099194	6319	0.641684	9.18378e-05	0.00120062
215548_s_at	SCFD1	ENSG00000092108	23256	0.465322	0.000176993	0.0018855
201339_s_at	SCP2	ENSG00000116171	6342	0.33016	0.000107345	0.00131998
200958_s_at	SDCBP	ENSG00000137575	6386	0.391775	0.000441946	0.00353961
218681_s_at	SDF2L1	ENSG00000128228	23753	-0.345707	0.00487817	0.0192792
221972_s_at	SDF4	ENSG00000078808	51150	0.369311	0.00364833	0.0157106
202026_at	SDHD	ENSG00000204370	6392	0.313399	0.00165897	0.008831
201290_at	SEC11A	ENSG00000140612	23478	0.601683	4.38677e-06	0.00017519
209175_at	SEC23IP	ENSG00000107651	11196	0.316284	0.00064583	0.00462607
202798_at	SEC24B	ENSG00000138802	10427	0.471188	0.000355051	0.00303843
200945_s_at	SEC31A	ENSG00000138674	22872	0.456138	1.34828e-05	0.000344386
204563_at	SELL	ENSG00000188404	6402	-1.45445	4.62719e-05	0.000756438
209879_at	SELPLG	ENSG00000110876	6404	0.404658	0.000763995	0.00517835
208939_at	SEPHS1	ENSG00000086475	22929	0.304464	0.00807574	0.0274933
200961_at	SEPHS2	ENSG00000179918	22928	0.350339	0.000413406	0.0033976
221471_at	SERINC3	ENSG00000132824	10955	0.534865	1.67361e-06	0.000113468
211429_s_at	SERPINA1	ENSG00000197249	5265	-0.429844	0.00494704	0.019437
212190_at	SERPINE2	ENSG00000135919	5270	0.932225	1.60741e-06	0.000110798
203818_s_at	SF3A3	ENSG00000183431	10946	0.36656	5.4958e-05	0.000860658
200687_s_at	SF3B3	ENSG00000189091	23450	0.372828	0.000261551	0.0024569
209044_x_at	SF3B4	ENSG00000143368	10262	0.49197	0.000359963	0.0030583
205120_s_at	SGCB	ENSG00000163069	6443	-0.303492	3.9675e-05	0.000680388
221268_s_at	SGPP1	ENSG00000126821	81537	0.89294	2.55865e-06	0.000134525
210116_at	SH2D1A	ENSG00000183918	4068	-0.446945	0.00462226	0.0186039
201312_s_at	SH3BGRL	ENSG00000131171	6451	0.599385	1.57791e-07	3.47201e-05
222258_s_at	SH3BP4	ENSG00000130147	23677	-0.955537	2.56081e-06	0.000134525
218813_s_at	SH3GLB2	ENSG00000148341	56904	0.485767	6.60982e-07	7.27795e-05
214437_s_at	SHMT2	ENSG00000182199	6472	0.451021	0.000209798	0.00212525
209339_at	SIAH2	ENSG00000181788	6478	0.366005	0.00719705	0.0253302
218878_s_at	SIRT1	ENSG00000096717	23411	0.343872	7.96658e-05	0.00108024
207974_s_at	SKP1	ENSG00000113558	6500	0.561763	1.03063e-08	7.5116e-06
203761_at	SLA	ENSG00000155926	6503	0.594257	0.000534117	0.00403539
206052_s_at	SLBP	ENSG00000163950	7884	0.499993	0.000229087	0.0022487
220740_s_at	SLC12A6	ENSG00000140199	9990	0.498126	4.38097e-05	0.000725681
202236_s_at	SLC16A1	ENSG00000155380	6566	0.441803	0.00746736	0.0259801
207057_at	SLC16A7	ENSG00000118596	9194	-0.370472	0.000116093	0.00139471
205857_at	SLC18A2	ENSG00000165646	6571	0.581103	1.76821e-05	0.000408041
202800_at	SLC1A3	ENSG00000079215	6507	-0.318742	3.25322e-07	4.99169e-05
218653_at	SLC25A15	ENSG00000102743	10166	0.652769	3.24947e-05	0.000595674
221020_s_at	SLC25A32	ENSG00000164933	81034	0.453687	1.93142e-05	0.000428735
205769_at	SLC27A2	ENSG00000140284	11001	0.961118	4.94628e-07	6.36179e-05
201801_s_at	SLC29A1	ENSG00000112759	2030	0.680205	8.6624e-06	0.000260348
221024_s_at	SLC2A10	ENSG00000197496	81031	0.429843	0.000593352	0.00436023
202614_at	SLC30A9	ENSG00000014824	10463	0.507989	2.11597e-06	0.000124749
217289_s_at	SLC37A4	ENSG00000137700	2542	0.325331	3.12862e-05	0.00058593
220924_s_at	SLC38A2	ENSG00000134294	54407	0.426866	0.000174864	0.00187044
209267_s_at	SLC39A8	ENSG00000138821	64116	0.810543	1.48596e-08	8.19636e-06
204394_at	SLC43A1	ENSG00000149150	8501	0.394089	2.8275e-05	0.000544699
213164_at	SLC5A3	ENSG00000198743	6526	0.368045	0.00164651	0.00879142
201195_s_at	SLC7A5	ENSG00000103257	8140	0.397033	0.00465962	0.0186536
219911_s_at	SLCO4A1	ENSG00000101187	28231	0.304591	0.000941676	0.00589964
203075_at	SMAD2	ENSG00000175387	4087	0.460321	0.000469661	0.0036774
202527_s_at	SMAD4	ENSG00000141646	4089	0.633706	2.27145e-06	0.00012948
212257_s_at	SMARCA2	ENSG00000080503	6595	0.722642	2.23158e-05	0.000461404
213251_at	SMARCA5	ENSG00000153147	8467	0.406246	0.000155138	0.00172406
201075_s_at	SMARCC1	ENSG00000173473	6599	0.703017	0.00011309	0.00136425
201589_at	SMC1A	ENSG00000072501	8243	0.365151	0.0149606	0.0434324
213253_at	SMC2	ENSG00000136824	10592	0.399324	0.000271655	0.00250687
209259_s_at	SMC3	ENSG00000108055	9126	0.485242	0.000255701	0.00242782
201664_at	SMC4	ENSG00000113810	10051	0.453405	0.000725824	0.00500241
200071_at	SMNDC1	ENSG00000119953	10285	0.626305	6.69612e-06	0.000222678
202043_s_at	SMS	ENSG00000102172	6611	0.574835	6.31138e-05	0.000943133
209130_at	SNAP23	ENSG00000092531	8773	0.531038	1.54479e-06	0.000110353
204466_s_at	SNCA	ENSG00000145335	6622	0.640311	0.000340231	0.00295497
202505_at	SNRPB2	ENSG00000125870	6629	0.349878	0.000416668	0.00341289
202690_s_at	SNRPD1	ENSG00000167088	6632	0.404153	0.00165138	0.00880668
205644_s_at	SNRPG	ENSG00000143977	6637	0.379558	0.000918573	0.00582585
201575_at	SNW1	ENSG00000100603	22938	0.393471	3.3773e-05	0.00060519
201716_at	SNX1	ENSG00000028528	6642	0.343631	0.00180049	0.00936211
213545_x_at	SNX3	ENSG00000112335	8724	0.409045	0.000614411	0.0044447
212652_s_at	SNX4	ENSG00000114520	8723	0.472157	1.98907e-05	0.000436
217792_at	SNX5	ENSG00000089006	27131	0.583899	0.00168553	0.00891719
203373_at	SOCS2	ENSG00000120833	8835	1.01505	0.000229	0.0022487
200642_at	SOD1	ENSG00000142168	6647	0.504832	4.86999e-05	0.000782958
214988_s_at	SON	ENSG00000159140	6651	0.303035	0.00982596	0.0316997
201563_at	SORD	ENSG00000140263	6652	0.769037	2.33133e-07	4.16119e-05
203509_at	SORL1	ENSG00000137642	6653	-0.998663	7.50735e-06	0.000238819
212870_at	SOS2	ENSG00000100485	6655	0.359584	0.000112318	0.00136319
200053_at	SPAG7	ENSG00000091640	9552	0.317123	0.000264663	0.00246775
200665_s_at	SPARC	ENSG00000113140	6678	-0.485749	0.00494649	0.019437
205861_at	SPIB	ENSG00000269404	6689	-0.615135	0.00102702	0.00628503
210715_s_at	SPINT2	ENSG00000167642	10653	0.515196	6.29383e-05	0.000943133
208927_at	SPOP	ENSG00000121067	8405	0.410578	0.000882707	0.00568076
206937_at	SPTA1	ENSG00000163554	6708	0.348334	0.00401749	0.0168872
205155_s_at	SPTBN2	ENSG00000173898	6712	0.32691	0.00140589	0.00786698
202277_at	SPTLC1	ENSG00000090054	10558	0.469582	2.2533e-07	4.11374e-05
209218_at	SQLE	ENSG00000104549	6713	0.84985	1.55195e-06	0.000110353
201471_s_at	SQSTM1	ENSG00000284099	8878	0.324984	2.36073e-05	0.00048128
204675_at	SRD5A1	ENSG00000145545	6715	0.585297	8.76642e-07	7.99236e-05
202308_at	SREBF1	ENSG00000072310	6720	0.352042	2.71419e-05	0.000531852
201247_at	SREBF2	ENSG00000198911	6721	0.391095	0.000339382	0.00295053
208921_s_at	SRI	ENSG00000075142	6717	0.481858	2.71465e-05	0.000531852
205335_s_at	SRP19	ENSG00000153037	6728	0.326267	0.00560839	0.0213544
203605_at	SRP54	ENSG00000100883	6729	0.322395	0.00237262	0.0114267
208801_at	SRP72	ENSG00000174780	6731	0.402592	2.40535e-05	0.000489236
202199_s_at	SRPK1	ENSG00000096063	6732	0.361171	0.000568486	0.0042423
203182_s_at	SRPK2	ENSG00000135250	6733	0.34504	0.000437216	0.00352108
201225_s_at	SRRM1	ENSG00000133226	10250	0.401866	0.00657031	0.0237632
208863_s_at	SRSF1	ENSG00000136450	6426	0.404832	0.00522157	0.0202698
206095_s_at	SRSF10	ENSG00000188529	10772	0.385517	0.00061383	0.0044447
208673_s_at	SRSF3	ENSG00000112081	6428	0.30423	0.00521771	0.0202668
201696_at	SRSF4	ENSG00000116350	6429	0.418772	1.35061e-05	0.000344386
212266_s_at	SRSF5	ENSG00000100650	6430	0.404325	0.00293156	0.0132572
202816_s_at	SS18	ENSG00000141380	6760	0.575165	3.5762e-05	0.000630594
201138_s_at	SSB	ENSG00000138385	6741	0.550596	1.39714e-05	0.000349125
202591_s_at	SSBP1	ENSG00000106028	6742	0.462657	0.00018696	0.00194893
201894_s_at	SSR1	ENSG00000124783	6745	0.354004	0.00914777	0.0301456
200957_s_at	SSRP1	ENSG00000149136	6749	0.320704	0.0154802	0.0445067
208666_s_at	ST13	ENSG00000100380	6767	0.598625	9.99927e-06	0.000284865
203217_s_at	ST3GAL5	ENSG00000115525	8869	-0.313417	0.000619678	0.00447539
209022_at	STAG2	ENSG00000101972	10735	0.540005	5.04238e-06	0.00018299
221191_at	STAG3L3		442578	-0.612444	8.38312e-06	0.000256359
203544_s_at	STAM	ENSG00000136738	8027	0.931955	6.01807e-08	1.87979e-05
220059_at	STAP1	ENSG00000035720	26228	0.430094	0.00477481	0.0189821
204548_at	STAR	ENSG00000147465	6770	0.43577	2.29192e-05	0.000470544
208991_at	STAT3	ENSG00000168610	6774	0.344397	0.00530808	0.0204965
206118_at	STAT4	ENSG00000138378	6775	0.396786	6.83359e-06	0.000225993
203010_at	STAT5A	ENSG00000126561	6776	0.512847	1.84268e-06	0.000116765
205026_at	STAT5B	ENSG00000173757	6777	0.508272	1.08099e-06	9.26897e-05
208948_s_at	STAU1	ENSG00000124214	6780	0.555476	6.56941e-06	0.000221034
204226_at	STAU2	ENSG00000040341	27067	0.31195	8.50957e-05	0.00114085
41657_at	STK11	ENSG00000118046	6794	0.312608	0.00012579	0.00147222
208855_s_at	STK24	ENSG00000102572	8428	0.304793	0.0049966	0.0195878
201314_at	STK25	ENSG00000115694	10494	0.334377	0.000327693	0.00286887
215416_s_at	STOML2	ENSG00000165283	30968	0.40847	2.19471e-05	0.000461404
203310_at	STXBP3	ENSG00000116266	6814	0.380431	7.81633e-05	0.00106648
214512_s_at	SUB1	ENSG00000113387	10923	0.495407	1.7278e-05	0.000403614
202930_s_at	SUCLA2	ENSG00000136143	8803	0.518509	9.02214e-06	0.000264343
203615_x_at	SULT1A1	ENSG00000196502	6817	0.397475	0.000228503	0.0022487
208761_s_at	SUMO1	ENSG00000116030	7341	0.540934	4.09422e-06	0.000170504
217815_at	SUPT16H	ENSG00000092201	11198	0.518697	6.97561e-05	0.000997117
220408_x_at	SUPT20H	ENSG00000102710	55578	0.341053	6.63509e-05	0.00097041
215273_s_at	TADA3	ENSG00000171148	10474	0.489649	0.000479811	0.00373015
209523_at	TAF2	ENSG00000064313	6873	0.314376	0.000232974	0.0022741
203572_s_at	TAF6	ENSG00000106290	6878	0.359371	1.22302e-05	0.000325123
201023_at	TAF7	ENSG00000178913	6879	0.369257	0.00151493	0.008281
210978_s_at	TAGLN2	ENSG00000158710	8407	1.25665	6.311e-09	6.13289e-06
206283_s_at	TAL1	ENSG00000162367	6886	0.941397	1.36612e-06	0.000106103
200020_at	TARDBP	ENSG00000120948	23435	0.453449	0.00054843	0.00412785
200976_s_at	TAX1BP1	ENSG00000106052	8887	0.366885	0.00026403	0.00246711
216194_s_at	TBCB	ENSG00000105254	1155	0.385795	0.000200684	0.00206008
203714_s_at	TBCE	ENSG00000285053	6905	0.363404	0.000323957	0.00284794
218520_at	TBK1	ENSG00000183735	29110	0.463356	0.000188939	0.00195789
213400_s_at	TBL1X	ENSG00000101849	6907	0.528691	5.27472e-07	6.59039e-05
208398_s_at	TBPL1	ENSG00000028839	9519	0.575192	9.41823e-07	8.40529e-05
208130_s_at	TBXAS1	ENSG00000059377	6916	0.45454	0.000140695	0.00159808
216241_s_at	TCEA1	ENSG00000187735	6917	0.692908	1.22048e-05	0.000325123
217975_at	TCEAL9	ENSG00000185222	51186	0.423582	0.000550817	0.0041387
202396_at	TCERG1	ENSG00000113649	10915	0.365315	0.00184096	0.00952159
208986_at	TCF12	ENSG00000140262	6938	0.396741	1.15766e-05	0.000314438
203753_at	TCF4	ENSG00000196628	6925	-0.533278	0.00755789	0.0262203
205255_x_at	TCF7	ENSG00000081059	6932	-0.426547	3.9195e-06	0.000166407
203743_s_at	TDG	ENSG00000139372	6996	0.406699	0.000428925	0.00346708
206702_at	TEK	ENSG00000120156	7010	0.41251	9.35536e-05	0.00121578
203449_s_at	TERF1	ENSG00000147601	7013	0.392076	0.000202693	0.00207561
201174_s_at	TERF2IP	ENSG00000166848	54386	0.325515	6.44209e-05	0.000954958
207199_at	TERT	ENSG00000164362	7015	-0.311877	4.38204e-06	0.00017519
207627_s_at	TFCP2	ENSG00000135457	7024	0.408904	4.61674e-06	0.000180756
204147_s_at	TFDP1	ENSG00000198176	7027	0.434188	0.00108611	0.00653686
203588_s_at	TFDP2	ENSG00000114126	7029	0.619857	3.80443e-07	5.45468e-05
217839_at	TFG	ENSG00000114354	10342	0.367125	1.73448e-05	0.000403614
210215_at	TFR2	ENSG00000106327	7036	1.27501	2.09261e-06	0.000124503
208691_at	TFRC	ENSG00000072274	7037	0.61876	0.00526835	0.020379
203085_s_at	TGFB1	ENSG00000105329	7040	0.96257	1.88062e-06	0.000116765
201506_at	TGFBI	ENSG00000120708	7045	-0.802242	0.000839759	0.00551391
203313_s_at	TGIF1	ENSG00000177426	7050	0.349838	0.0123152	0.0376472
201042_at	TGM2	ENSG00000198959	7052	0.619342	5.80276e-05	0.000894197
209323_at	THAP12	ENSG00000137492	5612	0.391415	8.60838e-06	0.000260348
201448_at	TIA1	ENSG00000116001	7072	0.383735	0.00979088	0.0316215
204468_s_at	TIE1	ENSG00000066056	7075	0.506118	0.00437321	0.0180161
217981_s_at	TIMM10B	ENSG00000132286	26515	0.442309	6.89917e-06	0.000225993
215171_s_at	TIMM17A	ENSG00000134375	10440	0.315316	0.00212286	0.0105372
201666_at	TIMP1	ENSG00000102265	7076	0.848893	9.4697e-10	1.46466e-06
202606_s_at	TLK1	ENSG00000198586	9874	0.375877	0.000134476	0.00153944
204924_at	TLR2	ENSG00000137462	7097	-0.46679	0.000113745	0.00136838
213883_s_at	TM2D1	ENSG00000162604	83941	0.304719	0.000142762	0.00161109
201078_at	TM9SF2	ENSG00000125304	9375	0.434002	0.000837934	0.0055102
217758_s_at	TM9SF3	ENSG00000077147	56889	0.529824	8.97227e-07	8.08984e-05
204427_s_at	TMED2	ENSG00000086598	10959	0.551808	0.00215002	0.0106178
218095_s_at	TMEM165	ENSG00000134851	55858	0.429143	2.19503e-05	0.000461404
217766_s_at	TMEM50A	ENSG00000183726	23585	0.306713	0.000269588	0.00249769
200620_at	TMEM59	ENSG00000116209	9528	0.36463	5.81749e-05	0.000894197
220800_s_at	TMOD3	ENSG00000138594	29766	0.476744	2.43597e-07	4.26099e-05
208097_s_at	TMX1	ENSG00000139921	81542	0.672689	0.000611351	0.00443724
210260_s_at	TNFAIP8	ENSG00000145779	25816	0.468208	0.0011891	0.00700797
212318_at	TNPO3	ENSG00000064419	23534	0.313476	0.00136378	0.0076988
200662_s_at	TOMM20	ENSG00000173726	9804	0.414658	0.000883482	0.00568157
217960_s_at	TOMM22	ENSG00000100216	56993	0.365277	0.00463273	0.0186107
208901_s_at	TOP1	ENSG00000198900	7150	0.379137	0.0049553	0.0194433
202633_at	TOPBP1	ENSG00000163781	11073	0.308239	0.000953732	0.0059496
204071_s_at	TOPORS	ENSG00000197579	10210	0.391951	0.000495268	0.00381976
203120_at	TP53BP2	ENSG00000143514	7159	0.329647	0.000385245	0.00323044
210609_s_at	TP53I3	ENSG00000115129	9540	0.300797	0.000271726	0.00250687
213011_s_at	TPI1	ENSG00000111669	7167	0.472069	0.000263074	0.0024608
210986_s_at	TPM1	ENSG00000140416	7168	0.766163	0.000372186	0.00313597
202125_s_at	TRAK2	ENSG00000115993	66008	0.636322	8.82123e-06	0.000262693
218354_at	TRAPPC2L	ENSG00000167515	51693	0.324785	0.017164	0.0478823
203511_s_at	TRAPPC3	ENSG00000054116	27095	0.357345	2.71932e-06	0.000136471
206622_at	TRH	ENSG00000170893	7200	-0.520931	0.000768557	0.00519145
203659_s_at	TRIM13	ENSG00000204977	10206	0.399739	0.00271384	0.0125716
204341_at	TRIM16	ENSG00000221926	10626	0.304861	0.00161744	0.00867862
201546_at	TRIP12	ENSG00000153827	9320	0.32168	0.0030115	0.0135417
220992_s_at	TRMT1L	ENSG00000121486	81627	0.330815	0.0170274	0.0475636
215111_s_at	TSC22D1	ENSG00000102804	8848	0.681362	0.000222581	0.00220964
203983_at	TSNAX	ENSG00000116918	7257	0.356856	0.000811003	0.00538984
209605_at	TST	ENSG00000128311	7263	0.678312	0.000490907	0.00378947
204407_at	TTF2	ENSG00000116830	8458	0.445737	3.06503e-07	4.96422e-05
215739_s_at	TUBGCP3	ENSG00000126216	10426	0.341872	0.000265739	0.00247239
211337_s_at	TUBGCP4	ENSG00000137822	27229	0.393214	1.30177e-06	0.000103906
219201_s_at	TWSG1	ENSG00000128791	57045	0.384319	2.25134e-05	0.000464391
208864_s_at	TXN	ENSG00000136810	7295	0.358655	0.0028402	0.0129557
203008_x_at	TXNDC9	ENSG00000115514	10190	0.453485	8.09526e-05	0.00109599
201588_at	TXNL1	ENSG00000091164	9352	0.549139	8.00203e-06	0.000248176
204122_at	TYROBP	ENSG00000011600	7305	-0.563799	0.0138034	0.0409375
218381_s_at	U2AF2	ENSG00000063244	11338	0.563762	2.40292e-06	0.000130534
201177_s_at	UBA2	ENSG00000126261	10054	0.555129	2.13338e-05	0.000456198
202151_s_at	UBAC1	ENSG00000130560	10422	0.758333	3.84894e-05	0.000663962
219192_at	UBAP2	ENSG00000137073	55833	0.361934	0.00923524	0.0303196
201343_at	UBE2D2	ENSG00000131508	7322	0.420661	0.000109793	0.00133926
200668_s_at	UBE2D3	ENSG00000109332	7323	0.445212	1.34741e-05	0.000344386
212519_at	UBE2E1	ENSG00000170142	7324	0.444345	6.52984e-05	0.000962376
210024_s_at	UBE2E3	ENSG00000170035	10477	0.463867	0.000165379	0.00179233
209141_at	UBE2G1	ENSG00000132388	7326	0.339855	9.03712e-06	0.000264343
209042_s_at	UBE2G2	ENSG00000184787	7327	0.410054	0.0028097	0.0128847
202346_at	UBE2K	ENSG00000078140	3093	0.463463	4.20328e-06	0.000171818
203109_at	UBE2M	ENSG00000130725	9040	0.563349	6.32612e-05	0.000943133
212751_at	UBE2N	ENSG00000177889	7334	0.478455	0.000128247	0.00148373
209096_at	UBE2V2	ENSG00000169139	7336	0.413386	7.25661e-05	0.00101709
202038_at	UBE4A	ENSG00000110344	9354	0.387343	0.000297907	0.00268608
218082_s_at	UBP1	ENSG00000153560	7342	0.50024	8.23815e-06	0.0002537
215884_s_at	UBQLN2	ENSG00000188021	29978	0.368025	0.00464179	0.0186255
215983_s_at	UBXN8	ENSG00000104691	7993	0.377332	0.000104546	0.00130251
219960_s_at	UCHL5	ENSG00000116750	51377	0.450492	2.0543e-05	0.000445829
205480_s_at	UGP2	ENSG00000169764	7360	0.370913	0.00260982	0.0121736
211168_s_at	UPF1	ENSG00000005007	5976	0.424077	2.05511e-06	0.000123109
214323_s_at	UPF3A	ENSG00000169062	65110	0.487411	4.13781e-05	0.000696746
218757_s_at	UPF3B	ENSG00000125351	65109	0.579719	1.61047e-05	0.000385896
201903_at	UQCRC1	ENSG00000010256	7384	0.369755	0.00718122	0.0253105
211563_s_at	URI1	ENSG00000105176	8725	0.3938	1.91099e-05	0.000427053
208970_s_at	UROD	ENSG00000126088	7389	0.721452	4.082e-05	0.000691607
203031_s_at	UROS	ENSG00000188690	7390	0.482822	9.72048e-05	0.00124926
202413_s_at	USP1	ENSG00000162607	7398	0.354366	0.00813476	0.0275991
208723_at	USP11	ENSG00000102226	8237	0.43164	2.23048e-05	0.000461404
201672_s_at	USP14	ENSG00000101557	9097	0.372437	0.00246213	0.0117342
218367_x_at	USP21	ENSG00000143258	27005	0.462561	0.000835316	0.0054987
200083_at	USP22	ENSG00000124422	23326	0.322656	0.000661992	0.00469972
201099_at	USP9X	ENSG00000124486	8239	0.368661	8.13792e-05	0.00109845
209486_at	UTP3	ENSG00000132467	57050	0.353621	0.0003521	0.00302799
204929_s_at	VAMP5	ENSG00000168899	10791	-0.655555	2.19847e-05	0.000461404
202829_s_at	VAMP7	ENSG00000124333	6845	0.514284	4.83294e-06	0.000180761
208780_x_at	VAPA	ENSG00000101558	9218	0.747909	2.50668e-08	1.00448e-05
218807_at	VAV3	ENSG00000134215	10451	0.313002	0.00467639	0.0187098
201472_at	VBP1	ENSG00000155959	7411	0.603409	3.25039e-05	0.000595674
203868_s_at	VCAM1	ENSG00000162692	7412	-0.908736	0.0142388	0.0418614
204620_s_at	VCAN	ENSG00000038427	1462	-0.535522	0.0023477	0.0113192
200931_s_at	VCL	ENSG00000035403	7414	0.509856	0.00420928	0.0175002
221349_at	VPREB1	ENSG00000169575	7441	-1.80456	0.00108016	0.00651523
220068_at	VPREB3	ENSG00000128218	29802	-1.20729	0.00491759	0.0193519
201807_at	VPS26A	ENSG00000122958	9559	0.511416	1.36211e-05	0.000345304
218171_at	VPS4B	ENSG00000119541	9525	0.394839	0.000253148	0.00241443
202261_at	VPS72	ENSG00000163159	6944	0.335531	0.000161434	0.00176708
205126_at	VRK2	ENSG00000028116	7444	0.475428	7.49895e-05	0.00104105
204787_at	VSIG4	ENSG00000155659	11326	-0.389808	0.00349352	0.0152012
209452_s_at	VTI1B	ENSG00000100568	10490	0.327611	2.96953e-05	0.000565008
217822_at	WBP11	ENSG00000084463	51729	0.324091	0.00196551	0.00998861
218090_s_at	WDR11	ENSG00000120008	55717	0.426668	6.57072e-05	0.000965841
218882_s_at	WDR3	ENSG00000065183	10885	0.336305	0.00258669	0.012128
219297_at	WDR44	ENSG00000131725	54521	0.31541	0.00010171	0.00127443
221532_s_at	WDR61	ENSG00000140395	80349	0.35324	0.000581355	0.00430527
201760_s_at	WSB2	ENSG00000176871	55884	0.492018	5.51695e-05	0.000860658
206067_s_at	WT1	ENSG00000184937	7490	0.657416	7.28105e-07	7.6723e-05
206698_at	XK	ENSG00000047597	7504	1.41273	8.22662e-06	0.0002537
209375_at	XPC	ENSG00000154767	7508	0.326713	6.03987e-06	0.000212634
208453_s_at	XPNPEP1	ENSG00000108039	7511	0.343526	2.64401e-05	0.000525558
212160_at	XPOT	ENSG00000184575	11260	0.60432	4.48818e-07	6.13338e-05
208642_s_at	XRCC5	ENSG00000079246	7520	0.381554	0.000755807	0.00515221
218911_at	YEATS4	ENSG00000127337	8089	0.437504	7.28696e-05	0.00101971
202933_s_at	YES1	ENSG00000176105	7525	0.461373	7.38048e-05	0.0010295
217785_s_at	YKT6	ENSG00000106636	10652	0.322528	3.50355e-06	0.000156337
201351_s_at	YME1L1	ENSG00000136758	10730	0.649972	1.50913e-06	0.000110353
217812_at	YTHDF2	ENSG00000198492	51441	0.423422	0.000231903	0.00226617
201020_at	YWHAH	ENSG00000128245	7533	0.318459	0.0109038	0.0344277
212426_s_at	YWHAQ	ENSG00000134308	10971	0.300916	0.0114245	0.0355709
200640_at	YWHAZ	ENSG00000164924	7534	0.676457	9.17916e-05	0.00120062
200047_s_at	YY1	ENSG00000100811	7528	0.432253	3.59143e-05	0.000632005
204847_at	ZBTB11	ENSG00000066422	27107	0.311427	0.0135843	0.0405784
221613_s_at	ZFAND6	ENSG00000086666	54469	0.517684	6.33884e-07	7.16689e-05
201531_at	ZFP36	ENSG00000128016	7538	-0.523176	0.0158606	0.0452435
211962_s_at	ZFP36L1	ENSG00000185650	677	0.561475	0.00102892	0.00628503
201857_at	ZFR	ENSG00000056097	51663	0.468503	4.96248e-06	0.000182357
206314_at	ZKSCAN7	ENSG00000196345	55888	0.348935	0.00507427	0.0198123
202939_at	ZMPSTE24	ENSG00000084073	10269	0.465792	3.32362e-05	0.000599348
202136_at	ZMYND11	ENSG00000015171	10771	0.407809	4.20066e-06	0.000171818
209048_s_at	ZMYND8	ENSG00000101040	23613	0.597354	1.89989e-05	0.000426064
206928_at	ZNF124	ENSG00000196418	7678	-0.341508	0.00020291	0.00207561
200050_at	ZNF146	ENSG00000167635	7705	0.53217	1.47372e-05	0.000360031
200828_s_at	ZNF207	ENSG00000010244	7756	0.403364	4.4894e-05	0.000738051
203739_at	ZNF217	ENSG00000171940	7764	0.654016	1.04572e-05	0.000291269
218005_at	ZNF22	ENSG00000165512	7570	0.344033	0.0058986	0.0220749
203247_s_at	ZNF24	ENSG00000172466	7572	0.348052	0.000630089	0.0045356
219540_at	ZNF267	ENSG00000185947	10308	0.373545	0.00145087	0.0080363
218401_s_at	ZNF281	ENSG00000162702	23528	0.379724	0.000662023	0.00469972
200054_at	ZPR1	ENSG00000109917	8882	0.334883	0.00191277	0.00978882
205181_at	ZSCAN9	ENSG00000137185	7746	0.311473	0.00447958	0.018231

## Sheet: SD1C_Combined_DEGs
ProbID	SYMBOL	ENSEMBL	ENTREZID	logFC	P.Value	adj.P.Val
7963646	AAAS	ENSG00000094914	8086	0.656878	0.001587	0.0257337
7989953	AAGAB	ENSG00000103591	79719	0.442	0.00132821	0.022969
7943552	AASDHPPT	ENSG00000149313	60496	0.44435	0.00174992	0.027363
8018006	ABCA10	ENSG00000154263	10349	-0.456247	0.000543566	0.0126849
8132743	ABCA13	ENSG00000179869	154664	-0.570342	0.00119201	0.0214157
8018038	ABCA5	ENSG00000154265	23461	-0.685098	0.000832741	0.0170241
8017927	ABCA9	ENSG00000154258	10350	-0.671838	1.80831e-05	0.00145751
8140782	ABCB1	ENSG00000085563	5243	-1.50172	5.09356e-06	0.000616588
8170704	ABCD1	ENSG00000101986	215	-0.363461	0.00250802	0.0349103
7903119	ABCD3	ENSG00000117528	5825	0.652698	0.000160744	0.00572183
8097647	ABCE1	ENSG00000164163	6059	0.466255	0.00343782	0.0426617
8081612	ABHD10	ENSG00000144827	55347	0.721166	0.00155435	0.0254425
8140129	ABHD11	ENSG00000106077	83451	0.569244	0.000683878	0.0148952
8047659	ABI2	ENSG00000138443	10152	0.397858	2.80162e-05	0.00187865
8089145	ABI3BP	ENSG00000154175	25890	-2.77849	1.91996e-18	2.0685e-14
8158725	ABL1	ENSG00000097007	25	0.619752	0.000110076	0.00457424
7931216	ABRAXAS2	ENSG00000165660	23172	0.52593	0.00198644	0.0298622
8023261	ACAA2	ENSG00000167315	10449	0.707537	3.31444e-05	0.00206052
7958466	ACACB	ENSG00000076555	32	-0.972229	2.02792e-05	0.00155958
7945283	ACAD8	ENSG00000151498	27034	0.376329	0.00144754	0.0241962
8082444	ACAD9	ENSG00000177646	28976	0.662305	0.000603587	0.0136138
8058591	ACADL	ENSG00000115361	33	-0.384832	0.00162549	0.0261441
7902367	ACADM	ENSG00000117054	34	0.539061	0.000116614	0.00472317
8123137	ACAT2	ENSG00000120437	39	0.908689	0.00367133	0.0445759
7942679	ACER3	ENSG00000078124	55331	0.71955	6.97608e-05	0.00338579
8015460	ACLY	ENSG00000131473	47	0.682289	5.16401e-05	0.00277951
8073430	ACO2	ENSG00000100412	50	0.385822	0.00103318	0.0194295
8112920	ACOT12	ENSG00000172497	134526	-0.485932	2.52039e-07	7.56605e-05
8117219	ACOT13	ENSG00000112304	55856	0.575411	0.00111567	0.0204304
8066598	ACOT8	ENSG00000101473	10005	0.432142	0.000239099	0.00743069
8074153	ACR	c("ENSG00000100312", "ENSG00000283539")	49	-0.329145	0.00170221	0.0269312
7930498	ACSL5	ENSG00000197142	51703	0.365372	0.0034325	0.0426319
7957386	ACSS3	ENSG00000111058	79611	-1.32315	6.28763e-13	1.56325e-09
7934906	ACTA2	ENSG00000107796	59	0.759443	0.00237839	0.0338048
8084067	ACTL6A	ENSG00000136518	86	0.734518	3.09519e-05	0.00201287
7979824	ACTN1	ENSG00000072110	87	0.67924	3.23884e-05	0.00206052
8042337	ACTR2	ENSG00000138071	10097	0.373358	5.22643e-06	0.000622816
8044686	ACTR3	ENSG00000115091	10096	0.347877	0.00407799	0.0476824
8088151	ACTR8	ENSG00000113812	93973	0.540702	0.000103226	0.00437081
8055992	ACVR1C	ENSG00000123612	130399	-0.985485	1.28029e-06	0.000239193
7989224	ADAM10	ENSG00000137845	102	0.358818	0.00393787	0.04657
8145293	ADAM28	ENSG00000042980	10863	-0.905988	0.00247627	0.0345876
8146024	ADAM32	c("ENSG00000197140", "ENSG00000275594")	203102	-0.935723	0.000126094	0.00494598
8112342	ADAMTS6	ENSG00000049192	11174	-0.39812	4.35409e-05	0.00247326
8088560	ADAMTS9	ENSG00000163638	56999	-0.647099	6.80968e-08	2.896e-05
7919743	ADAMTSL4-AS1	ENSG00000143384	574406	-0.680226	1.55614e-05	0.00131754
8137680	ADAP1	ENSG00000105963	11033	0.778273	0.000589421	0.0134151
7978285	ADCY4	c("ENSG00000129467", "ENSG00000284814")	196883	-0.414797	0.00159147	0.0257665
7996064	ADGRG5	ENSG00000159618	221188	1.19939	1.40101e-05	0.00124744
8101844	ADH5	ENSG00000197894	128	0.371384	0.00228271	0.0327908
7928471	ADK	ENSG00000156110	132	0.697219	1.81508e-05	0.00145934
8073242	ADSL	ENSG00000239900	158	0.702338	2.36185e-05	0.00171931
7977273	ADSS1	ENSG00000185100	122622	0.345205	0.00315781	0.0405827
7985767	AEN	ENSG00000181026	64782	0.674998	5.04923e-06	0.000615834
8040774	AGBL5	ENSG00000084693	60509	0.538454	0.000112807	0.00463284
7912659	AGMAT	ENSG00000116771	79814	0.493047	0.00423197	0.0487461
8065738	AHCY	ENSG00000101444	191	0.783356	0.000315594	0.00887755
7975976	AHSA1	ENSG00000100591	10598	0.534589	0.00132582	0.0229645
8175052	AIFM1	ENSG00000156709	9131	0.518516	0.00347442	0.0429105
8131374	AIMP2	ENSG00000106305	7965	0.851299	0.000148434	0.00544023
7916590	AK2	ENSG00000004455	204	0.336357	0.000719306	0.0153301
8159945	AK3	ENSG00000147853	50808	0.352061	0.000357954	0.00969567
7962183	AK4	ENSG00000162433	205	0.663258	0.0020883	0.030806
7981494	AKT1	ENSG00000142208	207	0.327259	0.00223225	0.0322301
8001410	AKTIP	ENSG00000166971	64400	-0.695569	0.000849853	0.0172864
8080184	ALAS1	ENSG00000023330	211	0.485216	0.00332005	0.0418516
8030321	ALDH16A1	ENSG00000161618	126133	0.438088	0.000708538	0.0151962
7935230	ALDH18A1	ENSG00000059573	5832	0.683439	0.000201937	0.00659274
8155327	ALDH1B1	ENSG00000137124	219	0.606636	0.000899882	0.0179759
8113773	ALDH7A1	ENSG00000164904	501	0.825294	0.000344221	0.00947745
7993071	ALG1	ENSG00000033011	56052	0.581659	0.000536504	0.0125619
8092457	ALG3	ENSG00000214160	10195	0.545538	0.00170464	0.0269359
7950654	ALG8	ENSG00000159063	79053	0.646818	0.000638091	0.0141334
7951633	ALG9	ENSG00000086848	79796	0.328099	0.00141872	0.0238962
8004784	ALOX15B	ENSG00000179593	247	-0.48824	1.89505e-06	0.000314467
8019772	ALYREF	ENSG00000183684	10189	0.507559	0.00244492	0.0343575
7950128	ANAPC15	ENSG00000110200	25906	0.584659	0.00139008	0.0235722
7967149	ANAPC5	ENSG00000089053	51433	0.373627	0.00323388	0.0411168
7966301	ANAPC7	ENSG00000196510	51434	0.528567	0.000894231	0.0179184
7933772	ANK3	ENSG00000151150	288	-1.7235	9.0577e-08	3.5667e-05
8047006	ANKAR	ENSG00000151687	150709	-0.337876	0.00408101	0.0476871
8138370	ANKMY2	ENSG00000106524	57037	0.577897	0.00394197	0.0465844
7942858	ANKRD42	ENSG00000137494	338699	-0.76229	1.43621e-05	0.00127177
8121095	ANKRD6	ENSG00000135299	22881	-0.946355	5.09276e-06	0.000616588
8132318	ANLN	ENSG00000011426	54443	1.55966	0.000953949	0.0185143
8171248	ANOS1	ENSG00000011201	3730	-1.30641	1.2543e-10	1.93049e-07
7955117	ANP32D	ENSG00000139223	23519	0.367801	0.00409862	0.0477832
7989335	ANXA2	ENSG00000182718	302	1.29256	0.000274973	0.00810446
8095986	ANXA3	ENSG00000138772	306	-1.43575	0.000552419	0.0128478
8096905	AP1AR	ENSG00000138660	55435	0.428255	0.000243346	0.00749745
8075217	AP1B1	ENSG00000100280	162	0.460489	0.000431874	0.0109479
8084345	AP2M1	ENSG00000161203	1173	0.495325	0.000464159	0.0113956
8037847	AP2S1	ENSG00000042753	1175	0.429171	0.000510239	0.0122068
7934513	AP3M1	ENSG00000185009	26985	0.415417	8.52669e-05	0.00387042
7974566	AP5M1	ENSG00000053770	55745	0.489608	0.00112197	0.0205225
7982187	APBA2	c("ENSG00000034053", "ENSG00000276495")	321	1.46294	1.70455e-05	0.00141455
7973056	APEX1	ENSG00000100823	328	0.333263	0.0029353	0.0387164
7919729	APH1A	ENSG00000117362	51107	0.34017	0.000953886	0.0185143
7939424	API5	ENSG00000166181	8539	0.42294	0.000437619	0.0110244
7945182	APLP2	ENSG00000084234	334	-0.507377	2.41013e-05	0.00173106
8075695	APOL3	ENSG00000128284	80833	-0.676758	0.00395623	0.0466476
8075709	APOL4	ENSG00000100336	80832	0.856409	0.00359188	0.0438253
8171823	APOO	ENSG00000184831	79135	0.991051	4.7487e-08	2.35598e-05
7966003	APPL2	ENSG00000136044	55198	-0.439113	0.00384347	0.0458564
8003401	APRT	ENSG00000198931	353	0.332377	0.00190064	0.0289221
7987325	AQR	ENSG00000021776	9716	0.362459	0.000494751	0.0119157
8099760	ARAP2	ENSG00000047365	116984	-0.881895	0.00170434	0.0269359
8095744	AREG	ENSG00000109321	374	-2.35828	0.00335201	0.0420739
8122279	ARFGEF3	ENSG00000112379	57221	-0.714501	0.000437123	0.0110244
7975268	ARG2	ENSG00000081181	384	-0.883786	0.00261699	0.0359657
8097717	ARHGAP10	ENSG00000071205	79658	1.01617	9.97638e-07	0.000200277
7982358	ARHGAP11A	c("ENSG00000198826", "ENSG00000275568")	9824	1.28997	0.00191801	0.0291453
7982287	ARHGAP11B	c("ENSG00000284906", "ENSG00000274734", "ENSG00000286139", "ENSG00000285077")	89839	0.943426	0.00375747	0.0451636
8129458	ARHGAP18	ENSG00000146376	93663	1.03648	1.49739e-06	0.000264465
7951565	ARHGAP20	ENSG00000137727	57569	-0.507269	0.000125702	0.00494312
8029856	ARHGAP35	ENSG00000160007	2909	0.396998	0.00295524	0.0388278
8122971	ARID1B	ENSG00000049618	57492	-0.397875	0.00416393	0.0482332
8043621	ARID5A	ENSG00000196843	10865	-0.732847	0.000910734	0.0180732
8180405	ARL4A	ENSG00000122644	10124	-1.23509	1.51585e-05	0.00130303
8045768	ARL6IP6	ENSG00000177917	151188	0.635632	9.27425e-05	0.00402292
8077450	ARL8B	ENSG00000134108	55207	0.336283	0.00110792	0.0203461
8089034	ARMC10	c("ENSG00000170632", "ENSG00000282813")	83787	0.772506	0.00209727	0.0309101
8027117	ARMC6	ENSG00000105676	93436	0.560015	0.000291065	0.00838459
8174092	ARMCX2	ENSG00000184867	9823	-0.607767	0.00182002	0.0280641
8168855	ARMCX4	ENSG00000196440	100131755	-0.602941	2.07505e-05	0.00157966
7954527	ARNTL2	ENSG00000029153	56938	0.507206	0.00427092	0.0489699
7966315	ARPC3	ENSG00000111229	10094	0.431244	0.0010653	0.0198567
8026915	ARRDC2	ENSG00000105643	27106	-0.858217	0.000165534	0.00580285
8040113	ASAP2	ENSG00000151693	8853	1.06876	2.39574e-06	0.000368727
8128472	ASCC3	ENSG00000112249	10973	0.447227	5.75874e-05	0.00297805
7958396	ASCL4	ENSG00000187855	121549	-0.336468	0.000748881	0.0157173
8034772	ASF1B	c("ENSG00000105011", "ENSG00000288210")	55723	1.65348	5.69941e-07	0.000130646
8145894	ASH2L	ENSG00000129691	9070	0.408529	0.000623916	0.0139073
7923086	ASPM	ENSG00000066279	259266	1.50322	0.00163197	0.0261771
8152668	ATAD2	ENSG00000156802	29028	0.889939	0.000134192	0.00513888
8006187	ATAD5	ENSG00000176208	79915	1.12965	1.75178e-05	0.0014334
8106709	ATG10	ENSG00000152348	83734	0.513851	0.000905767	0.0180312
8089527	ATG3	ENSG00000144848	64422	0.469774	0.000696104	0.0150192
8077211	ATG4B	ENSG00000168397	23192	0.319166	0.000607182	0.0136567
8048120	ATIC	ENSG00000138363	471	0.675671	0.000265423	0.00791395
8035737	ATP13A1	ENSG00000105726	57130	0.433806	0.000775197	0.0161516
7912898	ATP13A2	ENSG00000159363	23400	0.569759	0.000421999	0.0108078
8023063	ATP5F1A	ENSG00000152234	498	0.549319	0.000358549	0.00969592
7964234	ATP5F1B	ENSG00000110955	506	0.33115	2.1521e-05	0.00161137
7926084	ATP5F1C	ENSG00000165629	509	0.314504	0.0013674	0.023377
7968270	ATP5F1EP2	NA	432369	0.334477	0.000406835	0.0105357
8008132	ATP5MC1	ENSG00000159199	516	0.631082	2.55097e-05	0.00177469
8098762	ATP5ME	ENSG00000169020	521	0.525568	0.00127657	0.0224117
7981481	ATP5MJ	ENSG00000156411	9556	0.828794	7.2202e-06	0.000785738
8168416	ATP5MK	ENSG00000173915	84833	0.555482	0.00376977	0.0452442
7903972	ATP5PB	ENSG00000116459	515	0.513224	5.26006e-05	0.00281009
8018288	ATP5PD	ENSG00000167863	10476	0.353286	0.0016935	0.0268258
8069633	ATP5PF	ENSG00000154723	522	0.372104	0.00208611	0.0307878
7959657	ATP6V0A2	ENSG00000185344	23545	0.367492	0.00253176	0.0351708
7900922	ATP6V0B	ENSG00000117410	533	0.50949	0.000134462	0.00513888
7971731	ATP7B	ENSG00000123191	540	1.0545	0.00331618	0.0418327
8073799	ATXN10	ENSG00000130638	25814	0.39683	0.000898444	0.0179583
7913852	AUNIP	ENSG00000127423	79000	0.905265	0.00164868	0.0263901
8067167	AURKA	ENSG00000087586	6790	1.30517	0.002218	0.0321039
8132188	AVL9	ENSG00000105778	23080	0.46255	0.000199688	0.00655905
8046078	B3GALT1	ENSG00000172318	8708	-0.401601	8.8485e-05	0.00393386
7948741	B3GAT3	ENSG00000149541	26229	0.535946	0.00196396	0.0296469
7900931	B4GALT2	ENSG00000117411	8704	0.484805	0.00189623	0.0288959
8026698	BABAM1	ENSG00000105393	29086	0.360545	0.00236789	0.0336979
7951910	BACE1	ENSG00000186318	23621	0.49788	0.00168007	0.0266838
8160647	BAG1	ENSG00000107262	573	0.355196	0.0019302	0.0292892
8145914	BAG4	ENSG00000156735	9530	0.425006	4.69373e-05	0.00258884
8180260	BANF1	ENSG00000175334	8815	0.568233	6.59188e-06	0.000739778
8030158	BAX	ENSG00000087088	581	0.43745	0.000254828	0.00769746
7917754	BCAR3	ENSG00000137936	8412	-0.357263	3.28531e-05	0.00206052
7961829	BCAT1	ENSG00000060982	586	0.498787	0.00201263	0.0301298
8038202	BCAT2	ENSG00000105552	587	0.494367	0.00387456	0.0460529
7931268	BCCIP	ENSG00000107949	56647	0.452976	0.00302137	0.0393924
8023646	BCL2	ENSG00000171791	596	0.450648	0.000718808	0.0153301
8029465	BCL3	ENSG00000069399	602	-0.7887	0.00368146	0.044642
7952116	BCL9L	ENSG00000186174	283149	-0.566831	0.0025324	0.0351708
8048370	BCS1L	ENSG00000074582	617	0.76211	0.000180073	0.00613293
8093219	BDH1	c("ENSG00000161267", "ENSG00000275544")	622	0.775626	0.000810968	0.0166914
7981309	BEGAIN	ENSG00000183092	57596	0.348442	0.00107665	0.0200105
8120362	BEND6	ENSG00000151917	221336	0.866795	1.11702e-06	0.00021749
8174141	BEX5	ENSG00000184515	340542	-0.494262	0.000150554	0.00547364
7993341	BFAR	c("ENSG00000103429", "ENSG00000275618")	51283	0.341316	0.00141879	0.0238962
7961891	BHLHE41	ENSG00000123095	79365	-1.32868	1.00003e-05	0.000973558
7927681	BICC1	ENSG00000122870	80114	-0.772339	0.00288194	0.0383844
8074261	BID	ENSG00000015475	637	0.560808	1.34828e-06	0.000249015
7986068	BLM	ENSG00000197299	641	1.35369	3.29765e-06	0.000469531
8014008	BLMH	ENSG00000108578	642	0.392749	0.00410424	0.047797
8145055	BMP1	ENSG00000168487	649	0.516009	0.00421968	0.0486913
8096004	BMP2K	ENSG00000138756	55589	0.510094	0.00222248	0.0321543
7979241	BMP4	ENSG00000125378	652	-0.583307	1.40389e-08	9.65426e-06
8116818	BMP6	ENSG00000153162	654	-1.50407	1.6566e-08	1.04986e-05
8115865	BOD1	ENSG00000145919	91272	0.322864	0.00220025	0.0319615
8153664	BOP1	c("ENSG00000261236", "ENSG00000285301")	23246	0.504114	0.00274296	0.0372186
8015769	BRCA1	ENSG00000012048	672	1.58426	5.9527e-06	0.000687133
8017262	BRIP1	ENSG00000136492	83990	1.5541	9.99405e-06	0.000973558
8104825	BRIX1	ENSG00000113460	55299	0.743882	3.37477e-05	0.00208558
8077595	BRPF1	ENSG00000156983	7862	0.427586	0.00061931	0.0138237
7991057	BTBD1	ENSG00000064726	53339	0.446535	5.70001e-05	0.00295658
8174051	BTK	ENSG00000010671	695	0.885591	3.47371e-05	0.0021264
8054580	BUB1	ENSG00000169679	699	1.52728	0.000346284	0.00950105
7931187	BUB3	ENSG00000154473	9184	0.725164	4.72821e-05	0.00259899
8119492	BYSL	ENSG00000112578	705	0.588919	0.000635746	0.0140932
7960411	C12orf4	ENSG00000047621	57102	0.568343	0.000120232	0.00481525
7958253	C12orf75	ENSG00000235162	387882	0.794349	4.61287e-05	0.00256173
8001178	C16orf87	ENSG00000155330	388272	0.610691	0.00011382	0.00465733
8020919	C18orf21	ENSG00000141428	83608	0.351517	0.00404325	0.0474046
8038624	C19orf48	ENSG00000167747	84798	0.635895	0.00096643	0.018693
8052698	C1D	ENSG00000197223	10438	0.500728	0.00373512	0.0450459
7907183	C1orf112	ENSG00000000460	55732	0.812029	0.00109514	0.0202293
7911897	C1orf174	ENSG00000198912	339448	0.678694	1.92495e-05	0.00151011
7908161	C1orf21	ENSG00000116667	81563	-0.805284	4.80354e-05	0.00262361
7905147	C1orf54	ENSG00000118292	79630	0.569237	0.000424137	0.0108282
8011850	C1QBP	ENSG00000108561	708	0.786271	0.000452066	0.0112318
8068220	C21orf62-AS1	NA	54067	-0.512502	0.000392835	0.0102808
8083707	C3orf80	ENSG00000180044	401097	-0.988477	0.000984791	0.0189474
8103431	C4orf46	ENSG00000205208	201725	0.592815	0.00101211	0.0192552
8104680	C5orf22	ENSG00000082213	55322	0.568342	0.00174974	0.027363
8111960	C5orf34	ENSG00000172244	375444	0.961129	0.000973414	0.0188056
8138647	C7orf31	ENSG00000153790	136895	-0.374379	0.00440005	0.0498822
8160912	C9orf131	ENSG00000174038	138724	-1.27683	0.000102293	0.00434458
8163181	C9orf152	ENSG00000188959	401546	-0.583429	0.000991623	0.0190269
8020495	CABLES1	ENSG00000134508	91768	-0.881115	0.000477799	0.0116112
8080511	CACNA1D	ENSG00000157388	776	2.68338	1.37834e-10	2.02497e-07
8172580	CACNA1F	ENSG00000102001	778	-0.317747	0.00147017	0.0244526
8057554	CACYBP	ENSG00000116161	27101	0.862603	8.2421e-05	0.00378938
8040843	CAD	ENSG00000084774	790	0.725407	0.00111112	0.0203586
8081036	CADM2	ENSG00000175161	253559	-0.473865	0.000483345	0.0117372
8142585	CADPS2	ENSG00000081803	93664	-1.17057	7.12303e-24	2.30223e-19
8135955	CALU	ENSG00000128595	813	0.569472	0.00391474	0.0463813
8102415	CAMK2D	ENSG00000145349	817	-0.720841	2.49375e-05	0.001756
8041745	CAMKMT	ENSG00000143919	79823	0.649175	0.000167568	0.00584878
7956910	CAND1	ENSG00000111530	55832	0.335801	0.00144334	0.0241597
8028172	CAPNS1	ENSG00000126247	826	0.327092	0.00434424	0.049531
8121118	CASP8AP2	c("ENSG00000118412", "ENSG00000288475")	9994	0.786488	8.80014e-05	0.00393386
7911056	CATSPERE	ENSG00000179397	257044	-0.392294	0.000483887	0.0117415
7996393	CBFB	ENSG00000067955	865	0.379535	0.000318989	0.00891873
8131949	CBX3	ENSG00000122565	11335	0.390593	0.00169399	0.0268258
8076185	CBX7	ENSG00000100307	23492	-0.892402	1.27971e-09	1.18176e-06
8021685	CCDC102B	ENSG00000150636	79839	-0.480933	0.003218	0.0409807
8126095	CCDC167	ENSG00000198937	154467	0.674549	0.00101139	0.0192552
8012520	CCDC42	ENSG00000161973	146849	-0.322872	0.00289516	0.038429
8016088	CCDC43	ENSG00000180329	124808	0.471352	0.000912047	0.0180737
7933760	CCDC6	ENSG00000108091	8030	0.35469	0.000183334	0.00618533
7952914	CCDC77	ENSG00000120647	84318	0.536974	0.00141245	0.0238515
8014316	CCL5	c("ENSG00000271503", "ENSG00000274233")	6352	1.98445	2.46911e-05	0.00174626
8102643	CCNA2	ENSG00000145386	890	1.75013	0.00011222	0.00461458
7983969	CCNB2	ENSG00000157456	9133	1.76795	9.15339e-05	0.00399793
8027402	CCNE1	ENSG00000105173	898	1.14733	2.07354e-05	0.00157966
8151871	CCNE2	ENSG00000175305	9134	1.22772	0.000143165	0.00533093
8109697	CCNG1	ENSG00000113328	900	0.465242	3.38921e-05	0.00209051
7993664	CCP110	ENSG00000103540	9738	0.626256	0.00355712	0.0435161
8079370	CCR9	ENSG00000173585	10803	-0.330958	0.000850773	0.0172942
7957052	CCT2	ENSG00000166226	10576	0.409841	0.000330745	0.00919968
8104449	CCT5	ENSG00000150753	22948	1.00953	3.09262e-07	8.61693e-05
8132943	CCT6A	ENSG00000146731	908	0.672752	0.00147299	0.0244773
8042720	CCT7	ENSG00000135624	10574	0.491763	0.000181854	0.00615901
8069753	CCT8	ENSG00000156261	10694	0.361132	0.000396014	0.0103222
8030804	CD33	ENSG00000105383	945	1.3219	3.07125e-07	8.61693e-05
8133876	CD36	ENSG00000135218	948	2.11174	0.00230993	0.0330789
8065359	CD93	ENSG00000125810	22918	1.33164	6.32367e-08	2.76199e-05
7926207	CDC123	ENSG00000151465	8872	0.367127	0.000110092	0.00457424
8162610	CDC14B	ENSG00000081377	8555	-0.855469	1.5419e-08	9.96714e-06
7900699	CDC20	ENSG00000117399	991	1.36751	0.00116605	0.0211127
8114396	CDC23	ENSG00000094880	8697	0.707194	2.10619e-06	0.000333862
8086880	CDC25A	ENSG00000164045	993	1.49554	6.18848e-06	0.000704288
8114425	CDC25C	ENSG00000158402	995	0.915509	0.0010774	0.020013
8023968	CDC34	ENSG00000099804	997	0.323016	0.00198046	0.029813
8051573	CDC42EP3	ENSG00000163171	10602	0.556494	0.000228481	0.00719761
8071212	CDC45	ENSG00000093009	8318	1.81741	6.20503e-08	2.7473e-05
8007071	CDC6	ENSG00000094804	990	2.04179	6.08259e-07	0.000136173
7902913	CDC7	ENSG00000097046	8317	1.00059	0.000459051	0.0113433
7981525	CDCA4	ENSG00000170779	55038	0.483893	0.00285503	0.0381904
7949364	CDCA5	ENSG00000146670	113130	1.2617	0.000152556	0.00551741
8046488	CDCA7	ENSG00000144354	83879	1.58076	7.0695e-07	0.000148372
7900167	CDCA8	ENSG00000134690	55143	1.24393	0.000503904	0.0121091
8022674	CDH2	ENSG00000170558	1000	-1.94051	4.81096e-08	2.35598e-05
8111271	CDH9	ENSG00000113100	1007	-2.18221	1.39806e-05	0.00124744
7927710	CDK1	ENSG00000170312	983	1.69165	0.00124251	0.021981
7956076	CDK2	ENSG00000123374	1017	0.700707	2.35544e-05	0.00171851
7964522	CDK4	ENSG00000135446	1019	0.736065	0.000183839	0.0061959
8140955	CDK6	ENSG00000105810	1021	0.540715	2.14995e-05	0.00161137
7968199	CDK8	ENSG00000132964	1024	0.444335	0.000816765	0.0167611
8166289	CDKL5	ENSG00000008086	6792	-0.86002	0.000206564	0.00668254
8119088	CDKN1A	ENSG00000124762	1026	-0.976671	0.00338422	0.0423139
7974404	CDKN3	ENSG00000100526	1033	1.59211	0.000685691	0.0149129
7932177	CDNF	ENSG00000185267	441549	-0.327099	0.00310209	0.040089
7997839	CDT1	ENSG00000167513	81620	0.951833	4.34716e-06	0.000568844
8029076	CEACAM21	c("ENSG00000007129", "ENSG00000278565")	90273	-0.475277	5.01308e-05	0.00271403
8037045	CEACAM4	c("ENSG00000105352", "ENSG00000274131")	1089	-0.632044	2.77951e-06	0.000414854
8063386	CEBPB	ENSG00000172216	1051	-0.570561	0.00128842	0.0225341
8161701	CEMIP2	ENSG00000135048	23670	-1.0271	7.63058e-06	0.000822094
8031973	CENPBD2P	ENSG00000213753	65996	-0.312938	0.000376563	0.00995982
8105842	CENPH	ENSG00000153044	64946	1.02175	0.000381383	0.0100544
7970624	CENPJ	ENSG00000151849	55835	0.867499	0.000467731	0.0114527
8112376	CENPK	ENSG00000123219	64105	1.45391	1.08082e-06	0.000211717
7922391	CENPL	ENSG00000120334	91687	0.727892	0.00110948	0.0203586
8076393	CENPM	ENSG00000100162	79019	0.629664	0.00420387	0.0485435
7997381	CENPN	ENSG00000166451	55839	0.788256	0.00105017	0.0196769
8040578	CENPO	ENSG00000138092	79172	1.07589	8.98673e-05	0.00397346
8156341	CENPP	ENSG00000188312	401541	0.667876	0.00060004	0.0135716
8120165	CENPQ	ENSG00000031691	55166	1.02762	2.11444e-05	0.00160049
8103932	CENPU	ENSG00000151725	79682	1.79093	1.79618e-08	1.11643e-05
8020267	CEP192	ENSG00000101639	55125	0.562311	0.00130425	0.022693
7943126	CEP295	ENSG00000166004	85459	0.512841	0.00322878	0.0410695
7929334	CEP55	ENSG00000138180	55165	1.64306	4.88393e-05	0.00265747
8156026	CEP78	ENSG00000148019	84131	0.693423	0.00286439	0.0382776
8081362	CEP97	ENSG00000182504	79598	0.471505	6.65826e-05	0.00330064
7996377	CES4A	ENSG00000172824	283848	-0.46249	0.000344251	0.00947745
8056710	CFAP210	ENSG00000154479	129881	-0.395423	0.00205843	0.0305887
7934334	CFAP70	ENSG00000156042	118491	-0.506203	0.0015876	0.0257337
8081903	CFAP91	ENSG00000183833	89876	-0.36422	7.61014e-05	0.00357136
8178115	CFB	c("ENSG00000243649", "ENSG00000242335", "ENSG00000241534", "ENSG00000204359", "ENSG00000243570", "ENSG00000241253", "ENSG00000239754")	629	-0.619387	0.000492087	0.0118815
8024843	CHAF1A	ENSG00000167670	10036	0.859552	7.33518e-05	0.00349697
8068478	CHAF1B	ENSG00000159259	8208	1.03432	3.29933e-05	0.00206052
7928401	CHCHD1	ENSG00000172586	118487	0.632044	0.000653572	0.0143995
8143028	CHCHD3	ENSG00000106554	54927	0.818142	1.04599e-05	0.00100658
8146517	CHCHD7	ENSG00000170791	79145	-0.757356	3.06894e-09	2.47978e-06
7945014	CHEK1	ENSG00000149554	1111	1.46272	5.41107e-10	6.47746e-07
8020179	CHMP1B	ENSG00000255112	57132	-0.826448	0.00340002	0.0424458
8147057	CHMP4C	ENSG00000164695	92421	-0.420137	0.00253753	0.0351997
8174513	CHRDL1	ENSG00000101938	91851	-1.99291	1.52612e-07	5.54221e-05
8054297	CHST10	ENSG00000115526	9486	0.386071	0.00292241	0.038632
8001552	CIAPIN1	ENSG00000005194	57019	0.67912	8.44681e-07	0.000172791
8147307	CIBAR1	ENSG00000188343	137392	0.488445	0.000124533	0.00491747
8089372	CIP2A	ENSG00000163507	57650	1.23734	4.99729e-05	0.00271002
8096663	CISD2	ENSG00000145354	493856	0.784852	2.26736e-05	0.00166932
7966878	CIT	ENSG00000122966	11113	0.927753	0.0034173	0.0425135
7969243	CKAP2	ENSG00000136108	26586	0.659212	0.00317782	0.0407095
8054702	CKAP2L	ENSG00000169607	150468	1.47515	3.29292e-05	0.00206052
8112327	CKS1B	ENSG00000173207	1163	1.05131	0.000279313	0.00815553
8156290	CKS2	ENSG00000123975	1164	0.885361	0.000355041	0.00964777
7998510	CLCN7	ENSG00000103249	1186	0.457258	0.00198799	0.0298717
8012126	CLDN7	c("ENSG00000181885", "ENSG00000288292")	1366	-0.56044	7.77102e-06	0.000831679
8179827	CLIC1	c("ENSG00000213719", "ENSG00000226651", "ENSG00000230685", "ENSG00000223639", "ENSG00000226248", "ENSG00000226417", "ENSG00000206394")	1192	0.358154	0.000354583	0.00964686
8068383	CLIC6	ENSG00000159212	54102	-0.440243	0.000351285	0.00959657
8041179	CLIP4	ENSG00000115295	79745	-0.719901	0.000243567	0.00749745
8000543	CLN3	c("ENSG00000188603", "ENSG00000261832")	1201	0.351326	0.003158	0.0405827
8099368	CLNK	ENSG00000109684	116449	-0.515218	0.000132345	0.00511981
7989735	CLPX	ENSG00000166855	10845	0.41383	0.00337689	0.0422549
7914878	CLSPN	ENSG00000092853	63967	1.65869	3.50232e-05	0.00213582
8011293	CLUH	ENSG00000132361	23277	0.691717	0.00323505	0.0411168
8002987	CMC2	ENSG00000103121	56942	0.386005	0.000132982	0.0051219
7997427	CMIP	ENSG00000153815	80790	0.532261	0.00298407	0.0390888
8078405	CMTM7	ENSG00000153551	112616	0.368849	0.00281969	0.0379098
7899101	CNKSR1	ENSG00000142675	10256	-0.642142	0.00019009	0.00635068
8043937	CNOT11	ENSG00000158435	55571	0.356013	0.000258486	0.00777888
7989128	CNOT6L	ENSG00000138767	246175	-0.318254	0.000677359	0.0148172
8109462	CNOT8	ENSG00000155508	9337	0.449628	0.00102945	0.0194176
7954899	CNTN1	ENSG00000018236	1272	-1.15023	3.73462e-08	2.00528e-05
7910630	COA6	ENSG00000168275	388753	0.657311	0.000860403	0.0174229
8007272	COASY	ENSG00000068120	80347	0.426184	0.00357066	0.0436488
8002381	COG4	ENSG00000103051	25839	0.713369	0.000385436	0.0101447
7917370	COL24A1	ENSG00000171502	255631	-0.792869	0.00103153	0.0194176
8021946	COLEC12	ENSG00000158270	81035	-0.460623	9.49228e-07	0.00019175
8026806	COLGALT1	ENSG00000130309	79709	0.611181	0.00263358	0.0360877
8042207	COMMD1	ENSG00000173163	150684	0.334238	0.0020499	0.0304901
8071289	COMT	ENSG00000093010	1312	0.353917	0.000216886	0.00689959
8035553	COPE	ENSG00000105669	11316	0.422029	0.000336335	0.00932305
8082478	COPG1	ENSG00000181789	22820	0.477745	0.00227849	0.0327447
8013094	COPS3	ENSG00000141030	8533	0.461309	0.00060554	0.0136483
8096098	COPS4	ENSG00000138663	51138	0.572217	0.000590629	0.0134151
8151136	COPS5	ENSG00000121022	10987	0.385818	0.00165484	0.0264521
8049088	COPS7B	ENSG00000144524	64708	0.513291	0.000172771	0.00594822
8060086	COPS9	ENSG00000172428	150678	0.431646	0.00247828	0.0346006
8158214	COQ4	ENSG00000167113	51117	0.308219	0.000929469	0.018229
7967072	COQ5	ENSG00000110871	84274	0.501252	0.00240889	0.0339694
7996041	COQ9	ENSG00000088682	57017	0.426376	0.000714378	0.0153113
7994769	CORO1A	ENSG00000102879	11151	0.771843	0.00018187	0.00615901
8003171	COTL1	ENSG00000103187	23406	1.03829	4.76979e-06	0.00060133
8005089	COX10	ENSG00000006695	1352	0.381637	0.000235453	0.00733856
8100893	COX18	ENSG00000163626	285521	0.411372	0.00191726	0.0291453
7990436	COX5A	ENSG00000178741	9377	0.554083	3.07246e-06	0.000447319
8043718	COX5B	ENSG00000135940	1329	0.520408	0.00160291	0.025865
8119153	COX6A1	ENSG00000111775	1337	0.386424	0.000195031	0.00644826
8027932	COX6B1	ENSG00000126267	1340	0.607668	3.06719e-08	1.68025e-05
8127629	COX7A2	ENSG00000112695	1347	0.607172	0.000664778	0.0145781
8168470	COX7B	ENSG00000131174	1349	0.916545	0.000988879	0.0190015
7940835	COX8A	ENSG00000176340	1351	0.703494	1.24087e-06	0.000234539
8083260	CPA3	ENSG00000163751	1359	3.09876	9.47473e-11	1.70129e-07
8135734	CPED1	ENSG00000106034	79974	-0.972173	0.00261896	0.0359657
8126035	CPNE5	ENSG00000124772	57699	0.372804	0.00137482	0.0234612
7976243	CPSF2	ENSG00000165934	53981	0.728371	4.83728e-06	0.00060133
8040142	CPSF3	ENSG00000119203	51692	0.69333	1.17696e-05	0.00110905
8134599	CPSF4	ENSG00000160917	10898	0.643405	0.00110202	0.0202954
7948574	CPSF7	ENSG00000149532	79869	0.341903	0.000980673	0.0189006
8138805	CPVL	ENSG00000106066	54504	0.958967	0.00148853	0.0246439
7909371	CR1	ENSG00000203710	1378	-0.823392	0.00171727	0.0271016
8077712	CRELD1	ENSG00000163703	78987	-0.361771	0.00155817	0.0254738
7926983	CREM	ENSG00000095794	1390	-0.641881	0.00247533	0.0345876
8041447	CRIM1	c("ENSG00000150938", "ENSG00000277354")	51232	-0.996951	0.0011673	0.0211127
7977409	CRIP1	ENSG00000213145	1396	0.362721	0.00254006	0.035205
8058520	CRYGD	c("ENSG00000118231", "ENSG00000285434")	1421	-0.493171	0.00343844	0.0426617
8063283	CSE1L	ENSG00000124207	1434	0.732333	0.00105149	0.0196788
7946655	CSNK2A3	ENSG00000254598	283106	0.391052	5.93778e-06	0.000687133
8168762	CSTF2	ENSG00000101811	1478	0.617501	0.000950641	0.0184983
7947396	CSTF3	ENSG00000176102	1479	0.478687	0.00197296	0.0297288
7939723	CSTPP1	ENSG00000149179	79096	0.438954	0.000251839	0.00763571
7996593	CTCF	ENSG00000102974	10664	0.454748	0.0004421	0.011094
7983335	CTDSPL2	ENSG00000137770	51496	0.353027	0.000233151	0.00729999
7900510	CTPS1	ENSG00000171793	1503	0.762454	1.78459e-05	0.00144963
7950906	CTSC	ENSG00000109861	1075	0.674932	0.00180837	0.0279925
7951447	CWF19L2	ENSG00000152404	143884	-0.364167	0.000464341	0.0113956
8100994	CXCL2	ENSG00000081041	2920	-1.61223	0.0036823	0.044642
8172110	CXorf38	ENSG00000185753	159013	0.404858	0.00240309	0.033932
8023344	CXXC1	ENSG00000154832	30827	0.393008	0.0013482	0.0231977
7996947	CYB5B	ENSG00000103018	80777	0.484218	0.000998314	0.0190926
8046333	CYBRD1	ENSG00000071967	79901	-0.970038	1.99473e-07	6.64656e-05
8148728	CYC1	ENSG00000179091	1537	0.589384	0.000116499	0.00472317
8028963	CYP2B6	ENSG00000197408	1555	-0.343371	0.00161955	0.0260814
8028955	CYP2B7P	ENSG00000256612	1556	-0.768524	1.86385e-05	0.00148378
7946742	CYP2R1	ENSG00000186104	120227	0.634122	0.00040626	0.0105299
8028991	CYP2S1	ENSG00000167600	29785	0.772106	0.00228971	0.0328405
8152845	CYRIB	ENSG00000153310	51571	0.552939	2.82764e-06	0.00041923
8108478	CYSTM1	ENSG00000120306	84418	-0.662462	0.000525912	0.0124436
8138067	CYTH3	ENSG00000008256	9265	0.502987	0.00116322	0.0210979
7971950	DACH1	ENSG00000276644	1602	-0.796351	0.00140998	0.0238347
7974689	DACT1	ENSG00000165617	51339	-0.395288	0.00116565	0.0211127
7977775	DAD1	ENSG00000129562	1603	0.428586	4.89081e-06	0.000605654
8055445	DARS1	ENSG00000115866	1615	0.317201	0.00113804	0.0207404
8180179	DAXX	c("ENSG00000204209", "ENSG00000231617", "ENSG00000229396", "ENSG00000206206", "ENSG00000227046", "ENSG00000206279")	1616	0.552174	2.67944e-05	0.00183091
8024282	DAZAP1	ENSG00000071626	26528	0.35979	0.000915363	0.0180901
8132539	DBNL	ENSG00000136279	28988	0.381089	0.00395742	0.0466476
8160756	DCAF12	ENSG00000198876	25853	0.909589	2.07673e-07	6.84918e-05
8026250	DCAF15	c("ENSG00000132017", "ENSG00000288453")	90379	0.402316	5.50633e-05	0.0028945
8046318	DCAF17	ENSG00000115827	80067	0.603608	0.000601338	0.0135885
8009164	DCAF7	ENSG00000136485	10238	0.506526	3.54414e-05	0.00215072
8095574	DCK	ENSG00000156136	1633	0.622477	0.00131495	0.0228497
7936408	DCLRE1A	ENSG00000198924	9937	0.896148	0.00019311	0.0064147
7904131	DCLRE1B	ENSG00000118655	64858	0.814848	8.55238e-05	0.00387042
7965410	DCN	ENSG00000011465	1634	-0.504224	1.44829e-05	0.00127897
7945101	DCPS	ENSG00000110063	28960	0.482786	0.00101279	0.0192555
8147830	DCSTAMP	ENSG00000164935	81501	-0.571898	0.000226101	0.0071435
7994102	DCTN5	ENSG00000166847	84516	0.370873	0.000144609	0.00537232
8000884	DCTPP1	ENSG00000179958	79077	0.887985	2.30626e-05	0.00169027
8000028	DCUN1D3	ENSG00000188215	123879	-1.12577	1.72871e-06	0.000296253
7951325	DCUN1D5	ENSG00000137692	84259	0.758754	0.000403198	0.0104757
7948534	DDB1	ENSG00000167986	1642	0.399801	0.000430171	0.0109305
7939738	DDB2	ENSG00000134574	1643	0.615142	8.70748e-06	0.000890616
7942832	DDIAS	ENSG00000165490	220042	1.41662	4.68787e-05	0.00258884
8040386	DDX1	ENSG00000079785	1653	0.464897	0.000308964	0.00875201
7997059	DDX19A	ENSG00000168872	55308	0.476491	0.0001696	0.00590694
7997048	DDX19B	ENSG00000157349	11269	0.338503	0.00220593	0.0320009
8014574	DDX52	c("ENSG00000278053", "ENSG00000277594")	11056	0.455945	3.00502e-05	0.00197349
8139392	DDX56	ENSG00000136271	54606	0.442914	0.00396383	0.0466648
7945503	DEAF1	c("ENSG00000177030", "ENSG00000282712")	10522	0.397135	5.77772e-05	0.00297834
8060320	DEFB129	ENSG00000125903	140881	-0.328725	0.00134728	0.0231977
8124144	DEK	ENSG00000124795	7913	0.398181	0.00187254	0.0286293
7918768	DENND2C	ENSG00000175984	163259	-0.39451	0.000151763	0.00550519
7962151	DENND5B	ENSG00000170456	160518	-0.49922	0.000282578	0.00821332
7916898	DEPDC1	ENSG00000024526	55635	1.41594	0.00107037	0.0199398
8112260	DEPDC1B	ENSG00000035499	55789	1.02831	0.00121303	0.021673
7933204	DEPP1	ENSG00000165507	11067	-1.24694	5.99078e-10	6.91529e-07
7911078	DESI2	ENSG00000121644	51029	0.468316	0.000564417	0.0130211
7897210	DFFB	ENSG00000169598	1677	0.440646	0.000149257	0.00546335
8042801	DGUOK	ENSG00000114956	1716	0.357001	0.00147841	0.0245548
7916432	DHCR24	ENSG00000116133	1718	1.58977	4.43634e-05	0.00249803
8112902	DHFR	ENSG00000228716	1719	1.7391	1.56247e-07	5.61119e-05
8013804	DHRS13	ENSG00000167536	147015	0.433591	0.00287003	0.0383157
8099649	DHX15	ENSG00000109606	1665	0.41261	3.96429e-05	0.0023467
7936949	DHX32	ENSG00000089876	55760	0.45242	0.000684363	0.0148952
8051637	DHX57	ENSG00000163214	90957	0.406253	0.000316834	0.00889434
7908022	DHX9	ENSG00000135829	1660	0.367958	0.00113201	0.020671
7971866	DIAPH3	ENSG00000139734	81624	1.49569	3.25604e-05	0.00206052
7916853	DIRAS3	ENSG00000162595	9077	-0.390592	0.0032047	0.0409068
8170971	DKC1	ENSG00000130826	1736	0.78349	3.46702e-05	0.00212633
7943827	DLAT	ENSG00000150768	1737	0.805683	4.38501e-05	0.00247928
8019954	DLGAP1-AS1	NA	649446	-0.774455	0.00044006	0.0110686
7976783	DLK1	ENSG00000185559	8788	-1.32547	8.66772e-10	8.48937e-07
7931140	DMBT1L1	ENSG00000176584	375940	-0.312385	0.00291899	0.0386184
8036079	DMKN	ENSG00000161249	93099	-0.48618	6.38282e-07	0.000139391
7934026	DNA2	ENSG00000138346	1763	1.36451	1.22729e-06	0.000233337
8131000	DNAAF5	ENSG00000164818	54919	0.554608	0.00394485	0.0466014
7959681	DNAH10	c("ENSG00000197653", "ENSG00000281935")	196385	-0.515009	3.30283e-05	0.00206052
8043071	DNAH6	ENSG00000115423	1768	-0.30161	0.00240306	0.033932
7992973	DNAJA3	c("ENSG00000103423", "ENSG00000276726")	9093	0.529596	0.000854058	0.0173392
7912112	DNAJC11	ENSG00000007923	55735	0.637423	0.000460242	0.0113543
7933933	DNAJC12	ENSG00000108176	56521	1.04767	0.000807115	0.0166332
7968872	DNAJC15	ENSG00000120675	29103	0.552925	0.00159595	0.0258042
7902043	DNAJC6	ENSG00000116675	9829	0.92788	0.00283359	0.0380177
8064976	DNAJC9	ENSG00000213551	23234	0.796363	8.37027e-06	0.000869889
7938118	DNHD1	ENSG00000179532	144132	-0.389755	0.000397332	0.0103399
7954752	DNM1L	ENSG00000087470	10059	0.314229	0.00079421	0.0164128
8033912	DNMT1	ENSG00000130816	1786	0.706447	0.000264846	0.00791136
8061746	DNMT3B	ENSG00000088305	1789	0.555417	0.000721575	0.0153482
8126524	DNPH1	ENSG00000112667	10591	0.648479	0.000275001	0.00810446
7929574	DNTT	ENSG00000107447	1791	-0.654831	0.00341016	0.0424846
8063028	DNTTIP1	ENSG00000101457	116092	0.323463	0.00387562	0.0460529
7917771	DNTTIP2	ENSG00000067334	30836	-0.442769	0.000152358	0.00551741
7916669	DOCK7	ENSG00000116641	85440	0.320143	0.00122654	0.0218059
8042917	DOK1	ENSG00000115325	1796	0.329512	0.00178164	0.0276848
8063458	DOK5	ENSG00000101134	55816	-0.729785	0.0016643	0.0265323
8158513	DOLPP1	ENSG00000167130	57171	0.629507	0.000555142	0.0128806
8070129	DONSON	ENSG00000159147	29980	0.804006	1.91746e-06	0.00031459
8068422	DOP1B	ENSG00000142197	9980	0.422615	0.00175796	0.0274488
7952185	DPAGT1	ENSG00000172269	1798	0.616037	0.000367436	0.00982291
7929976	DPCD	ENSG00000166171	25911	0.39047	0.003671	0.0445759
8036460	DPF1	ENSG00000011332	8193	0.492325	0.00182025	0.0280641
7900911	DPH2	ENSG00000132768	1802	0.537304	0.0028191	0.0379098
8164336	DPM2	ENSG00000136908	8818	0.400918	0.00110003	0.0202934
8044700	DPP10	ENSG00000175497	57628	2.01969	0.00218374	0.0318218
7941621	DPP3	ENSG00000254986	10072	0.744873	3.05726e-05	0.00199623
8027448	DPY19L3	ENSG00000178904	147991	0.480271	0.00433313	0.0494705
8051387	DPY30	ENSG00000162961	84661	0.500186	0.000163796	0.00576578
8114920	DPYSL3	ENSG00000113657	1809	1.13751	0.000533393	0.0125278
7903079	DR1	ENSG00000117505	1810	0.536566	2.66236e-05	0.00182696
7941460	DRAP1	ENSG00000175550	10589	0.565188	3.57831e-07	9.32697e-05
8072488	DRG1	ENSG00000185721	4733	0.425541	0.000615581	0.013769
8111286	DROSHA	ENSG00000113360	29102	0.383029	0.0024926	0.0347856
8152582	DSCC1	ENSG00000136982	79075	1.30955	0.000125715	0.00494312
8066074	DSN1	ENSG00000149636	79980	1.21121	2.20858e-06	0.000346522
8061211	DTD1	ENSG00000125821	92675	0.331843	0.000142788	0.00532946
7909568	DTL	ENSG00000143476	51514	1.97542	3.66987e-10	4.74001e-07
8077262	DTYMK	ENSG00000168393	1841	0.894787	0.000635573	0.0140932
8019376	DUS1L	ENSG00000169718	64118	0.465318	0.00308411	0.0399366
7906810	DUSP12	ENSG00000081721	11266	0.435573	0.000241047	0.0074697
7983594	DUT	ENSG00000128951	1854	0.824371	0.000145344	0.00538722
7973002	DUXAP9	ENSG00000225210	503638	0.894051	0.00019826	0.00652541
8164440	DYNC2I2	ENSG00000119333	89891	0.689725	6.37863e-05	0.00318154
7959164	DYNLL1	ENSG00000088986	8655	0.532283	1.08257e-05	0.00102911
7902158	DYNLT5	ENSG00000152760	200132	-1.80786	0.000105701	0.00444858
7909225	DYRK3	ENSG00000143479	8444	-0.355908	0.00172066	0.0271286
8065710	E2F1	ENSG00000101412	1869	0.667913	7.07131e-05	0.00342656
7913644	E2F2	c("ENSG00000007968", "ENSG00000282899")	1870	0.539308	0.00130277	0.022693
8117128	E2F3	ENSG00000112242	1871	0.480498	0.000590184	0.0134151
7965094	E2F7	ENSG00000165891	144455	0.902235	0.000401021	0.0104275
7947110	E2F8	ENSG00000129173	79733	0.908015	0.00423164	0.0487461
8115543	EBF1	ENSG00000164330	1879	1.5454	3.59223e-05	0.00217018
8060505	EBF4	ENSG00000088881	57593	-0.627795	0.00137216	0.0234406
7915485	EBNA1BP2	ENSG00000117395	10969	0.624408	0.00260265	0.0358416
7916229	ECHDC2	ENSG00000121310	55268	-0.49037	0.000718385	0.0153301
8082422	EEFSEC	c("ENSG00000132394", "ENSG00000284869")	60678	0.349129	0.00234281	0.0334461
7915882	EFCAB14	ENSG00000159658	9813	-0.383212	0.000431031	0.0109351
7911096	EFCAB2	ENSG00000203666	84288	1.11573	0.000139736	0.00525845
8016099	EFTUD2	ENSG00000108883	9343	0.565086	1.25586e-05	0.00115973
7944978	EI24	ENSG00000149547	9538	0.499175	0.00135222	0.0232034
8138045	EIF2AK1	ENSG00000086232	27102	0.610605	7.13344e-05	0.00343097
7915640	EIF2B3	ENSG00000070785	8891	0.502991	0.00357387	0.0436551
7975224	EIF2S1	ENSG00000134001	1965	0.682135	1.5572e-05	0.00131754
8145889	EIF4EBP1	ENSG00000187840	1978	0.867533	0.000360723	0.0097077
8065868	EIF6	ENSG00000242372	3692	0.3847	0.00236027	0.033636
8050060	EIPR1	ENSG00000032389	7260	0.744812	6.19731e-08	2.7473e-05
8033479	ELAVL1	ENSG00000066044	1994	0.408635	0.000581946	0.0132649
8131096	ELFN1	ENSG00000225968	392617	0.380023	0.000359544	0.00970018
7923778	ELK4	ENSG00000158711	2005	-0.33329	2.07715e-05	0.00157966
8180298	ELOC	ENSG00000154582	6921	0.398228	0.000520697	0.012362
7915504	ELOVL1	ENSG00000066322	64834	0.633639	0.000582373	0.0132649
8102342	ELOVL6	ENSG00000170522	79071	1.26091	0.000932908	0.0182632
8086784	ELP6	ENSG00000163832	54859	0.5046	0.000910601	0.0180732
7913110	EMC1	ENSG00000127463	23065	0.402272	0.000252807	0.00765572
7982507	EMC4	ENSG00000128463	51234	0.309763	0.00354436	0.0434321
7987172	EMC7	ENSG00000134153	56851	0.525495	0.00157138	0.0255733
8101957	EMCN	ENSG00000164035	51705	-1.55018	0.00128671	0.0225286
8008310	EME1	ENSG00000154920	146956	0.642812	0.00301124	0.039292
8041592	EML4	ENSG00000143924	27436	0.459587	6.94122e-06	0.00076076
7980636	EML5	ENSG00000165521	161436	-0.542402	2.42989e-05	0.00173753
7954090	EMP1	ENSG00000134531	2012	-2.53393	1.96643e-05	0.00153445
7943293	ENDOD1	ENSG00000149218	23052	0.793386	0.00100257	0.0191627
7912198	ENO1	ENSG00000074800	2023	0.389628	0.000244823	0.00751199
8096081	ENOPH1	ENSG00000145293	58478	0.506119	4.3042e-05	0.00245403
7980080	ENTPD5	ENSG00000187097	957	0.476038	0.000814783	0.016731
8165156	ENTR1	ENSG00000165689	10807	0.510719	0.000234451	0.00732145
8147883	ENY2	ENSG00000120533	56943	0.375411	0.000753244	0.0157986
8170393	EOLA1	ENSG00000197620	91966	-0.649106	9.8705e-08	3.75323e-05
8180240	EOLA1-DT	ENSG00000241769	100131434	-0.921837	0.000121848	0.00485005
8175638	EOLA2	ENSG00000197021	541578	-0.359791	0.00383963	0.0458274
8129497	EPB41L2	ENSG00000079819	2037	0.641293	3.85975e-05	0.00229322
8022118	EPB41L3	ENSG00000082397	23136	-1.82741	0.000147545	0.00543751
8005994	ERAL1	ENSG00000132591	26284	0.676492	0.000124606	0.00491747
8037537	ERCC2	ENSG00000104884	2068	0.446688	0.00345006	0.0427068
8112285	ERCC8	ENSG00000049167	1161	0.388669	0.00245237	0.0343985
7979864	ERH	ENSG00000100632	2079	0.426925	9.12619e-05	0.00399793
7915567	ERI3	ENSG00000117419	79033	0.427066	0.00104976	0.0196769
8148985	ERICH1	c("ENSG00000104714", "ENSG00000282665")	157697	-0.576857	8.22721e-06	0.000865882
7998835	ERVK13-1	NA	100507321	-0.553356	0.000582182	0.0132649
8145570	ESCO2	ENSG00000171320	157570	1.9213	1.48103e-06	0.000263013
7956166	ESYT1	ENSG00000139641	23344	0.76612	4.81057e-06	0.00060133
7990566	ETFA	ENSG00000140374	2108	0.505812	0.000128079	0.00498752
7921228	ETV3	ENSG00000117036	2117	-1.25519	1.46926e-05	0.00128268
8068202	EVA1C	ENSG00000166979	59271	-0.621241	7.06854e-07	0.000148372
7910997	EXO1	ENSG00000174371	9156	1.57597	1.01171e-05	0.000979027
7900454	EXO5	ENSG00000164002	64789	0.40447	0.000915541	0.0180901
7979367	EXOC5	ENSG00000070367	10640	0.526524	0.000339764	0.0093859
7929288	EXOC6	ENSG00000138190	54536	0.357761	0.00294596	0.0387692
7925043	EXOC8	ENSG00000116903	149371	-0.475501	0.000410613	0.0106086
7935462	EXOSC1	ENSG00000171311	51013	0.558929	3.2237e-05	0.00205915
7968658	EXOSC8	ENSG00000120699	11340	0.894642	0.000185185	0.00623475
8097128	EXOSC9	ENSG00000123737	5393	0.606808	8.64419e-06	0.000886949
7918026	EXTL2	ENSG00000162694	2135	0.743906	2.46645e-05	0.00174626
8143663	EZH2	ENSG00000106462	2146	0.841896	4.88702e-07	0.000118677
7922174	F5	ENSG00000198734	2153	-1.10559	2.72035e-05	0.00184475
7948612	FADS1	ENSG00000149485	3992	0.687921	0.00271583	0.0369594
7940565	FADS2	ENSG00000134824	9415	0.891345	2.7574e-05	0.00186001
8043564	FAHD2A	ENSG00000115042	51011	0.501176	0.00021959	0.00697189
8146533	FAM110B	ENSG00000169122	90362	-0.684922	1.87323e-05	0.00148759
7940153	FAM111A	ENSG00000166801	63901	0.456969	0.00316561	0.0406337
7940147	FAM111B	ENSG00000189057	374393	2.04086	2.64851e-07	7.85344e-05
7945058	FAM118B	ENSG00000197798	79607	0.809802	1.59526e-05	0.00134622
8138553	FAM126A	ENSG00000122591	84668	0.595099	0.000609716	0.0137008
8168678	FAM133A	ENSG00000179083	286499	-0.654642	7.09585e-10	7.49344e-07
7991453	FAM174B	ENSG00000185442	400451	-0.450544	0.00210456	0.0309751
8139163	FAM183BP	ENSG00000164556	340286	-0.518399	0.000579637	0.0132649
7958666	FAM216A	ENSG00000204856	29902	0.639263	0.00162667	0.0261441
7991779	FAM234A	ENSG00000167930	83986	0.312903	0.00338801	0.0423285
8164644	FAM78A	ENSG00000126882	286336	0.590999	0.00259118	0.0357294
8148184	FAM83A	ENSG00000147689	84985	1.47552	4.37989e-05	0.00247928
7942279	FAM86C1P	ENSG00000158483	55199	0.502933	0.00211642	0.0311073
8003503	FANCA	ENSG00000187741	2175	0.717507	0.00134356	0.0231786
8171381	FANCB	ENSG00000181544	2187	1.07836	0.000631297	0.0140235
8077731	FANCD2	ENSG00000144554	2177	1.18064	9.09897e-05	0.00399576
8118963	FANCE	ENSG00000112039	2178	0.59735	0.000171134	0.00594822
7947138	FANCF	ENSG00000183161	2188	0.724036	0.000596534	0.0135207
8160935	FANCG	ENSG00000221829	2189	0.67224	0.000692923	0.0149706
7985829	FANCI	ENSG00000140525	55215	1.48336	3.73489e-07	9.50515e-05
7938592	FAR1	ENSG00000197601	84188	0.326827	0.0041602	0.0482115
8034589	FARSA	ENSG00000179115	2193	0.668154	1.0931e-05	0.00103607
8059319	FARSB	ENSG00000116120	10056	0.582301	7.46434e-05	0.0035431
8056693	FASTKD1	ENSG00000138399	79675	0.535217	0.000472717	0.0115398
8097288	FAT4	ENSG00000196159	79633	-1.45314	3.37828e-07	9.09912e-05
7985053	FBXO22	ENSG00000167196	26263	0.532529	3.28462e-05	0.00206052
8105111	FBXO4	ENSG00000151876	26272	0.572657	0.00368802	0.0446611
8084947	FBXO45	ENSG00000174013	200933	0.63571	0.000352103	0.00960364
8130374	FBXO5	ENSG00000112029	26271	1.04377	0.000421987	0.0108078
7975713	FCF1	ENSG00000119616	51077	0.409418	0.000864471	0.0174847
7923917	FCMR	ENSG00000162894	9214	-0.679818	0.00063843	0.0141334
8144669	FDFT1	c("ENSG00000079459", "ENSG00000284967")	2222	0.745749	0.000155795	0.00559495
7905986	FDPS	ENSG00000160752	2224	0.780319	0.00159282	0.0257665
7940561	FEN1	ENSG00000168496	2237	0.691498	0.00148403	0.0246355
7940869	FERMT3	ENSG00000149781	83706	0.48832	0.00108273	0.020089
7983630	FGF7	ENSG00000140285	2252	-0.369986	0.0027745	0.0374737
7967993	FGF9	ENSG00000102678	2254	-0.543522	0.00122809	0.0218094
7914112	FGR	ENSG00000000938	2268	0.501951	0.0030896	0.0399756
7925480	FH	ENSG00000091483	2271	0.727865	0.000369915	0.00986471
8097801	FHIP1A	ENSG00000164142	729830	-0.529456	0.00138933	0.0235722
7949518	FIBP	ENSG00000172500	9158	0.568596	8.24681e-07	0.000169774
8056323	FIGN	ENSG00000182263	55137	-2.26991	8.02514e-05	0.00371605
7953100	FKBP4	ENSG00000004478	2288	0.817944	4.04171e-05	0.00237513
8057045	FKBP7	ENSG00000079150	51661	0.519662	0.00181677	0.0280553
8132245	FLJ20712	ENSG00000173862	55025	-0.442014	1.01239e-06	0.000200744
8080714	FLNB	ENSG00000136068	2317	-0.604067	0.000557532	0.0129268
7970737	FLT3	ENSG00000122025	2322	-1.436	0.00230062	0.0329602
8010832	FN3KRP	ENSG00000141560	79672	0.718735	0.000141213	0.00528675
7960340	FOXM1	ENSG00000111206	2305	1.65829	9.50265e-05	0.00407882
7971177	FOXO1	ENSG00000150907	2308	-0.48066	0.0018991	0.0289123
8121365	FOXO3	ENSG00000118689	2309	-0.48884	0.000195118	0.00644826
7945071	FOXRED1	ENSG00000110074	55572	0.795559	0.000238102	0.00740683
8098714	FRG1	c("ENSG00000109536", "ENSG00000275145", "ENSG00000283153", "ENSG00000283630")	2483	0.534509	6.17469e-05	0.00309894
7917954	FRRS1	ENSG00000156869	391059	0.893852	0.00349077	0.0430302
7968417	FRY	ENSG00000073910	10129	-2.51411	1.24504e-10	1.93049e-07
7948656	FTH1	ENSG00000167996	2495	-0.336825	0.000361936	0.00973222
8051133	FTH1P3	NA	2498	-0.421092	0.000688473	0.0149444
8126948	FTH1P5	NA	2509	-0.377547	0.00137625	0.0234732
8167270	FTSJ1	ENSG00000068438	24140	0.458064	0.00330897	0.0417608
8129974	FUCA2	ENSG00000001036	2519	0.827071	0.000263406	0.0078829
8172244	FUNDC1	ENSG00000069509	139341	0.411609	0.000260717	0.00781691
8007561	G6PC3	ENSG00000141349	92579	0.721385	5.7967e-05	0.00298336
8176163	GAB3	ENSG00000160219	139716	0.500596	0.0010394	0.0195203
7953943	GABARAPL1	ENSG00000139112	23710	-0.934793	0.00096129	0.018627
7948744	GANAB	ENSG00000089597	23193	0.3465	0.000463557	0.0113936
8135933	GARIN1A	ENSG00000205085	346653	-0.368096	0.000253631	0.00766848
8132070	GARS1	ENSG00000106105	2617	0.534487	0.00108145	0.0200766
8070102	GART	c("ENSG00000159131", "ENSG00000262473")	2618	0.694733	5.70099e-05	0.00295658
7938989	GAS2	ENSG00000148935	2620	3.91689	1.52848e-08	9.96714e-06
8012605	GAS7	ENSG00000007237	8522	0.491194	0.00149713	0.024726
8103415	GASK1B	ENSG00000164125	51313	-2.27328	7.33609e-10	7.49344e-07
7926105	GATA3	ENSG00000107485	2625	-1.04467	0.000308159	0.00873684
8027169	GATAD2A	ENSG00000167491	54815	0.365922	0.00420657	0.0485573
8103188	GATB	ENSG00000059691	5188	0.449536	0.00177085	0.0275568
8072931	GCAT	ENSG00000100116	23464	0.375182	0.00181243	0.028015
8026090	GCDH	ENSG00000105607	2639	0.450688	0.00363482	0.0442156
8053288	GCFC2	ENSG00000005436	6936	0.32577	0.00424409	0.0488161
8146945	GDAP1	ENSG00000104381	54332	0.543449	0.00275784	0.037346
8010946	GEMIN4	ENSG00000179409	50628	0.613967	0.00347888	0.0429491
8115410	GEMIN5	ENSG00000082516	25929	0.638046	0.00117333	0.0211743
8040440	GEN1	ENSG00000178295	348654	0.907459	2.38832e-05	0.00172865
8026024	GET3	ENSG00000198356	439	0.464438	0.00138775	0.0235722
8112622	GFM2	ENSG00000164347	84340	0.432836	0.000224336	0.00709469
8123981	GFOD1	ENSG00000145990	54438	-0.403772	0.0043227	0.0493863
8153474	GFUS	c("ENSG00000104522", "ENSG00000278243")	7264	0.842233	5.48866e-05	0.0028945
8138857	GGCT	ENSG00000006625	79017	0.884019	0.000435638	0.0110174
8151032	GGH	ENSG00000137563	8836	0.879442	0.00436732	0.0497028
8105121	GHR	ENSG00000112964	2690	-0.482115	0.000937587	0.0183326
8137244	GIMAP4	ENSG00000133574	55303	-0.550513	0.000139849	0.00525845
8137232	GIMAP8	ENSG00000171115	155038	-0.44459	0.000664836	0.0145781
8061471	GINS1	ENSG00000101003	9837	1.98184	1.93807e-06	0.000316365
8003204	GINS2	ENSG00000131153	51659	1.83909	2.46424e-07	7.51385e-05
7996211	GINS3	ENSG00000181938	64785	0.995105	3.25297e-05	0.00206052
8146130	GINS4	ENSG00000147536	84296	1.12514	1.31584e-05	0.00119801
7902518	GIPC2	ENSG00000137960	54810	-1.12556	1.22131e-05	0.0011376
8158298	GLE1	ENSG00000119392	2733	0.461286	0.000515471	0.0122945
8044933	GLI2	ENSG00000074047	2736	0.865784	0.000316825	0.00889434
8139212	GLI3	ENSG00000106571	2737	-0.492054	0.000884621	0.0178011
8159900	GLIS3	ENSG00000107249	169792	-0.373719	0.000441408	0.0110939
8042487	GMCL1	ENSG00000087338	64395	0.456477	0.000144198	0.00536319
8123562	GMDS	ENSG00000112699	2762	0.399637	0.00148863	0.0246439
8117225	GMNN	ENSG00000112312	51053	1.33534	4.48052e-05	0.00250866
8117034	GMPR	ENSG00000137198	2766	1.25527	0.000248322	0.00755746
8083523	GMPS	ENSG00000163655	8833	0.688596	4.79782e-06	0.00060133
8174509	GNG5	ENSG00000174021	2787	0.383965	0.000921763	0.0181329
7910520	GNPAT	ENSG00000116906	8443	0.554457	8.13414e-05	0.00375041
7979196	GNPNAT1	ENSG00000100522	64841	0.506149	0.00325923	0.0413429
7965812	GNPTAB	ENSG00000111670	79158	0.670058	5.14426e-06	0.000618461
8046306	GORASP2	ENSG00000115806	26003	0.399638	0.000886841	0.0178145
7935627	GOT1	ENSG00000120053	2805	0.631783	0.00024722	0.00755005
7906194	GPATCH4	ENSG00000160818	54865	-0.358985	0.00321594	0.0409706
8045816	GPD2	ENSG00000115159	2820	0.514951	0.00392691	0.0464795
8027621	GPI	c("ENSG00000105220", "ENSG00000282019")	2821	0.531864	0.00379628	0.0454995
7966321	GPN3	ENSG00000111231	51184	0.618413	0.000326022	0.00909177
7969626	GPR180	ENSG00000152749	160897	0.631946	0.000582081	0.0132649
8157727	GPR21	ENSG00000188394	2844	-0.946776	0.000161782	0.00573578
8168968	GPRASP1	ENSG00000198932	9737	-0.9832	6.87334e-09	5.28936e-06
8101757	GPRIN3	ENSG00000185477	285513	-1.40832	3.05243e-05	0.00199623
8010747	GPS1	ENSG00000169727	2873	0.414365	0.00212509	0.0311921
8180346	GPX1	ENSG00000233276	2876	0.494368	0.000348743	0.00953851
7901460	GPX7	ENSG00000116157	2882	0.68714	4.7259e-06	0.00060133
8139656	GRB10	ENSG00000106070	2887	0.65321	1.73943e-05	0.00143054
8099246	GRPEL1	ENSG00000109519	80273	0.60237	0.000309886	0.00877042
8109141	GRPEL2	ENSG00000164284	134266	0.642096	0.000642982	0.0142147
8100834	GRSF1	ENSG00000132463	2926	0.407163	0.000476842	0.0115967
8163892	GSN-AS1	ENSG00000235865	57000	-0.342707	5.98708e-05	0.003057
8150112	GSR	ENSG00000104687	2936	0.727582	9.71322e-06	0.000957137
8065817	GSS	ENSG00000100983	2937	0.649585	1.7445e-05	0.00143106
8096688	GSTCD	ENSG00000138780	79807	0.550943	0.00206993	0.030674
7918379	GSTM3	ENSG00000134202	2947	-0.793034	0.00312857	0.0403184
7989315	GTF2A2	ENSG00000140307	2958	0.685944	0.000301535	0.00860187
7959623	GTF2H3	ENSG00000111358	2967	0.463625	0.00198132	0.029813
8179205	GTF2H4	c("ENSG00000213780", "ENSG00000226384", "ENSG00000234370", "ENSG00000233149", "ENSG00000236895", "ENSG00000221974")	2968	0.534663	0.000166018	0.00581352
8133504	GTF2I	ENSG00000263001	2969	0.551274	0.00136729	0.023377
7968242	GTF3A	ENSG00000122034	2971	0.670091	0.000100736	0.00429535
8051075	GTF3C2	ENSG00000115207	2976	0.337807	0.00364461	0.0443181
8158918	GTF3C4	ENSG00000125484	9329	0.338278	0.000732282	0.0154997
8158961	GTF3C5	ENSG00000148308	9328	0.480627	0.000782975	0.0162743
8121502	GTF3C6	ENSG00000155115	112495	0.58343	0.00196478	0.0296469
8094876	GUF1	ENSG00000151806	60558	0.584663	0.000595947	0.0135169
8139859	GUSB	ENSG00000169919	2990	0.608139	0.00265247	0.0362903
7946275	GVINP1	ENSG00000254838	387751	-0.783187	0.00278781	0.037622
8101945	H2AZ1	ENSG00000164032	3015	0.886392	2.99865e-05	0.00197349
7919637	H2BC21	ENSG00000184678	8349	-1.15017	6.05589e-05	0.00307802
8117426	H2BC9	ENSG00000275713	8345	0.742357	0.00320145	0.0409002
8124531	H3C11	ENSG00000275379	8354	0.695696	0.00323833	0.0411424
8124388	H3C2	ENSG00000286522	8358	1.42095	5.61498e-07	0.000130563
8124437	H3C7	ENSG00000277775	8968	1.1656	6.71251e-05	0.00330793
8124440	H3C8	ENSG00000273983	8355	1.22749	0.000469879	0.0114821
8180321	H4C14	ENSG00000270882	8370	1.1911	0.000281565	0.00819125
7897441	H6PD	ENSG00000049239	9563	-0.560863	0.00413444	0.0479861
7932420	HACD1	ENSG00000165996	9200	0.454604	0.000506487	0.012144
8090091	HACD2	ENSG00000206527	201562	0.430061	0.00102896	0.0194176
7984263	HACD3	ENSG00000074696	51495	0.769019	0.00166724	0.0265323
8152617	HAS2	ENSG00000170961	3037	-2.47119	0.000902329	0.0180137
8003844	HASPIN	ENSG00000177602	83903	1.05602	0.00143324	0.0240144
8046346	HAT1	ENSG00000128708	8520	0.547401	0.000187095	0.00627421
8021101	HAUS1	ENSG00000152240	115106	0.902875	9.84187e-06	0.000966867
7983123	HAUS2	ENSG00000137814	55142	0.630811	8.86508e-05	0.00393386
8160284	HAUS6	ENSG00000147874	54801	1.12655	1.73237e-06	0.000296253
8115464	HAVCR2	ENSG00000135077	84868	1.08625	1.73034e-05	0.00142669
8124689	HCG4	NA	54435	-0.585085	0.00010431	0.00440706
8028104	HCST	ENSG00000126264	10870	1.12096	3.9404e-06	0.000530657
7899774	HDAC1	ENSG00000116478	3065	0.491998	0.00024618	0.00752976
8129045	HDAC2	ENSG00000196591	3066	0.536517	2.91948e-06	0.000429095
8129363	HDDC2	ENSG00000111906	51020	0.55957	0.000103157	0.00437081
7995456	HEATR3	ENSG00000155393	55027	0.456215	0.00145589	0.0242556
8122343	HECA	ENSG00000112406	51696	-0.520108	0.000268388	0.00797294
7929438	HELLS	ENSG00000119969	3070	1.27125	3.48035e-06	0.00048903
8086451	HIGD1A	ENSG00000181061	25994	0.671818	0.00124616	0.0220189
8110166	HIGD2A	ENSG00000146066	192286	0.500428	0.00051063	0.0122072
7942932	HIKESHI	ENSG00000149196	51501	0.532271	0.000439069	0.0110523
8135915	HILPDA	ENSG00000135245	29923	0.53596	0.000573506	0.013165
8000748	HIRIP3	ENSG00000149929	8479	0.536664	0.00111017	0.0203586
8042942	HK2	ENSG00000159399	3099	0.47956	0.000609989	0.0137008
8070239	HLCS	ENSG00000159267	3141	0.608131	2.29856e-05	0.00168845
8091354	HLTF	ENSG00000071794	6596	0.800494	0.00102834	0.0194176
8061542	HM13	ENSG00000101294	81502	0.320578	0.000570586	0.0131259
7985119	HMG20A	ENSG00000140382	10363	0.453225	6.36716e-05	0.00318072
7956867	HMGA2	ENSG00000149948	8091	-0.542862	0.000346061	0.00950105
8103728	HMGB2	ENSG00000164104	3148	1.12084	2.76231e-05	0.00186001
8127743	HMGN3	ENSG00000118418	9324	0.830898	5.37927e-07	0.000126908
8117510	HMGN4	ENSG00000182952	10473	0.3649	0.00211868	0.0311122
7992987	HMOX2	c("ENSG00000103415", "ENSG00000277424")	3163	0.499711	0.00201958	0.030178
8110450	HNRNPAB	ENSG00000197451	3182	0.382955	0.00382969	0.0457595
7933164	HNRNPF	ENSG00000169813	3185	0.435033	0.00292991	0.0386836
7913571	HNRNPR	c("ENSG00000125944", "ENSG00000282958")	10236	0.375647	0.00141727	0.0238955
7991034	HOMER2	ENSG00000103942	9455	0.435764	0.00271384	0.0369585
8138718	HOXA2	ENSG00000105996	3199	-0.707042	0.00354361	0.0434321
8138721	HOXA3	ENSG00000105997	3200	-0.719223	0.000542635	0.0126849
8103684	HPF1	ENSG00000056050	54969	0.630535	0.000487541	0.0118036
8101780	HPGDS	ENSG00000163106	27306	3.34311	9.39978e-09	6.90478e-06
8169984	HPRT1	ENSG00000165704	3251	0.552439	0.000295961	0.00850288
8007569	HROB	ENSG00000125319	78995	0.868029	1.11624e-07	4.1469e-05
7902789	HS2ST1	ENSG00000153936	9653	0.550795	2.05494e-06	0.0003288
7997520	HSBP1	ENSG00000230989	3281	0.6007	2.8634e-05	0.00190428
8172905	HSD17B10	ENSG00000072506	3028	0.626228	0.000161423	0.00573334
7939465	HSD17B12	ENSG00000149084	51144	0.483848	0.00105841	0.0197629
8162570	HSD17B3	ENSG00000130948	3293	-0.478465	2.55873e-05	0.00177469
7926299	HSPA14	ENSG00000187522	51182	0.325584	0.00152186	0.0249813
8108015	HSPA4	ENSG00000170606	3308	0.789453	1.32774e-06	0.000246631
7916356	HSPB11	ENSG00000081870	51668	0.870795	1.89725e-06	0.000314467
8058052	HSPD1	ENSG00000144381	3329	0.490135	0.000506003	0.012144
7985192	HYKK	ENSG00000188266	123688	-0.430277	0.000285226	0.00827539
8162313	IARS1	ENSG00000196305	3376	0.483636	0.000189408	0.00634388
7911993	ICMT	ENSG00000116237	23463	0.734879	0.000689488	0.0149563
8047702	ICOS	ENSG00000163600	29851	1.51538	0.0010557	0.0197462
7935027	IDE	ENSG00000119912	3416	0.515316	0.00101218	0.0192552
7991374	IDH2	ENSG00000182054	3418	0.876253	1.15893e-05	0.00109526
8064522	IDH3B	ENSG00000101365	3420	0.421787	2.69636e-05	0.00183859
8023175	IER3IP1	ENSG00000134049	51124	0.500412	0.0010953	0.0202293
8036702	IFNL3	ENSG00000197110	282617	-0.347312	0.00207251	0.030674
8087576	IFRD2	ENSG00000214706	7866	0.398011	0.00202524	0.0302345
8062748	IFT52	ENSG00000101052	51098	0.413726	0.00125906	0.0222008
7965873	IGF1	ENSG00000017427	3479	-0.585694	0.000279617	0.00815553
7986383	IGF1R	ENSG00000140443	3480	-1.35449	1.92118e-09	1.63407e-06
8084627	IGF2BP2-AS1	ENSG00000163915	646600	-0.49414	0.00159713	0.0258063
7902205	IL12RB2	ENSG00000081985	3595	-1.549	0.00305192	0.0396946
8097553	IL15	ENSG00000164136	3600	-0.607026	0.000784641	0.0162985
8084794	IL1RAP	ENSG00000196083	3556	1.34997	2.827e-05	0.00188784
8089970	ILDR1	ENSG00000145103	286676	-0.320275	0.0012602	0.0222088
7920317	ILF2	ENSG00000143621	3608	0.305695	1.62167e-05	0.0013614
8053533	IMMT	ENSG00000132305	10989	0.501027	7.70558e-05	0.00359902
8020668	IMPACT	ENSG00000154059	55364	0.441743	0.00293558	0.0387164
7942342	INPPL1	ENSG00000165458	3636	0.401772	0.00290368	0.0385104
7961964	INTS13	ENSG00000064102	55726	0.570648	0.000736351	0.0155553
8017283	INTS2	ENSG00000108506	57508	0.447601	0.000956611	0.0185475
7924119	INTS7	ENSG00000143493	25896	0.833512	2.33822e-07	7.26668e-05
8097307	INTU	ENSG00000164066	27152	-0.511071	0.000360038	0.00970542
7900888	IPO13	ENSG00000117408	9670	0.510386	0.000813262	0.0167104
7978132	IPO4	c("ENSG00000196497", "ENSG00000285248")	79711	0.477057	0.00109376	0.0202239
7969703	IPO5	ENSG00000065150	3843	0.322226	8.86114e-05	0.00393386
7908732	IPO9	ENSG00000198700	55705	0.493836	5.89695e-05	0.00302053
8059878	IQCA1	ENSG00000132321	79781	-0.701387	3.7846e-08	2.00528e-05
8089954	IQCB1	ENSG00000173226	9657	0.475125	5.82927e-05	0.00299536
7952897	IQSEC3	c("ENSG00000120645", "ENSG00000262607")	440073	-0.406321	0.00330592	0.0417385
8120826	IRAK1BP1	ENSG00000146243	134728	0.702708	0.00353006	0.0433446
7956878	IRAK3	ENSG00000090376	11213	-0.57018	0.00332216	0.0418517
8050176	ITGB1BP1	ENSG00000119185	9270	0.418892	0.00396328	0.0466648
8070826	ITGB2	ENSG00000160255	3689	0.803112	7.13083e-05	0.00343097
8007931	ITGB3	ENSG00000259207	3690	1.80365	0.00128822	0.0225341
7916727	ITGB3BP	ENSG00000142856	23421	0.539296	0.00137349	0.0234509
8131666	ITGB8	ENSG00000105855	3696	-0.985541	0.00376371	0.0452051
8118734	ITPR3	ENSG00000096433	3710	-0.608556	0.00207363	0.030674
8167013	JADE3	ENSG00000102221	9767	0.484366	4.38769e-05	0.00247928
8064978	JAG1	ENSG00000101384	182	-0.789171	0.000437311	0.0110244
8114938	JAKMIP2	ENSG00000176049	9832	0.821088	0.000897046	0.0179415
7932826	JCAD	ENSG00000165757	57608	-0.4423	1.04641e-05	0.00100658
7974725	JKAMP	ENSG00000050130	51528	0.419784	0.00189456	0.028884
7992337	JPT2	ENSG00000206053	90861	0.515448	0.000681739	0.0148681
7920409	JTB	ENSG00000143543	10899	0.326279	0.00266265	0.0363735
8002919	KARS1	ENSG00000065427	3735	0.436982	4.46814e-05	0.00250866
8138922	KBTBD2	ENSG00000170852	25948	-0.524953	0.00371972	0.0448936
7918457	KCNA3	ENSG00000177272	3738	-1.72947	6.74461e-05	0.00330793
7961702	KCNJ8	ENSG00000121361	3764	-0.639109	3.03194e-07	8.59609e-05
8126153	KCNK5	ENSG00000164626	8645	1.55429	2.36908e-11	5.10474e-08
8120654	KCNQ5	ENSG00000185760	56479	0.758697	0.00166685	0.0265323
7923043	KCNT2	ENSG00000162687	343450	1.00826	0.00184971	0.0284219
8004360	KCTD11	c("ENSG00000213859", "ENSG00000288399")	147040	-0.332145	0.00226248	0.0325871
7992685	KCTD5	ENSG00000167977	54442	0.445453	0.000914129	0.0180901
8080804	KCTD6	ENSG00000168301	200845	0.326649	0.0033639	0.0421741
8117081	KDM1B	ENSG00000165097	221656	0.340073	0.00228929	0.0328405
8004671	KDM6B	ENSG00000132510	23135	-0.993403	0.0028542	0.0381904
8034034	KEAP1	ENSG00000079999	9817	0.388472	0.00288387	0.0383844
8033162	KHSRP	ENSG00000088247	8570	0.448571	0.00169262	0.0268258
8013696	KIAA0100	ENSG00000007202	9703	0.381213	0.00131461	0.0228497
8001946	KIAA0895L	ENSG00000196123	653319	0.339979	0.00369578	0.0447135
8115895	KIAA1191	ENSG00000122203	57179	-0.562359	0.000962821	0.0186455
8120378	KIAA1586	ENSG00000168116	57691	0.676843	0.000162941	0.00576196
8157246	KIAA1958	ENSG00000165185	158405	0.921152	2.1757e-09	1.80309e-06
7929258	KIF11	ENSG00000138160	3832	1.71268	0.000130887	0.00508463
8079237	KIF15	c("ENSG00000163808", "ENSG00000280610")	56992	1.59496	0.000250095	0.00759711
7947248	KIF18A	ENSG00000121621	81930	1.263	0.000436661	0.0110244
8160771	KIF24	ENSG00000186638	347240	1.033	4.50232e-05	0.00250896
7901010	KIF2C	ENSG00000142945	11004	1.21848	0.000699023	0.0150721
8050894	KIF3C	ENSG00000084731	3797	0.454746	0.000388173	0.0101918
8168146	KIF4A	ENSG00000090889	24137	1.07325	0.00333428	0.0419088
8179564	KIFC1	c("ENSG00000237649", "ENSG00000233450", "ENSG00000056678", "ENSG00000204197")	3833	1.21987	0.000466885	0.0114406
8061305	KIZ	ENSG00000088970	55857	-0.404465	0.00283614	0.038036
7982326	KLF13	c("ENSG00000169926", "ENSG00000275746")	51621	-0.618395	7.50059e-07	0.000155965
8026564	KLF2	ENSG00000127528	10365	-0.614441	0.000313497	0.00884513
8163002	KLF4	ENSG00000136826	9314	-1.6064	0.000153877	0.00555693
7969414	KLF5	ENSG00000102554	688	-0.861252	0.000146542	0.00541919
8119648	KLHDC3	ENSG00000124702	116138	0.476212	0.00409666	0.0477832
8114300	KLHL3	ENSG00000146021	26249	-0.784974	0.000414818	0.0106746
8121193	KLHL32	ENSG00000186231	114792	-0.307299	0.00116498	0.0211127
7954604	KLHL42	ENSG00000087448	57542	0.390552	3.19293e-05	0.00204759
7953835	KLRG1	ENSG00000139187	10219	1.34743	0.00127278	0.0223591
7944262	KMT2A	ENSG00000118058	4297	-0.400297	0.00382703	0.0457595
7982757	KNL1	ENSG00000137812	57082	1.55192	5.04462e-05	0.00272199
7982712	KNSTRN	ENSG00000128944	90417	1.27575	9.37109e-05	0.00404858
7959408	KNTC1	ENSG00000184445	9735	1.10912	5.1691e-06	0.00061878
8015070	KRT25	ENSG00000204897	147183	-0.323292	0.000422413	0.0108098
7920659	KRTCAP2	ENSG00000163463	200185	0.306	0.000501925	0.0120705
8122013	L3MBTL3	ENSG00000198945	84456	0.64463	1.79427e-05	0.00145345
8022145	L3MBTL4	ENSG00000154655	91133	-1.10003	0.00147074	0.0244526
7953418	LAG3	ENSG00000089692	3902	-0.323633	0.00370839	0.0447903
8176093	LAGE3	ENSG00000196976	8270	0.431495	0.0018608	0.0284937
7908072	LAMC2	ENSG00000058085	3918	-0.930955	0.000975763	0.0188339
7906072	LAMTOR2	ENSG00000116586	28956	0.371822	0.000845996	0.0172188
8058614	LANCL1	ENSG00000115365	10314	0.565694	0.000119442	0.00480756
8075637	LARGE1	ENSG00000133424	9215	-0.446889	4.60595e-07	0.000112779
7955361	LARP4	ENSG00000161813	113251	0.481676	0.000529041	0.0124629
7931728	LARP4B	ENSG00000107929	23185	0.357066	0.00229023	0.0328405
8114861	LARS1	ENSG00000133706	51520	0.494407	8.00324e-05	0.00371605
8079311	LARS2	ENSG00000011376	23395	0.44145	0.000404435	0.010491
8173269	LAS1L	ENSG00000001497	81887	0.412923	0.00349695	0.04306
8133442	LAT2	ENSG00000086730	7462	0.702844	3.75592e-05	0.00225223
8041212	LCLAT1	ENSG00000172954	253558	0.534118	0.000390733	0.0102507
8099581	LCORL	ENSG00000178177	254251	0.40139	0.00135466	0.0232153
7961693	LDHB	ENSG00000111716	3945	0.447241	0.00275303	0.0373084
8083576	LEKR1	ENSG00000197980	389170	-0.307914	0.00108999	0.0201773
7988838	LEO1	ENSG00000166477	123169	0.429739	0.002102	0.0309518
8131143	LFNG	ENSG00000106003	3955	0.529939	0.000851903	0.0173063
8072876	LGALS1	ENSG00000100097	3956	1.27821	0.000133321	0.00512373
8037991	LIG1	ENSG00000105486	3978	0.801996	4.05651e-05	0.0023795
8006479	LIG3	ENSG00000005156	3980	0.442208	0.000215753	0.00688427
8094789	LIMCH1	ENSG00000064042	22998	-1.08232	0.000274695	0.00810446
7975687	LIN52	ENSG00000205659	91750	0.393562	1.47338e-05	0.00128268
8101411	LIN54	ENSG00000189308	132660	0.366546	0.000127261	0.00497381
7965156	LIN7A	ENSG00000111052	8825	-1.38846	5.96398e-05	0.00305003
8012416	LINC00324	ENSG00000178977	284029	-0.308156	0.0019484	0.0294685
8021995	LINC00470	NA	56651	-0.317704	0.00439358	0.0498438
8068350	LINC00649	ENSG00000237945	100506334	-0.329228	0.00348759	0.0430074
7912861	LINC01145	ENSG00000263590	103091866	-0.357814	0.00161767	0.0260641
8146527	LINC01602	ENSG00000205293	100505477	-0.506674	0.000148457	0.00544023
8007803	LINC02210	c("ENSG00000204650", "ENSG00000282171")	147081	-0.382007	0.00201128	0.0301236
8158539	LINC02913	NA	414318	-0.312344	0.0028324	0.0380174
7991566	LINS1	ENSG00000140471	55180	0.544883	0.000428697	0.0109188
7928999	LIPN	ENSG00000204020	643418	-0.475062	0.00437303	0.0497153
8048703	LLPH	ENSG00000139233	84298	0.4072	0.00294665	0.0387692
8107706	LMNB1	ENSG00000113368	4001	1.31696	6.762e-07	0.00014458
7970716	LNX2	ENSG00000139517	222484	0.494573	0.00238567	0.0338487
8039086	LOC284379	ENSG00000268864	284379	-0.383638	8.48898e-05	0.00385896
7940598	LOC399900	ENSG00000279491	399900	-0.338106	0.00139574	0.0236434
8180218	LOC401261	NA	401261	-0.712599	0.000240452	0.00745838
7994235	LOC554206	ENSG00000262587	554206	-0.347595	0.000191407	0.0063778
7935553	LOXL4	ENSG00000138131	84171	-0.319415	0.00236529	0.0336806
8163257	LPAR1	ENSG00000198121	1902	0.54458	0.00420021	0.0485333
8097920	LRAT	ENSG00000121207	9227	-0.415976	0.000555034	0.0128806
8174610	LRCH2	ENSG00000130224	57631	-0.898022	0.0014955	0.0247116
8055496	LRP1B	ENSG00000168702	53353	-0.450694	9.23587e-05	0.00402292
8103986	LRP2BP	ENSG00000109771	55805	-0.395255	0.00117183	0.0211643
7916282	LRP8	ENSG00000157193	7804	0.519921	0.00158339	0.0257225
8051882	LRPPRC	ENSG00000138095	10128	0.492535	0.000795203	0.0164228
7953520	LRRC23	ENSG00000010626	10233	-0.584839	8.19156e-06	0.000865226
7916910	LRRC40	ENSG00000066557	55631	0.375974	0.00262958	0.0360742
7901577	LRRC42	ENSG00000116212	115353	0.648379	2.47814e-05	0.00174882
8013022	LRRC75A	ENSG00000181350	388341	-0.462258	0.000442668	0.0110997
8147079	LRRCC1	ENSG00000133739	85444	0.67034	0.00343339	0.0426319
8049534	LRRFIP1	ENSG00000124831	9208	-0.744298	0.000190928	0.00636839
7954810	LRRK2	ENSG00000188906	120892	-0.688044	1.76893e-07	6.01827e-05
8150266	LSM1	ENSG00000175324	27257	0.542412	0.000181935	0.00615901
8150206	LSM12	ENSG00000161654	124801	0.385708	0.000277551	0.00815091
8078008	LSM3	ENSG00000170860	27258	0.799842	6.64425e-06	0.000743076
8138912	LSM5	ENSG00000106355	23658	0.800968	0.000916229	0.0180901
8032480	LSM7	ENSG00000130332	51690	0.402454	0.00428057	0.0490437
8028872	LTBP4	ENSG00000090006	8425	-0.403669	0.000747924	0.0157133
8148572	LY6E	c("ENSG00000160932", "ENSG00000278032")	4061	0.590089	0.00284545	0.0381293
8099107	LYAR	ENSG00000145220	55646	0.686832	0.00414128	0.0480216
8045664	LYPD6B	ENSG00000150556	130576	-0.812255	0.00021502	0.00687405
8150830	LYPLA1	ENSG00000120992	10434	0.736189	4.96587e-07	0.00011889
8123728	LYRM4	ENSG00000214113	57128	0.414924	0.00031478	0.00886236
7957023	LYZ	ENSG00000090382	4069	-1.46649	0.00100727	0.0192184
8114225	MACROH2A1	ENSG00000113648	9555	0.41995	4.31264e-05	0.00245403
8102560	MAD2L1	ENSG00000164109	4085	1.40288	5.24243e-05	0.00280531
8019308	MAFG	ENSG00000197063	4097	-0.439269	0.000785477	0.0163053
8140504	MAGI2	ENSG00000187391	9863	-0.69586	2.31339e-05	0.00169165
8145782	MAK16	ENSG00000198042	84549	0.489535	0.00307184	0.0398414
8043504	MAL	ENSG00000172005	4118	0.673622	0.000533173	0.0125278
8148040	MAL2	ENSG00000147676	114569	-0.429414	0.00439797	0.0498761
8155754	MAMDC2	c("ENSG00000165072", "ENSG00000278608")	256691	1.87725	0.000305117	0.0086795
7951133	MAML2	ENSG00000184384	84441	-1.10202	0.00336752	0.042203
8129254	MAN1A1	ENSG00000111885	4121	-2.44242	0.000192512	0.00640264
8009183	MAP3K3	ENSG00000198909	4215	-0.482467	6.08067e-05	0.00308121
7979943	MAP3K9	ENSG00000006432	4293	-0.363036	0.000469998	0.0114821
8043945	MAP4K4	ENSG00000071054	9448	0.604826	0.000942619	0.0183892
7900095	MAP7D1	ENSG00000116871	55700	-0.336358	0.00128437	0.0225103
8103341	MAP9	ENSG00000164114	79884	-0.622899	0.000326783	0.00910513
8040742	MAPRE3	ENSG00000084764	22924	-0.680521	0.00262315	0.0360012
7999642	MARF1	c("ENSG00000166783", "ENSG00000277140")	9665	-0.386017	0.00176984	0.0275568
7926821	MASTL	ENSG00000120539	84930	0.666468	6.04842e-05	0.00307802
8032682	MATK	ENSG00000007264	4145	0.654035	0.00049232	0.0118815
7899595	MATN1-AS1	ENSG00000186056	100129196	-0.405696	0.00175722	0.0274488
7994637	MAZ	ENSG00000103495	4150	0.394327	0.0021447	0.0314054
8090577	MBD4	ENSG00000129071	8930	0.349125	0.0036703	0.0445759
8175177	MBNL3	ENSG00000076770	55796	0.802296	0.000331521	0.00921333
8050160	MBOAT2	ENSG00000143797	129642	1.13366	1.71124e-05	0.00141455
8177601	MCCC2	c("ENSG00000131844", "ENSG00000281742", "ENSG00000275300")	64087	0.51851	7.46741e-05	0.0035431
7926259	MCM10	ENSG00000065328	55388	1.63106	1.47583e-05	0.00128268
8082350	MCM2	ENSG00000073111	4171	1.34701	2.44016e-07	7.51128e-05
8127031	MCM3	ENSG00000112118	4172	1.07589	5.43355e-06	0.00064206
8146357	MCM4	ENSG00000104738	4173	1.58909	1.35617e-07	4.98098e-05
8072687	MCM5	ENSG00000100297	4174	1.2479	9.03952e-08	3.5667e-05
8055426	MCM6	ENSG00000076003	4175	1.3179	3.25207e-06	0.000466265
8060813	MCM8	ENSG00000125885	84515	1.01131	0.000833356	0.0170259
8129214	MCM9	ENSG00000111877	254394	0.503524	0.000598999	0.0135576
7936706	MCMBP	ENSG00000197771	79892	0.651763	6.73822e-05	0.00330793
7917304	MCOLN3	ENSG00000055732	55283	-1.04613	1.69193e-15	1.0937e-11
8169701	MCTS1	c("ENSG00000232119", "ENSG00000288295")	28985	0.440909	0.00319017	0.0407869
7928318	MCU	ENSG00000156026	90550	0.589414	9.56097e-05	0.00409298
8096808	MCUB	ENSG00000005059	55013	0.965128	0.000215766	0.00688427
8124008	MCUR1	ENSG00000050393	63933	0.563308	0.000347734	0.00952467
8042259	MDH1	ENSG00000014641	4190	0.910408	6.59151e-06	0.000739778
8133690	MDH2	ENSG00000146701	4191	0.494902	0.000157105	0.00562324
7956989	MDM2	ENSG00000135679	4193	0.494683	0.000115353	0.00468971
8021208	ME2	ENSG00000082212	4200	0.546709	3.63385e-05	0.00219122
8126474	MEA1	ENSG00000124733	4201	0.386288	0.00373857	0.0450706
8091991	MECOM	ENSG00000085276	2122	-0.6288	0.000173178	0.00594822
7914245	MECR	ENSG00000116353	51102	0.388146	0.00181228	0.028015
8014925	MED24	ENSG00000008838	9862	0.338247	0.00292879	0.0386836
7915516	MED8	ENSG00000159479	112950	0.455452	0.00253705	0.0351997
7986411	MEF2A	ENSG00000068305	4205	0.460159	0.000837785	0.0170947
8155214	MELK	ENSG00000165304	9833	1.48451	5.6317e-05	0.00293788
8068410	MEMO1	ENSG00000162959	51072	0.305217	0.00116682	0.0211127
7949206	MEN1	ENSG00000133895	4221	0.420093	0.00145008	0.0241962
8096556	METAP1	ENSG00000164024	23173	0.492268	0.0002129	0.0068412
7907353	METTL13	ENSG00000010165	51603	0.691531	0.000691977	0.0149693
8128837	METTL24	ENSG00000053328	728464	-1.53223	6.72899e-05	0.00330793
8180417	METTL2B	ENSG00000165055	55798	0.549987	0.00084011	0.0171313
7956009	METTL7B	ENSG00000170439	196410	0.699128	0.000494361	0.0119152
7990873	MEX3B	ENSG00000183496	84206	0.648505	5.27577e-05	0.00281383
8103695	MFAP3L	ENSG00000198948	9848	-0.628478	0.000285991	0.00827717
8013341	MFAP4	ENSG00000166482	4239	-0.831056	1.79389e-06	0.000305159
7960919	MFAP5	ENSG00000197614	8076	-0.459701	0.00113143	0.020671
8075924	MFNG	ENSG00000100060	4242	0.603143	0.00302095	0.0393924
7930106	MFSD13A	ENSG00000138111	79847	0.378177	0.0031198	0.0402535
7982957	MGA	ENSG00000174197	23269	0.354983	0.00101955	0.0193158
8061129	MGME1	ENSG00000125871	92667	0.675227	0.00178518	0.0277132
7961514	MGP	ENSG00000111341	4256	-0.49527	0.00345046	0.0427068
8020423	MIB1	ENSG00000101752	57534	0.374829	0.000135146	0.00513888
7938485	MICAL2	ENSG00000133816	9645	1.26352	0.00044183	0.011094
8169249	MID2	ENSG00000080561	11043	-1.42862	8.72309e-11	1.65847e-07
8024228	MIDN	ENSG00000167470	90007	-0.795269	7.60217e-05	0.00357136
8071737	MIF	c("ENSG00000240972", "ENSG00000276701")	4282	0.544661	0.00022644	0.00714724
7928937	MINPP1	ENSG00000107789	9562	0.920455	0.00200982	0.0301156
8131479	MIOS	ENSG00000164654	54468	0.340769	0.00334448	0.042012
7973985	MIPOL1	ENSG00000151338	145282	-1.2271	0.00017259	0.00594822
8016455	MIR10A	ENSG00000284038	406902	-0.762672	4.27757e-08	2.16024e-05
7997008	MIR140	ENSG00000208017	406932	-0.315325	0.000104929	0.00442742
7903717	MIR197	ENSG00000284443	406974	-0.367248	0.00138563	0.023571
8142975	MIR29A	ENSG00000284032	407021	-0.421177	0.000353452	0.00963231
8006119	MIR423	ENSG00000283935	494335	-0.388858	0.00261624	0.0359657
8175261	MIR503	ENSG00000208005	574506	-0.312779	0.00403141	0.0472955
8084917	MIR570HG	NA	440993	-1.13125	1.47538e-06	0.000263013
8067942	MIR99A	ENSG00000207638	407055	-0.679692	7.55848e-08	3.09238e-05
8067932	MIR99AHG	ENSG00000215386	388815	-1.09688	1.62098e-07	5.75733e-05
8067944	MIRLET7C	ENSG00000199030	406885	-0.722597	6.68729e-05	0.00330793
8156523	MIRLET7D	ENSG00000199133	406886	-0.330114	0.000141325	0.00528675
7956737	MIRLET7I	ENSG00000199179	406891	-0.316922	0.00367303	0.0445798
8069933	MIS18A	ENSG00000159055	54069	0.825692	9.27412e-05	0.00402292
8089988	MIX23	ENSG00000160124	131076	0.661443	0.000182179	0.00615922
8016909	MKS1	ENSG00000011143	54903	0.475686	0.0033343	0.0419088
7959205	MLEC	ENSG00000110917	9761	0.751293	0.000102114	0.00434266
8078544	MLH1	ENSG00000076242	4292	0.502232	0.000607162	0.0136567
7905329	MLLT11	ENSG00000213190	10962	0.747271	4.48627e-05	0.00250866
8006788	MLLT6	c("ENSG00000275023", "ENSG00000275851")	4302	-0.372002	0.00103336	0.0194295
8016832	MMD	ENSG00000108960	23531	0.693894	1.60388e-05	0.00134997
7996185	MMP15	ENSG00000102996	4324	0.4245	0.0042507	0.0488468
7935474	MMS19	ENSG00000155229	64210	0.308575	0.00189351	0.0288816
8128329	MMS22L	ENSG00000146263	253714	1.02918	0.000128015	0.00498752
8126860	MMUT	ENSG00000146085	4594	0.428485	0.00335471	0.0420915
8097857	MND1	ENSG00000121211	84057	1.96305	1.00958e-05	0.000979027
7989146	MNS1	ENSG00000138587	55329	0.972637	0.00291661	0.0386027
8041561	MORN2	ENSG00000188010	729967	0.945964	2.10723e-06	0.000333862
8130732	MPC1	ENSG00000060762	51660	0.532588	0.00166426	0.0265323
8004521	MPDU1	ENSG00000129255	9526	0.830151	9.48536e-07	0.00019175
8160088	MPDZ	ENSG00000107186	8777	-1.47782	0.00368494	0.0446573
8118249	MPIG6B	c("ENSG00000204420", "ENSG00000231003", "ENSG00000230060", "ENSG00000237459", "ENSG00000228090", "ENSG00000224393", "ENSG00000206396")	80739	1.12415	0.000277564	0.00815091
8095894	MRPL1	ENSG00000169288	65008	0.698429	2.55161e-05	0.00177469
8010664	MRPL12	ENSG00000262814	6182	0.432916	0.00177068	0.0275568
8152597	MRPL13	ENSG00000172172	28998	0.621292	0.000206755	0.00668254
8146448	MRPL15	ENSG00000137547	29088	0.632156	0.00153736	0.0251973
7946267	MRPL17	ENSG00000158042	63875	0.668573	0.00401565	0.0471791
8123148	MRPL18	ENSG00000112110	29074	0.797321	8.74097e-06	0.00089122
8126512	MRPL2	ENSG00000112651	51069	0.40638	0.00252938	0.0351622
8039939	MRPL20	ENSG00000242485	55052	0.498298	0.00299056	0.0391131
8090678	MRPL3	ENSG00000114686	11222	0.679178	1.46307e-06	0.000263013
8043848	MRPL30	ENSG00000185414	51263	0.467461	0.000447762	0.0111754
8043278	MRPL35	ENSG00000132313	51318	0.749336	0.00052632	0.0124442
8180305	MRPL36	ENSG00000171421	64979	0.747624	0.00236937	0.0336979
7901601	MRPL37	ENSG00000116221	51253	0.45955	0.000515806	0.0122945
8069620	MRPL39	ENSG00000154719	54148	0.698814	0.000107266	0.00449088
7991209	MRPL46	ENSG00000259494	26589	0.793332	2.62204e-05	0.00180313
7942465	MRPL48	ENSG00000175581	51642	0.503183	0.000954327	0.0185143
7960553	MRPL51	ENSG00000111639	51258	0.492245	0.00024959	0.00758888
7973327	MRPL52	ENSG00000172590	122704	0.344869	0.00419292	0.048469
8009727	MRPL58	ENSG00000167862	3396	0.685823	0.00105843	0.0197629
7920047	MRPL9	ENSG00000143436	65005	0.479253	0.000259109	0.00779038
8126394	MRPS10	ENSG00000048544	55173	0.759261	2.26485e-07	7.21731e-05
7985757	MRPS11	ENSG00000181991	64963	0.501695	0.00285592	0.0381904
7922462	MRPS14	ENSG00000120333	63931	0.517841	0.00161296	0.0260141
7914940	MRPS15	ENSG00000116898	64960	0.82788	3.92544e-06	0.000530657
7934326	MRPS16	ENSG00000182180	51021	0.535507	0.00010753	0.00449607
8126646	MRPS18A	ENSG00000096080	55168	0.352737	0.00156933	0.0255718
8179139	MRPS18B	c("ENSG00000204568", "ENSG00000233813", "ENSG00000229861", "ENSG00000227420", "ENSG00000203624", "ENSG00000226111", "ENSG00000223775")	28973	0.419133	0.00249988	0.034842
8016870	MRPS23	ENSG00000181610	51649	0.78365	2.8815e-05	0.00191238
8105181	MRPS30	ENSG00000112996	10884	0.41004	0.000460904	0.0113543
7998585	MRPS34	ENSG00000074071	65993	0.739805	0.00234488	0.0334609
7954591	MRPS35	ENSG00000061794	60488	0.631011	5.6447e-05	0.00293788
8157638	MRRF	ENSG00000148187	92399	0.423987	0.001281	0.0224687
7898549	MRTO4	ENSG00000053372	51154	0.678074	0.00324444	0.0411876
8041867	MSH2	ENSG00000095002	4436	0.799059	0.000896097	0.0179336
8041888	MSH6	ENSG00000116062	2956	0.601693	0.00260881	0.0359112
8098195	MSMO1	ENSG00000052802	6307	1.15998	0.00142411	0.0239315
7948696	MTA2	ENSG00000149480	9219	0.544492	2.46682e-05	0.00174626
8041617	MTA3	ENSG00000057935	57504	0.497327	0.00434247	0.049531
8148124	MTBP	ENSG00000172167	27085	1.08659	2.42475e-05	0.00173753
7947934	MTCH2	c("ENSG00000109919", "ENSG00000285121")	23788	0.58025	0.000134929	0.00513888
8151917	MTERF3	ENSG00000156469	51001	0.758287	0.000120278	0.00481525
7903032	MTF2	ENSG00000143033	22823	0.305418	0.0036201	0.0440978
8146649	MTFR1	ENSG00000066855	9650	0.646856	0.000103317	0.00437081
8129763	MTFR2	ENSG00000146410	113115	1.22707	8.84085e-05	0.00393386
7931607	MTG1	ENSG00000148824	92170	0.396887	2.19426e-05	0.00163036
7975045	MTHFD1	ENSG00000100714	4522	1.1139	1.39162e-05	0.00124594
8042830	MTHFD2	ENSG00000065911	10797	0.605432	0.00109213	0.0202053
7951112	MTMR2	ENSG00000087053	8898	0.439449	0.000925264	0.0181907
7912412	MTOR	ENSG00000198793	2475	0.34103	0.00418353	0.048395
8084895	MUC20	c("ENSG00000176945", "ENSG00000275430", "ENSG00000277753", "ENSG00000278114", "ENSG00000281630", "ENSG00000274843", "ENSG00000275501", "ENSG00000276583")	200958	-0.624501	1.26406e-05	0.00116398
8151101	MYBL1	ENSG00000185697	4603	0.716352	0.00139445	0.023634
8062766	MYBL2	ENSG00000101057	4605	1.64157	9.10953e-06	0.000911545
8148317	MYC	ENSG00000136997	4609	0.623936	0.00110522	0.0203208
7955777	MYG1	ENSG00000139637	60314	0.310932	0.00151506	0.0249076
8014454	MYO19	c("ENSG00000278259", "ENSG00000278372")	80179	0.593188	0.000291743	0.00839664
8033605	MYO1F	ENSG00000142347	4542	0.791374	5.17273e-05	0.00277951
8139433	MYO1G	ENSG00000136286	64005	1.03201	3.00685e-06	0.000439749
8144322	MYOM2	c("ENSG00000036448", "ENSG00000274137")	9172	-0.382967	0.00197807	0.0297917
8175924	NAA10	ENSG00000102030	8260	0.575469	0.000473777	0.0115569
8097480	NAA15	ENSG00000164134	80155	0.46998	0.00039413	0.0102897
8061262	NAA20	ENSG00000173418	51126	0.401255	0.0037886	0.0454365
8012274	NAA38	ENSG00000183011	84316	0.722863	8.61761e-06	0.000886949
8089652	NAA50	ENSG00000121579	80218	0.492191	8.70775e-05	0.00391437
8083978	NAALADL2	ENSG00000177694	254827	-0.636401	0.000860875	0.0174229
7911600	NADK	ENSG00000008130	65220	0.389499	0.00178287	0.0276906
8001876	NAE1	ENSG00000159593	8883	0.628121	0.00141999	0.0239039
7933084	NAMPT	ENSG00000105835	10135	-0.638178	0.00142147	0.023904
7953689	NANOGP1	NA	404635	-0.679033	1.46183e-08	9.84333e-06
8173600	NAP1L2	ENSG00000186462	4674	-0.566717	0.00293598	0.0387164
7939265	NAT10	ENSG00000135372	55226	0.547329	0.00158388	0.0257225
7938834	NAV2	ENSG00000166833	89797	-0.319475	0.0015113	0.0248738
7952830	NCAPD3	ENSG00000151503	23310	0.854324	0.000345487	0.00949531
8094278	NCAPG	ENSG00000109805	64151	1.72573	4.80548e-05	0.00262361
8043602	NCAPH	ENSG00000121152	23397	1.80259	9.62849e-06	0.000955147
8156718	NCBP1	ENSG00000136937	4686	0.385141	0.00169344	0.0268258
8072744	NCF4	c("ENSG00000100365", "ENSG00000275990")	4689	0.857599	4.77624e-05	0.00262093
8057517	NCKAP1	ENSG00000061676	10787	-0.96533	0.0035983	0.043887
7916316	NDC1	ENSG00000058804	55706	0.752779	0.00243508	0.034264
8019857	NDC80	ENSG00000080986	10403	1.30379	0.00176283	0.0274983
7965515	NDUFA12	ENSG00000184752	55967	0.423892	0.000385823	0.0101466
8114618	NDUFA2	ENSG00000131495	4695	0.707054	0.000233084	0.00729999
8031097	NDUFA3	c("ENSG00000170906", "ENSG00000275724", "ENSG00000278365", "ENSG00000276061", "ENSG00000276220", "ENSG00000273642", "ENSG00000277722", "ENSG00000276766", "ENSG00000275605", "ENSG00000274359")	4696	0.41701	6.22197e-05	0.00311783
8076417	NDUFA6	c("ENSG00000184983", "ENSG00000273397", "ENSG00000272765", "ENSG00000277365", "ENSG00000281013")	4700	0.545453	3.32059e-05	0.00206052
8033564	NDUFA7	ENSG00000267855	4701	0.332432	0.00140064	0.0237141
8163930	NDUFA8	ENSG00000119421	4702	0.665705	0.000818122	0.0167729
7953243	NDUFA9	ENSG00000139180	4704	0.548754	8.96347e-05	0.00396861
8000323	NDUFAB1	ENSG00000004779	4706	0.841688	0.000142961	0.00532946
8128322	NDUFAF4	ENSG00000123545	29078	0.525669	0.00168372	0.0267156
8172296	NDUFB11	ENSG00000147123	54539	0.326062	0.00289122	0.038429
8047372	NDUFB3	ENSG00000119013	4709	0.773341	0.000456401	0.0113211
8160587	NDUFB6	ENSG00000165264	4712	0.800759	0.000205879	0.00667422
7935810	NDUFB8	ENSG00000166136	4714	0.344814	7.30084e-05	0.00349069
8148270	NDUFB9	ENSG00000147684	4715	0.564011	0.000119867	0.00481271
7906703	NDUFS2	ENSG00000158864	4720	0.40827	0.00130453	0.022693
8105311	NDUFS4	ENSG00000164258	4724	0.528784	5.21671e-05	0.00279617
7941976	NDUFS8	ENSG00000110717	4728	0.481247	0.000931137	0.0182506
7941946	NDUFV1	ENSG00000167792	4723	0.362645	0.00407914	0.0476824
8068857	NDUFV3	ENSG00000160194	4731	0.430302	0.000579941	0.0132649
7916986	NEGR1	ENSG00000172260	257194	-1.34222	0.000157905	0.00563316
8098423	NEIL3	ENSG00000109674	55247	1.19662	0.00145834	0.0242836
8063697	NELFCD	ENSG00000101158	51497	0.530701	0.000375265	0.00993361
7964347	NEMP1	ENSG00000166881	23306	0.590207	0.00122203	0.0217492
7925954	NET1	ENSG00000173848	10276	0.744377	0.000124154	0.00491747
8162276	NFIL3	ENSG00000165030	4783	-1.10421	6.11273e-05	0.00308702
7985997	NGRN	ENSG00000182768	51335	-0.406692	0.000417997	0.0107308
7930614	NHLRC2	ENSG00000196865	374354	0.514972	0.000995737	0.0190618
7929243	NHP2	ENSG00000145912	55651	0.615308	0.00126771	0.022309
8054930	NIFK	ENSG00000155438	84365	0.503674	2.78213e-05	0.00186947
8162455	NINJ1	ENSG00000131669	4814	-0.663667	0.00375007	0.0451398
7996934	NIP7	ENSG00000132603	51388	0.614461	0.000247612	0.00755005
8157021	NIPSNAP3A	ENSG00000136783	25934	0.778853	3.28563e-05	0.00206052
7943842	NKAPD1	ENSG00000150776	55216	0.388143	0.00184546	0.0284169
8149811	NKX3-1	ENSG00000167034	4824	-0.301032	0.000681133	0.0148649
8083968	NLGN1	ENSG00000169760	22871	-1.55773	4.54692e-07	0.000112184
8005814	NLK	ENSG00000087095	51701	0.608342	0.000132605	0.00511981
8105663	NLN	ENSG00000123213	57486	0.798428	0.000163826	0.00576578
8114354	NME5	ENSG00000112981	8382	0.300851	0.00101596	0.0192704
8055702	NMI	ENSG00000123609	9111	0.672534	0.00368719	0.0446611
7999149	NMRAL1	c("ENSG00000153406", "ENSG00000274684")	57407	0.395196	0.00328114	0.0415718
8007715	NMT1	ENSG00000136448	4836	0.438195	0.000314663	0.00886236
8105153	NNT	ENSG00000112992	23530	0.52668	0.000512855	0.0122513
7911359	NOC2L	ENSG00000188976	26155	0.554533	0.00117409	0.0211761
8009366	NOL11	ENSG00000130935	25926	0.65235	1.84914e-05	0.0014757
8160682	NOL6	ENSG00000165271	65083	0.44436	0.002915	0.0386024
7912086	NOL9	ENSG00000162408	79707	0.414682	0.00107261	0.0199647
7987225	NOP10	ENSG00000182117	55505	0.573651	0.000678194	0.0148208
8047518	NOP58	ENSG00000055044	51602	0.430446	3.99701e-05	0.00235451
8007976	NPEPPS	ENSG00000141279	9520	0.340244	0.000443567	0.011105
8155121	NPR2	ENSG00000159899	4882	-0.580075	1.53191e-05	0.0013077
8002303	NQO1	ENSG00000181019	1728	0.754973	0.00259635	0.0357853
8116610	NQO2	ENSG00000124588	4835	0.717916	0.00320806	0.0409135
8035628	NR2C2AP	ENSG00000184162	126382	0.556933	0.00379693	0.0454995
8103094	NR3C2	ENSG00000151623	4306	-0.82799	1.90036e-14	8.77451e-11
7944876	NRGN	ENSG00000154146	4900	0.514462	0.000523375	0.0123927
8179683	NRM	c("ENSG00000137404", "ENSG00000236843", "ENSG00000228854", "ENSG00000228867", "ENSG00000234809", "ENSG00000235773", "ENSG00000206484")	11270	0.675531	0.00145419	0.0242397
8084951	NRROS	ENSG00000174004	375387	0.506239	1.93389e-05	0.00151345
7924172	NSL1	ENSG00000117697	25936	0.493831	0.000171195	0.00594822
8094759	NSUN7	ENSG00000179299	79730	-0.888289	0.00309811	0.0400536
8087935	NT5DC2	ENSG00000168268	64943	1.09192	1.23042e-05	0.00114277
7965918	NT5DC3	ENSG00000111696	51559	0.918462	2.71258e-05	0.00184475
8148198	NTAQ1	ENSG00000156795	55093	0.534998	0.000761909	0.0159493
8115666	NUDCD2	ENSG00000170584	134492	0.712163	0.000764386	0.0159804
7932069	NUDT5	ENSG00000165609	11164	1.0392	3.56718e-07	9.32697e-05
7934993	NUDT9P1	NA	119369	-0.60045	4.14298e-05	0.00241152
7906930	NUF2	ENSG00000143228	83540	1.35642	0.00102756	0.0194176
7956949	NUP107	ENSG00000111581	57122	0.714754	0.000392176	0.010278
8111629	NUP155	ENSG00000113569	9631	0.541365	0.00135253	0.0232034
7947991	NUP160	ENSG00000030066	23279	0.429907	0.00239912	0.033932
8158446	NUP188	ENSG00000095319	23511	0.496752	0.000140387	0.00526385
8136401	NUP205	ENSG00000155561	23165	0.621082	0.00199835	0.029977
8085431	NUP210	ENSG00000132182	23225	1.06437	0.000117656	0.0047475
8130129	NUP43	ENSG00000120253	348995	0.628915	0.000205857	0.00667422
8101143	NUP54	ENSG00000138750	53371	0.341416	0.00370667	0.0447862
8009761	NUP85	ENSG00000125450	79902	0.579674	0.00115668	0.0210029
7995843	NUP93	ENSG00000102900	9688	0.586748	4.06443e-05	0.00237982
7982889	NUSAP1	ENSG00000137804	51203	1.53516	1.43492e-05	0.00127177
7996677	NUTF2	ENSG00000102898	10204	0.402149	6.87791e-05	0.00335296
8169352	NXT2	ENSG00000101888	55916	0.550919	0.000178078	0.00607779
7910265	OBSCN	ENSG00000154358	84033	-0.310535	0.00148579	0.0246439
7924863	OBSCN-AS1	ENSG00000162913	574407	-0.34521	0.000139969	0.00525845
8077635	OGG1	ENSG00000114026	4968	0.388236	0.00241152	0.0339898
7987636	OIP5	ENSG00000104147	11339	1.22677	0.00031362	0.00884513
8157804	OLFML2A	ENSG00000185585	169611	0.319286	0.00351986	0.0432403
7925492	OPN3	c("ENSG00000054277", "ENSG00000203668")	23596	0.696671	0.00149248	0.024687
8180416	OR3A2	ENSG00000221882	4995	-0.827163	0.00267119	0.0364746
7946067	OR51B4	ENSG00000183251	79339	-0.4719	0.00282626	0.0379665
7946087	OR52H1	ENSG00000181616	390067	-0.625061	0.000355213	0.00964777
7938059	OR52N2	ENSG00000180988	390077	-0.416407	0.000883363	0.0178011
7938053	OR52N4	ENSG00000181074	390072	-0.969171	0.000491996	0.0118815
7938049	OR56B1	ENSG00000181023	387748	-0.388933	0.00124738	0.0220189
7944843	OR8A1	ENSG00000196119	390275	-0.353993	0.00207621	0.0306837
7959294	ORAI1	ENSG00000276045	84876	0.380226	0.00338243	0.0423079
7916167	ORC1	ENSG00000085840	4998	1.58567	5.09731e-07	0.00012114
7995354	ORC6	ENSG00000091651	23594	1.13573	3.2758e-05	0.00206052
7977571	OSGEP	ENSG00000092094	55644	0.606614	7.12014e-05	0.00343097
8096771	OSTC	ENSG00000198856	58505	0.357225	0.00111081	0.0203586
7957351	OTOGL	ENSG00000165899	283310	-0.37333	0.00159771	0.0258063
7940840	OTUB1	ENSG00000167770	55611	0.349964	0.000276224	0.00813099
8147262	OTUD6B	ENSG00000155100	51633	0.719037	3.63154e-07	9.39001e-05
8091523	P2RY13	ENSG00000181631	53829	-0.916824	0.00241244	0.0339898
8173366	P2RY4	ENSG00000186912	5030	-0.43875	3.16672e-05	0.00203928
7915444	P3H1	ENSG00000117385	64175	0.352203	0.00100566	0.0192103
7956152	PA2G4	ENSG00000170515	5036	0.522827	8.42073e-05	0.0038496
8168650	PABPC5	ENSG00000174740	140886	-0.300729	0.000139062	0.00525075
7924150	PACC1	ENSG00000065600	55248	0.635214	3.70004e-07	9.49119e-05
8095221	PAICS	ENSG00000128050	10606	0.74998	1.82467e-05	0.00146316
8111974	PAIP1	ENSG00000172239	10605	0.341313	0.000261934	0.00784611
8116848	PAK1IP1	c("ENSG00000111845", "ENSG00000285226")	55003	1.03788	1.21364e-06	0.000232107
8000329	PALB2	ENSG00000083093	79728	0.712779	0.000222947	0.00705767
8098263	PALLD	ENSG00000129116	23022	-0.531383	0.00128497	0.0225103
8107133	PAM	ENSG00000145730	5066	-0.564312	0.00126132	0.0222164
7992775	PAQR4	ENSG00000162073	124222	0.566842	4.19798e-05	0.00241946
7933010	PARD3	ENSG00000148498	56288	-0.565516	0.00342639	0.0425776
7897404	PARK7	ENSG00000116288	11315	0.480282	2.14448e-05	0.00161137
7999562	PARN	c("ENSG00000140694", "ENSG00000274829")	5073	0.353349	0.000919243	0.0181053
7924733	PARP1	ENSG00000143799	142	0.665843	0.00133665	0.0230902
7958031	PARPBP	ENSG00000185480	55010	1.32367	0.00014008	0.00525845
8073662	PARVB	ENSG00000188677	29780	0.328783	0.0024449	0.0343575
8060205	PASK	ENSG00000115687	23178	0.477707	0.00241509	0.0339974
7901804	PATJ	ENSG00000132849	10207	-0.708536	0.000719124	0.0153301
8042515	PCBP1	ENSG00000169564	5093	0.312556	0.00150043	0.0247552
8082886	PCCB	ENSG00000114054	5096	0.727639	0.000152612	0.00551741
7969330	PCDH17	ENSG00000118946	27253	-1.03932	2.03982e-13	5.49408e-10
7971922	PCDH9	ENSG00000184226	5101	-1.92005	4.97957e-14	1.60945e-10
8108693	PCDHB4	ENSG00000081818	56131	-0.647406	2.29294e-08	1.3234e-05
7936083	PCGF6	ENSG00000156374	84108	0.60879	3.15758e-07	8.72274e-05
7989647	PCLAF	ENSG00000166803	9768	2.22089	3.97252e-08	2.0709e-05
8122705	PCMT1	ENSG00000120265	5110	0.537133	0.000218475	0.00694329
8064844	PCNA	ENSG00000132646	5111	1.48144	1.87817e-07	6.32338e-05
8155898	PCSK5	ENSG00000099139	5125	-0.520137	0.000413803	0.0106655
8008598	PCTP	ENSG00000141179	58488	0.813337	1.34756e-05	0.0012166
8091941	PDCD10	ENSG00000114209	11235	0.559584	0.000780622	0.0162358
7930226	PDCD11	ENSG00000148843	22984	0.5506	0.000299976	0.00857897
8154245	PDCD1LG2	ENSG00000197646	80380	-1.72582	4.35157e-17	3.51618e-13
8043902	PDCL3	ENSG00000115539	79031	0.489502	0.00135825	0.0232644
8130674	PDE10A	ENSG00000112541	10846	-0.472916	0.00411613	0.0478553
8138888	PDE1C	ENSG00000154678	5137	-1.33252	1.5176e-13	4.45912e-10
7902104	PDE4B	ENSG00000184588	5142	-0.96463	0.00283927	0.0380623
8180359	PDE4DIP	ENSG00000178104	9659	-0.765833	0.000197022	0.00649791
8059731	PDE6D	ENSG00000156973	5147	0.451806	0.004303	0.0492657
7954136	PDE6H	ENSG00000139053	5149	-0.33787	0.00395713	0.0466476
8046408	PDK1	ENSG00000152256	5163	1.01092	4.03136e-06	0.00053842
8141094	PDK4	ENSG00000004799	5166	-0.847625	5.35914e-08	2.47505e-05
7935180	PDLIM1	ENSG00000107438	9124	1.04265	1.19236e-06	0.000229395
7926807	PDSS1	ENSG00000148459	23590	0.987709	1.5944e-06	0.000280069
7915910	PDZK1IP1	ENSG00000162366	10158	-0.658745	2.01527e-06	0.000324058
7954926	PDZRN4	ENSG00000165966	29951	-0.885256	3.0857e-10	4.15554e-07
8129880	PERP	ENSG00000112378	64065	-0.533008	7.83639e-08	3.166e-05
8075406	PES1	ENSG00000100029	23481	0.515677	0.000543135	0.0126849
8004804	PFAS	ENSG00000178921	5198	0.759915	4.17089e-05	0.0024159
8179559	PFDN6	c("ENSG00000204220", "ENSG00000235692", "ENSG00000237335", "ENSG00000206283", "ENSG00000224782")	10471	0.729942	2.59887e-05	0.0017938
8011759	PFN1	ENSG00000108518	5216	0.318501	4.2729e-05	0.00244866
7904974	PFN1P2	ENSG00000270392	767846	0.323591	8.77058e-05	0.00392623
8026780	PGLS	ENSG00000130313	25796	0.766623	6.70959e-06	0.000747351
8094556	PGM2	ENSG00000169299	55276	0.525147	8.70613e-05	0.00391437
8155665	PGM5	ENSG00000154330	5239	-1.35782	4.02209e-06	0.00053842
8169617	PGRMC1	ENSG00000101856	10857	0.487516	0.00125803	0.0221947
8016552	PHB1	ENSG00000167085	5245	0.570871	0.000544144	0.0126892
7960716	PHB2	ENSG00000215021	11331	0.486701	3.78667e-05	0.00226227
8163807	PHF19	ENSG00000119403	26147	0.585573	0.0027668	0.0373853
8169969	PHF6	ENSG00000156531	84295	0.605469	0.000200648	0.0065725
7932094	PHYH	ENSG00000107537	5264	0.492541	0.00151847	0.0249383
8094378	PI4K2B	ENSG00000038210	55300	0.473944	0.000200032	0.00656368
8022283	PIEZO2	ENSG00000154864	63895	3.15291	7.24602e-08	3.00255e-05
8013641	PIGS	ENSG00000087111	94005	0.398418	0.00341211	0.0424846
8065762	PIGU	ENSG00000101464	128869	0.806212	5.50352e-05	0.0028945
8006634	PIGW	c("ENSG00000277161", "ENSG00000275600")	284098	0.886128	0.000659134	0.0144727
8084955	PIGX	ENSG00000163964	54965	0.773866	1.83919e-06	0.000311197
8075483	PIK3IP1	ENSG00000100100	113791	-0.831491	0.000124406	0.00491747
8012539	PIK3R6	ENSG00000276231	146850	1.15096	4.27647e-08	2.16024e-05
8073960	PIM3	ENSG00000198355	415116	-0.463048	0.00157913	0.0256864
7932530	PIP4K2A	ENSG00000150867	5305	0.476562	0.000286312	0.00827717
7905365	PIP5K1A	ENSG00000143398	8394	0.585248	4.77298e-06	0.00060133
8006005	PIPOX	ENSG00000179761	51268	-0.313421	0.00338592	0.0423187
8009353	PITPNC1	ENSG00000154217	26207	0.854913	0.0015425	0.0252687
8121768	PKIB	ENSG00000135549	5570	-0.359313	0.00438141	0.0497756
7998886	PKMYT1	ENSG00000127564	9088	0.765565	0.0040518	0.0474486
8158380	PKN3	ENSG00000160447	29941	0.393154	0.00176929	0.0275568
7962212	PKP2	ENSG00000057294	5318	-0.949246	0.00173925	0.0272488
8056151	PLA2R1	ENSG00000153246	22925	-0.841703	6.16859e-05	0.00309894
8175263	PLAC1	ENSG00000170965	10761	-0.30627	0.00293924	0.0387324
8150881	PLAG1	ENSG00000181690	5324	-3.02073	1.17575e-21	1.90007e-17
7928429	PLAU	ENSG00000122861	5328	0.834363	1.9217e-05	0.00151011
8047248	PLCL1	ENSG00000115896	5334	-0.689765	5.23904e-08	2.47505e-05
8176286	PLCXD1	ENSG00000182378	55344	0.505369	0.00332873	0.0419088
8003962	PLD2	ENSG00000129219	5338	-0.691315	4.4339e-05	0.00249803
8153568	PLEC	ENSG00000178209	5339	-0.454865	0.00376705	0.0452284
8042391	PLEK	ENSG00000115956	5341	1.02951	9.02927e-06	0.00090632
7931081	PLEKHA1	ENSG00000107679	59338	-0.643083	0.00209117	0.0308343
7996516	PLEKHG4	ENSG00000196155	25894	0.338426	0.00265028	0.0362812
8041644	PLEKHH2	ENSG00000152527	130271	-0.341443	0.000412874	0.01065
8159984	PLGRKT	ENSG00000107020	55848	0.54616	0.000229862	0.00722701
8097356	PLK4	ENSG00000142731	10733	1.58414	2.3837e-05	0.00172865
8167449	PLP2	ENSG00000102007	5355	0.398906	0.00124385	0.0219927
8025877	PLPPR2	ENSG00000105520	64748	-0.541663	7.28309e-05	0.00348736
8091306	PLSCR4	ENSG00000114698	57088	-0.623323	0.000197341	0.00650178
8066619	PLTP	ENSG00000100979	5360	1.0534	6.72873e-06	0.000747351
8121087	PM20D2	ENSG00000146281	135293	0.693876	0.00318311	0.04076
8047038	PMS1	ENSG00000064933	5378	0.550718	0.00145344	0.0242397
7980044	PNMA1	ENSG00000176903	9240	-0.438073	0.000874027	0.0176669
8052331	PNPT1	ENSG00000138035	87178	0.585514	0.00240741	0.0339634
8087839	POC1A	ENSG00000164087	25886	0.698246	0.00342411	0.0425656
7972682	POGLUT2	ENSG00000134901	79070	0.999764	2.18187e-07	7.05204e-05
8166525	POLA1	ENSG00000101868	5422	0.739482	0.000395992	0.0103222
7941214	POLA2	c("ENSG00000014138", "ENSG00000285816")	23649	0.86701	8.74074e-05	0.0039183
8030641	POLD1	ENSG00000062822	5424	0.808381	0.0001902	0.00635068
7942527	POLD3	ENSG00000077514	10714	0.917073	2.02031e-05	0.00155958
8013588	POLDIP2	ENSG00000004142	26073	0.495728	0.000171488	0.00594822
7967736	POLE	ENSG00000177084	5426	1.00627	2.75846e-05	0.00186001
7978846	POLE2	ENSG00000100479	5427	1.72427	6.67273e-07	0.00014378
8089875	POLQ	ENSG00000051341	10721	1.31314	0.000156189	0.00560286
8044473	POLR1B	ENSG00000125630	84172	0.727279	0.000601628	0.0135885
8138454	POLR1F	ENSG00000105849	221830	0.649253	9.15265e-05	0.00399793
8179055	POLR1H	c("ENSG00000066379", "ENSG00000233795", "ENSG00000235443", "ENSG00000236808", "ENSG00000224859", "ENSG00000235176", "ENSG00000206502", "ENSG00000236949")	30834	0.509104	0.00158268	0.0257225
8055089	POLR2D	ENSG00000144231	5433	0.338263	0.0030803	0.0399031
8032149	POLR2E	ENSG00000099817	5434	0.552412	0.000377268	0.00997031
8072979	POLR2F	ENSG00000100142	5435	0.592807	0.000299005	0.00855992
7940688	POLR2G	ENSG00000168002	5436	0.417589	0.000706538	0.0151748
8084488	POLR2H	ENSG00000163882	5437	0.573083	0.000112187	0.00461458
7945573	POLR2L	ENSG00000177700	5441	0.431258	0.000280085	0.00815553
7958275	POLR3B	ENSG00000013503	55703	0.498659	0.00265771	0.0363366
8146278	POMK	ENSG00000185900	84197	0.410748	0.00131734	0.0228578
7968297	POMP	ENSG00000132963	51371	0.424745	8.07705e-05	0.00373156
7980358	POMT2	ENSG00000009830	29954	0.371432	0.00280009	0.0377228
8147548	POP1	ENSG00000104356	10940	0.599715	0.0018505	0.0284219
8118945	PPARD	ENSG00000112033	5467	-0.87699	0.000172473	0.00594822
8100495	PPAT	ENSG00000128059	5471	0.814906	3.87953e-06	0.00052685
7938231	PPFIBP2	ENSG00000166387	8495	-0.404233	8.56208e-05	0.00387042
7928589	PPIF	ENSG00000108179	10105	1.28859	1.46565e-09	1.31586e-06
7900576	PPIH	ENSG00000171960	10465	0.685529	0.000531379	0.0125014
8126058	PPIL1	ENSG00000137168	51645	0.704104	0.000226695	0.0071483
8051119	PPM1G	ENSG00000115241	5496	0.761254	3.67763e-05	0.0022135
7942503	PPME1	ENSG00000214517	51400	0.431727	0.000719955	0.0153301
7949765	PPP1CA	ENSG00000172531	5499	0.661936	1.7296e-07	5.94705e-05
8041122	PPP1CB	ENSG00000213639	5500	-0.306022	0.00103004	0.0194176
7966368	PPP1CC	ENSG00000186298	5501	0.458543	6.79692e-05	0.00332132
8149264	PPP1R3B	c("ENSG00000173281", "ENSG00000285343")	79660	-0.669225	2.62781e-06	0.000398749
7899377	PPP1R8	ENSG00000117751	5511	0.435019	0.000491681	0.0118815
8082869	PPP2R3A	ENSG00000073711	5523	-0.852529	0.00207398	0.030674
8101971	PPP3CA	ENSG00000138814	5530	0.352971	0.000680105	0.0148525
8029814	PPP5C	ENSG00000011485	5536	0.518173	9.51726e-05	0.00407968
8039413	PPP6R1	ENSG00000105063	22870	0.468167	0.000275072	0.00810446
7991406	PRC1	ENSG00000198901	9055	1.12849	0.000566951	0.0130609
7939569	PRDM11	ENSG00000019485	56981	-0.379052	2.82645e-05	0.00188784
7897132	PRDM16	ENSG00000142611	63976	-0.959807	1.14046e-06	0.000220724
7898070	PRDM2	ENSG00000116731	7799	-0.442961	0.000233513	0.00729999
7936661	PRDX3	ENSG00000165672	10935	0.675771	0.000182616	0.00616754
8166455	PRDX4	ENSG00000123131	10549	0.632209	0.000358786	0.00969592
7940996	PRDX5	ENSG00000126432	25824	0.508281	0.000423311	0.0108157
8051012	PREB	ENSG00000138073	10113	0.49052	0.000522883	0.0123901
8110318	PRELID1	ENSG00000169230	27166	0.582185	0.000189781	0.00634982
8051928	PREPL	ENSG00000138078	9581	0.547998	0.000936019	0.018313
7908312	PRG4	ENSG00000116690	10216	-0.330273	0.00305634	0.0397201
7964271	PRIM1	ENSG00000198056	5557	1.09691	0.000127265	0.00497381
8120411	PRIM2	ENSG00000146143	5558	0.730474	0.000374097	0.00992106
7901720	PRKAA2	ENSG00000162409	5563	-0.783883	5.81308e-06	0.000675844
7978407	PRKD1	ENSG00000184304	5587	-1.46325	1.84194e-09	1.60901e-06
8150599	PRKDC	ENSG00000253729	5591	0.744455	8.7389e-05	0.0039183
8057034	PRKRA	ENSG00000180228	8575	0.390975	7.89582e-05	0.00367725
8030437	PRMT1	ENSG00000126457	3276	0.546158	2.71845e-06	0.000408665
7938890	PRMT3	ENSG00000185238	10196	0.688957	0.000154852	0.00557969
7977820	PRMT5	ENSG00000100462	10419	0.565567	0.000279764	0.00815553
7996785	PRMT7	ENSG00000132600	54496	0.455178	0.00332265	0.0418517
8060758	PRNP	ENSG00000171867	5621	-0.720518	3.20393e-07	8.77578e-05
7973924	PRORP	c("ENSG00000100890", "ENSG00000258790")	9692	0.634925	5.89896e-07	0.000134268
7948476	PRPF19	ENSG00000110107	27339	0.537745	0.000244969	0.00751199
8055913	PRPF40A	ENSG00000196504	55660	0.363458	0.000252972	0.00765572
8008784	PRR11	ENSG00000068489	55771	1.01422	0.00412895	0.0479525
8117922	PRR3	c("ENSG00000204576", "ENSG00000223887", "ENSG00000223766", "ENSG00000228186", "ENSG00000233564", "ENSG00000229202", "ENSG00000206491")	80742	0.507377	0.000552534	0.0128478
8136790	PRSS2	c("ENSG00000275896", "ENSG00000282049")	5645	-1.29362	0.000643448	0.0142152
8032088	PRSS57	ENSG00000185198	400668	0.592556	0.00249787	0.034842
7897119	PRXL2B	c("ENSG00000157870", "ENSG00000275125")	127281	0.401295	9.36177e-05	0.00404858
8044584	PSD4	ENSG00000125637	23550	0.332631	0.00315037	0.0405185
7946728	PSMA1	ENSG00000129084	5682	0.304072	0.0027441	0.0372186
8139232	PSMA2	ENSG00000106588	5683	0.4379	0.000567509	0.0130644
7985202	PSMA4	ENSG00000041357	5685	0.641804	7.54557e-05	0.0035603
7973936	PSMA6	ENSG00000100902	5687	0.64486	0.000177541	0.00606586
7914834	PSMB2	ENSG00000126067	5690	0.454664	3.80194e-05	0.0022672
8006812	PSMB3	c("ENSG00000277791", "ENSG00000275903")	5691	0.797343	1.67959e-05	0.00140274
7977879	PSMB5	ENSG00000100804	5693	0.764113	9.05885e-05	0.00398898
8009227	PSMC5	ENSG00000087191	5705	0.403944	0.00119181	0.0214157
8049016	PSMD1	ENSG00000173692	5707	0.450207	0.00433151	0.0494695
8174379	PSMD10	ENSG00000101843	5716	0.419355	0.00144964	0.0241962
8045946	PSMD14	ENSG00000115233	10213	0.628747	3.52111e-05	0.00214323
8006984	PSMD3	ENSG00000108344	5709	0.5256	4.2445e-05	0.00244104
7905374	PSMD4	ENSG00000159352	5710	0.341509	0.00129686	0.0226204
7997230	PSMD7	ENSG00000103035	5713	0.320066	0.00351917	0.0432403
8028380	PSMD8	ENSG00000099341	5714	0.38857	0.00118045	0.0212553
7978123	PSME2	c("ENSG00000100911", "ENSG00000284889")	5721	0.385232	0.00380334	0.0455174
8007397	PSME3	ENSG00000131467	10197	0.470902	0.00244667	0.0343672
8070330	PSMG1	ENSG00000183527	8624	0.603012	0.00118656	0.0213416
8020241	PSMG2	ENSG00000128789	56984	0.371674	0.000444674	0.0111241
8023043	PSTPIP2	ENSG00000152229	9050	0.771719	0.000506402	0.012144
8024019	PTBP1	ENSG00000011304	5725	0.440782	1.38882e-05	0.00124594
8163402	PTBP3	ENSG00000119314	9991	0.510278	0.000107833	0.00450293
7932727	PTCHD3	c("ENSG00000182077", "ENSG00000276595")	374308	-0.479608	7.61322e-05	0.00357136
8147447	PTDSS1	ENSG00000156471	9791	0.578197	0.000232338	0.00729068
7937378	PTDSS2	c("ENSG00000174915", "ENSG00000282367")	81490	0.513338	3.17133e-05	0.00203928
8105067	PTGER4	ENSG00000171522	5734	-1.35691	0.000457394	0.0113283
8155547	PTGER4P2-CDK2AP2P2	ENSG00000275450	442421	-0.598193	0.00227188	0.0327003
8164362	PTGES2	ENSG00000148334	80142	0.334834	0.000200911	0.0065725
8158523	PTPA	ENSG00000119383	5524	0.570703	0.000688242	0.0149444
8156506	PTPDC1	ENSG00000158079	138639	-0.321769	0.00152934	0.0250786
7958846	PTPN11	ENSG00000179295	5781	0.405141	3.15386e-05	0.00203928
7923406	PTPN7	ENSG00000143851	5778	0.515182	8.25841e-05	0.00379148
7990511	PTPN9	ENSG00000169410	5780	0.609295	0.00078986	0.0163438
8160040	PTPRD	c("ENSG00000153707", "ENSG00000282932")	5789	1.87276	1.69275e-07	5.94688e-05
8050763	PTRHD1	ENSG00000184924	391356	0.63305	1.82889e-05	0.00146316
7943882	PTS	ENSG00000150787	5805	-0.448999	0.00302317	0.0394
8109639	PTTG1	ENSG00000164611	9232	0.928818	0.000317931	0.00890141
8070819	PTTG1IP	ENSG00000183255	754	0.493489	0.000729259	0.0154459
8159854	PUM3	ENSG00000080608	9933	0.673093	7.65194e-05	0.00358432
8142061	PUS7	ENSG00000091127	54517	1.02879	9.59114e-05	0.00410047
7962427	PUS7L	ENSG00000129317	83448	0.770092	0.000132047	0.00511736
7981945	PWAR6	NA	100506965	-0.467626	0.00404808	0.0474251
7960117	PXMP2	ENSG00000176894	5827	0.972252	0.000186522	0.00626671
7920594	PYGO2	ENSG00000163348	90780	0.360729	0.00387346	0.0460529
7994609	QPRT	ENSG00000103485	23475	0.465876	0.000642946	0.0142147
8121300	QRSL1	ENSG00000130348	55278	0.612628	2.34319e-06	0.000364107
7939158	QSER1	ENSG00000060749	79832	0.409837	0.00193469	0.0293395
8081786	QTRT2	ENSG00000151576	79691	0.386047	0.00213637	0.0313151
8045425	R3HDM1	ENSG00000048991	23518	0.480454	0.000233538	0.00729999
8040618	RAB10	ENSG00000084733	10890	0.468697	0.00115227	0.0209463
7984289	RAB11A	ENSG00000103769	8766	0.348121	0.000449758	0.0111992
8052994	RAB11FIP5	ENSG00000135631	26056	-0.30373	0.000670229	0.0146864
8020110	RAB31	ENSG00000168461	11031	1.97697	3.23433e-06	0.000466265
8157843	RABEPK	ENSG00000136933	10244	0.525141	0.000513455	0.0122566
8157700	RABGAP1	ENSG00000011454	23637	-0.414104	0.00276521	0.0373853
7963157	RACGAP1	ENSG00000161800	29127	1.02545	0.00122268	0.0217492
8111457	RAD1	ENSG00000113456	5810	0.4753	0.00299821	0.0391756
8085145	RAD18	ENSG00000070950	56852	0.782057	3.48745e-05	0.00213078
8157125	RAD23B	ENSG00000119318	5887	0.324652	2.2492e-06	0.00035119
7982792	RAD51	ENSG00000051180	5888	1.73648	4.97716e-08	2.401e-05
7953218	RAD51AP1	ENSG00000111247	10635	1.74276	4.19162e-06	0.000555235
8008754	RAD51C	ENSG00000108384	5889	0.851715	0.000172165	0.00594822
7901192	RAD54L	ENSG00000085999	8438	0.803478	0.00245167	0.0343985
8169158	RADX	ENSG00000147231	55086	-1.0056	0.00017511	0.00599547
8044919	RALB	ENSG00000144118	5899	0.571964	0.0017326	0.0272047
8117888	RAN	ENSG00000132341	5901	0.600558	7.4872e-05	0.0035431
8071332	RANBP1	ENSG00000099901	5902	1.12402	1.97576e-06	0.000319292
8109938	RANBP17	ENSG00000204764	64901	0.548055	0.00167613	0.0266343
8044263	RANBP2	ENSG00000153201	5903	-0.433687	0.000562152	0.0129928
8096538	RAP1GDS1	ENSG00000138698	5910	0.506485	0.00341365	0.0424846
8036503	RASGRP4	ENSG00000171777	115727	0.901822	0.000430015	0.0109305
8100943	RASSF6	ENSG00000169435	166824	-2.60538	2.12848e-15	1.14658e-11
7965226	RASSF9	ENSG00000198774	9182	-0.751761	0.000200713	0.0065725
7969017	RB1	ENSG00000139687	5925	0.455462	0.00101137	0.0192552
7899813	RBBP4	ENSG00000162521	5928	0.518949	4.44896e-06	0.00057518
8171516	RBBP7	ENSG00000102054	5931	0.460762	8.82774e-05	0.00393386
8020468	RBBP8	ENSG00000101773	5932	0.573239	0.000172394	0.00594822
8066136	RBL1	ENSG00000080839	5933	1.09725	8.55188e-05	0.00387042
8073334	RBX1	ENSG00000100387	9978	0.631616	1.50774e-05	0.00129951
7912956	RCC2	c("ENSG00000179051", "ENSG00000281540")	55920	0.39518	9.19166e-05	0.00400923
7985089	RCN2	ENSG00000117906	5955	0.370209	0.00333413	0.0419088
8039306	RDH13	c("ENSG00000160439", "ENSG00000275474", "ENSG00000274504", "ENSG00000276826", "ENSG00000273944", "ENSG00000278284", "ENSG00000276341", "ENSG00000276684", "ENSG00000274418", "ENSG00000278149")	112724	0.318351	0.000779692	0.0162269
7949465	RELA	ENSG00000173039	5970	-0.310401	0.00265319	0.0362903
8140151	RFC2	ENSG00000049541	5982	0.85529	7.48175e-05	0.0035431
7968563	RFC3	ENSG00000133119	5983	1.10935	6.08215e-05	0.00308121
8092640	RFC4	ENSG00000163918	5984	1.30695	4.16854e-07	0.000104443
7959052	RFC5	ENSG00000111445	5985	0.997292	7.76119e-06	0.000831679
8002762	RFWD3	ENSG00000168411	55159	0.682287	6.23945e-06	0.000707598
8027139	RFXANK	ENSG00000064490	8625	0.387081	0.0024672	0.034531
7945944	RHOG	ENSG00000177105	391	0.362936	0.00185623	0.0284472
8041808	RHOQ	ENSG00000119729	23433	-0.336273	0.000202253	0.00659638
7946340	RIC3	ENSG00000166405	79608	-0.666836	0.00145007	0.0241962
8061247	RIN2	ENSG00000132669	54453	-0.802417	5.55858e-05	0.00290985
8113286	RIOK2	ENSG00000058729	55781	0.560253	0.00320587	0.0409068
7978312	RIPK3	c("ENSG00000129465", "ENSG00000285379")	11035	-0.523399	0.000267453	0.00796007
8156126	RMI1	ENSG00000178966	80010	1.0817	8.46297e-05	0.00385799
8026051	RNASEH2A	ENSG00000104889	10535	0.968615	1.68582e-05	0.00140431
7901376	RNF11	ENSG00000123091	26994	-0.610302	0.00354433	0.0434321
8116372	RNF130	ENSG00000113269	55819	0.435308	0.00245316	0.0343985
8040090	RNF144A	ENSG00000151692	9781	0.884078	0.000996114	0.0190618
8142622	RNF148	ENSG00000235631	378925	-0.532256	9.24654e-08	3.5667e-05
8105585	RNF180	ENSG00000164197	285671	-1.8625	1.13384e-08	7.96671e-06
8119184	RNF8	ENSG00000112130	9025	0.47371	6.9436e-06	0.00076076
8017162	RNFT1	ENSG00000189050	51136	0.421731	0.000379056	0.0100094
8128052	RNGTT	ENSG00000111880	8732	0.406437	0.00431283	0.0493327
7999217	ROGDI	ENSG00000067836	79641	0.78426	2.15375e-05	0.00161137
8062206	ROMO1	ENSG00000125995	140823	0.588185	2.51956e-06	0.000384126
7989365	RORA	ENSG00000069667	6095	-0.743733	0.000615037	0.013769
7914141	RPA2	ENSG00000117748	6118	0.574367	0.00353103	0.0433446
7962590	RPAP3	ENSG00000005175	79657	0.406714	0.00395435	0.0466476
8048014	RPE	ENSG00000197713	6120	0.540255	0.000911458	0.0180732
8062211	RPF2	ENSG00000197498	84154	0.475906	0.00179953	0.0278957
8100378	RPL21P44	NA	402176	-0.630161	0.000307778	0.00873371
8042038	RPL23AP32	NA	56969	-0.718336	0.000978671	0.0188733
7945740	RPL26L1	ENSG00000037241	51121	0.451278	0.000917037	0.018095
8090490	RPN1	ENSG00000163902	6184	0.496745	8.8711e-06	0.000898818
7929116	RPP30	ENSG00000148688	10556	0.468311	0.00102903	0.0194176
8123717	RPP40	ENSG00000124787	10799	0.920978	3.01021e-05	0.00197349
8022914	RPRD1A	ENSG00000141425	55197	0.486465	0.000166372	0.0058183
8076225	RPS19BP1	ENSG00000187051	91582	0.457577	0.00131754	0.0228578
7899192	RPS6KA1	c("ENSG00000117676", "ENSG00000281877")	6195	0.56057	3.58609e-05	0.00217018
8173825	RPS6KA6	ENSG00000072133	27330	-1.11747	0.00313049	0.040327
8027354	RPSAP58	ENSG00000288920	388524	0.638129	0.000242034	0.00749309
8085233	RPUSD3	ENSG00000156990	285367	0.604119	0.000905025	0.0180312
8038407	RRAS	ENSG00000126458	6237	-1.03891	0.000821234	0.0168207
7937915	RRM1	ENSG00000167325	6240	1.22994	9.33421e-06	0.000931145
8040223	RRM2	ENSG00000171848	6241	1.73175	4.1484e-05	0.00241152
7932311	RSU1	ENSG00000148484	6251	0.541334	1.00988e-06	0.000200744
8173503	RTL5	ENSG00000242732	340526	-1.23876	2.73251e-07	7.95653e-05
8133961	RUNDC3B	ENSG00000105784	154661	-0.638274	1.68362e-06	0.000292561
8151768	RUNX1T1	ENSG00000079102	862	-0.823295	9.26959e-08	3.5667e-05
8120043	RUNX2	ENSG00000124813	860	-0.943304	0.00261439	0.0359657
8090448	RUVBL1	c("ENSG00000175792", "ENSG00000284901")	8607	1.0493	6.79934e-07	0.00014458
8030113	RUVBL2	ENSG00000183207	10856	0.578864	0.00134861	0.0231977
8139198	RWDD4	ENSG00000182552	201965	0.716199	7.52778e-07	0.000155965
8098060	RXFP1	ENSG00000171509	59350	1.85102	0.00011069	0.00459256
7920123	S100A10	ENSG00000197747	6281	0.966285	0.000741408	0.0156111
7920291	S100A16	ENSG00000188643	140576	1.8941	4.30668e-05	0.00245403
7946957	SAAL1	ENSG00000166788	113174	0.635605	7.13558e-06	0.000779152
8029884	SAE1	ENSG00000142230	10055	0.576091	0.000155025	0.00557969
8073645	SAMM50	ENSG00000100347	25813	0.517083	0.00380007	0.0455065
8036656	SARS2	c("ENSG00000104835", "ENSG00000283104")	54938	0.694266	2.78529e-06	0.000414854
7917976	SASS6	ENSG00000156876	163786	1.03733	0.000287554	0.00829925
8106479	SCAMP1	ENSG00000085365	9522	0.528205	0.00089408	0.0179184
8086754	SCAP	ENSG00000114650	22937	0.338099	0.00312673	0.0403108
8049299	SCARNA6	c("ENSG00000251791", "ENSG00000281388")	677772	-0.756766	0.00216664	0.0316439
7911155	SCCPDH	ENSG00000143653	51097	0.492946	0.00349985	0.04306
7929816	SCD	ENSG00000099194	6319	1.3779	0.000135363	0.00513997
8100347	SCFD2	ENSG00000184178	152579	0.653531	1.61699e-06	0.000282501
7982366	SCG5	c("ENSG00000166922", "ENSG00000277614", "ENSG00000281931")	6447	-0.325936	0.00182045	0.0280641
8056376	SCN3A	ENSG00000153253	6328	-0.392738	0.00294079	0.0387324
8012823	SCO1	ENSG00000133028	6341	0.478075	0.00354488	0.0434321
8101099	SDAD1	ENSG00000198301	55153	0.501956	0.00344481	0.0427068
8134415	SDHAF3	ENSG00000196636	57001	0.374266	0.00370591	0.0447862
7912928	SDHB	ENSG00000117118	6390	0.482267	0.00250354	0.0348767
8011212	SDHC	ENSG00000143252	6391	0.46189	5.49353e-05	0.0028945
7959002	SDSL	ENSG00000139410	113675	0.559507	0.000236997	0.00737955
8020254	SEH1L	ENSG00000085415	81929	0.68355	6.7246e-05	0.00330793
8040655	SELENOI	ENSG00000138018	85465	0.861338	1.50136e-05	0.00129747
8075462	SELENOM	ENSG00000198832	140606	-1.16383	6.52299e-10	7.26999e-07
8111915	SELENOP	ENSG00000250722	6414	-2.37529	1.25975e-09	1.18176e-06
7922200	SELP	ENSG00000174175	6403	-1.96361	0.000134825	0.00513888
7966127	SELPLG	ENSG00000110876	6404	0.986632	0.000903769	0.0180312
8113666	SEMA6A	ENSG00000092421	57556	1.51929	0.00113574	0.0207156
7983527	SEMA6D	ENSG00000137872	80031	-0.576461	0.00029751	0.00853224
7962760	SENP1	ENSG00000079387	29843	0.430753	0.000791008	0.0163571
8095854	SEPTIN11	ENSG00000138758	55752	0.377891	0.00123377	0.0218632
8017057	SEPTIN4	ENSG00000108387	5414	-0.317834	0.00427714	0.0490218
8114050	SEPTIN8	ENSG00000164402	23176	0.613718	0.0018623	0.0284985
7916836	SERBP1	ENSG00000142864	26135	0.446119	0.00223296	0.0322301
8036902	SERTAD1	ENSG00000197019	29950	-0.816211	0.000428189	0.0109151
8021047	SETBP1	ENSG00000152217	26040	-1.67964	4.80433e-09	3.78734e-06
7915130	SF3A3	ENSG00000183431	10946	0.442556	0.000180438	0.00613888
7997099	SF3B3	ENSG00000189091	23450	0.4273	0.000264055	0.00789501
8050695	SF3B6	ENSG00000115128	51639	0.313894	0.00162773	0.0261481
8149438	SGCZ	ENSG00000185053	137868	-1.31773	0.00121679	0.021716
7902127	SGIP1	ENSG00000118473	84251	-1.1263	0.000145098	0.00538428
8096733	SGMS2	ENSG00000164023	166929	0.927835	0.000728338	0.0154459
8085754	SGO1	ENSG00000129810	151648	1.60349	5.00818e-06	0.000613149
8019061	SGSH	ENSG00000181523	6448	-0.507543	0.000285686	0.00827717
8032530	SGTA	ENSG00000104969	6449	0.337467	0.000928865	0.0182282
8169792	SH2D1A	ENSG00000183918	4068	-0.340348	0.00238497	0.0338487
8072847	SH3BP1	ENSG00000100092	23616	0.302301	0.00316552	0.0406337
8049435	SH3BP4	ENSG00000130147	23677	-0.862091	0.000500765	0.0120516
8085556	SH3BP5	ENSG00000131370	9467	-0.918235	0.00247192	0.0345716
8001133	SHCBP1	ENSG00000171241	79801	1.39069	5.54279e-05	0.00290825
7956401	SHMT2	ENSG00000182199	6472	0.928062	3.73426e-06	0.00051498
8088830	SHQ1	ENSG00000144736	55164	0.479324	0.00119854	0.0215092
7918847	SIKE1	ENSG00000052723	80143	0.353893	0.00333131	0.0419088
8180256	SINHCAF	c("ENSG00000139146", "ENSG00000276371")	58516	0.430472	0.000185904	0.00625246
8021187	SKA1	c("ENSG00000154839", "ENSG00000262634")	220134	1.39996	0.00114493	0.0208246
8157691	SKA2	ENSG00000182628	348235	0.743779	5.14731e-06	0.000618461
7970513	SKA3	ENSG00000165480	221150	1.55365	6.90707e-05	0.0033621
7897068	SKI	ENSG00000157933	6497	-0.480149	0.000231303	0.00726524
8104912	SKP2	ENSG00000145604	6502	0.969304	0.000365981	0.00979212
8098904	SLBP	ENSG00000163950	7884	0.69829	4.50098e-06	0.000579586
8110755	SLC12A7	c("ENSG00000113504", "ENSG00000276482")	10723	0.391997	0.00361878	0.0440978
7956658	SLC16A7	ENSG00000118596	9194	-0.749963	7.62469e-06	0.000822094
8070912	SLC19A1	ENSG00000173638	6573	0.496347	0.00286481	0.0382776
8037835	SLC1A5	ENSG00000105281	6510	0.691814	0.00098486	0.0189474
8150537	SLC20A2	ENSG00000168575	6575	0.533774	3.74432e-06	0.00051498
8011747	SLC25A11	ENSG00000108528	8402	0.565561	0.00353238	0.0433447
7968734	SLC25A15	ENSG00000102743	10166	0.943878	0.000337043	0.00933468
8076260	SLC25A17	ENSG00000100372	10478	0.458541	0.00186103	0.0284937
8018352	SLC25A19	ENSG00000125454	60386	0.64639	0.00385005	0.0458957
8087224	SLC25A20	ENSG00000178537	788	0.482946	0.00311342	0.040212
8016018	SLC25A39	ENSG00000013306	51629	0.598544	7.52811e-05	0.00355725
8169640	SLC25A5	ENSG00000005022	292	0.333175	0.0014247	0.0239315
8180415	SLC25A51	ENSG00000122696	92014	0.419097	0.000348829	0.00953851
7983650	SLC27A2	ENSG00000140284	11001	1.05826	0.000150134	0.00546503
8158224	SLC27A4	ENSG00000167114	10999	0.512871	0.0026322	0.0360877
8107798	SLC27A6	ENSG00000113396	28965	-0.775992	0.000247507	0.00755005
8119974	SLC29A1	ENSG00000112759	2030	1.06778	0.00054539	0.0127091
7988426	SLC30A4	ENSG00000104154	7782	-0.690365	1.70856e-05	0.00141455
8094848	SLC30A9	ENSG00000014824	10463	0.466983	0.0032946	0.0416607
8157270	SLC31A1	ENSG00000136868	1317	0.777195	0.000460721	0.0113543
8108558	SLC35A4	ENSG00000176087	113829	0.497786	0.00144577	0.0241867
8016578	SLC35B1	ENSG00000121073	10237	0.422537	0.000775574	0.0161516
8143040	SLC35B4	ENSG00000205060	84912	0.544489	0.00177279	0.0275738
8054769	SLC35F5	ENSG00000115084	80255	-0.393911	0.000890266	0.0178721
7952132	SLC37A4	c("ENSG00000137700", "ENSG00000281500")	2542	0.660708	0.00150168	0.0247632
8172425	SLC38A5	ENSG00000017483	92745	0.790225	0.00117811	0.0212369
8018082	SLC39A11	c("ENSG00000133195", "ENSG00000282291")	201266	0.574173	0.00134463	0.0231786
8145122	SLC39A14	ENSG00000104635	23516	0.643084	0.00201768	0.0301762
8032525	SLC39A3	ENSG00000141873	29985	0.592932	0.000414236	0.0106682
7975344	SLC39A9	ENSG00000029364	55334	0.517177	3.93606e-05	0.00233427
7940717	SLC3A2	ENSG00000168003	6520	0.42219	0.000536535	0.0125619
7917052	SLC44A5	ENSG00000137968	204962	-0.810544	0.000432957	0.0109668
7923792	SLC45A3	ENSG00000158715	85414	0.814019	0.00060257	0.0136003
8095585	SLC4A4	ENSG00000080493	8671	1.29788	2.14582e-05	0.00161137
8053073	SLC4A5	ENSG00000188687	57835	-0.755932	0.00137879	0.0234945
8085914	SLC4A7	ENSG00000033867	9497	0.479205	0.00145908	0.0242836
8026877	SLC5A5	ENSG00000105641	6528	-0.388775	0.000243263	0.00749745
8051030	SLC5A6	ENSG00000138074	8884	0.983087	1.22134e-05	0.0011376
7970810	SLC7A1	ENSG00000139514	6541	0.40256	0.00316702	0.0406356
8003298	SLC7A5	ENSG00000103257	8140	0.683797	0.00105149	0.0196788
7977786	SLC7A7	ENSG00000155465	9056	-0.529274	0.00054863	0.0127754
7954330	SLCO1B3	ENSG00000111700	28234	-0.714295	3.85199e-06	0.000525411
8106931	SLF1	ENSG00000133302	84250	0.981215	2.97252e-05	0.00196071
8014233	SLFN11	ENSG00000172716	91607	0.56146	3.72634e-05	0.00223864
8014248	SLFN13	ENSG00000154760	146857	0.777344	0.000921578	0.0181329
7975989	SLIRP	ENSG00000119705	81892	0.811414	2.13018e-06	0.000335852
7969569	SLITRK5	ENSG00000165300	26050	-0.543721	0.000719997	0.0153301
8180370	SLX9	ENSG00000160256	85395	0.378383	0.00288468	0.0383844
8023195	SMAD2	ENSG00000175387	4087	0.419068	0.00171958	0.0271247
8096463	SMARCAD1	ENSG00000163104	56916	0.417056	0.000770526	0.016088
8071768	SMARCB1	c("ENSG00000099956", "ENSG00000275837")	6598	0.356196	0.00164478	0.0263434
8156982	SMC2	ENSG00000136824	10592	1.09731	0.000151585	0.00550493
7930422	SMC3	ENSG00000108055	9126	0.56792	0.000228953	0.00720544
7920944	SMG5	ENSG00000198952	23381	0.315442	0.00439282	0.0498438
7908097	SMG7	ENSG00000116698	9887	0.352226	5.77647e-05	0.00297834
8037389	SMG9	ENSG00000105771	56006	0.434374	0.000528262	0.0124629
8146225	SMIM19	ENSG00000176209	114926	0.418802	7.94584e-05	0.00369522
8035193	SMIM7	ENSG00000214046	79086	0.320592	0.00280345	0.0377228
8055183	SMPD4	ENSG00000136699	55627	0.464308	0.000692402	0.0149693
8166402	SMS	ENSG00000102172	6611	0.552156	9.66348e-06	0.000955147
7909689	SMYD2	ENSG00000143499	56950	0.552768	0.00316905	0.0406359
8042705	SMYD5	ENSG00000135632	10322	0.413874	0.00431466	0.0493327
8049752	SNED1	ENSG00000162804	25992	-0.407994	0.000369308	0.00985665
8133688	SNORA14A	ENSG00000201643	677801	-1.03774	9.45075e-05	0.00406734
7994926	SNORA30	ENSG00000206755	677813	-0.574821	0.00337128	0.0422174
8062490	SNORA60	ENSG00000199266	677837	-1.40943	5.96858e-07	0.000134903
7976814	SNORD114-2	ENSG00000200823	767578	-0.773765	0.00270745	0.0368919
7981980	SNORD116-16	ENSG00000207263	100033428	-0.476469	0.00358629	0.0437859
8041168	SNORD53	ENSG00000265145	26796	-0.556075	0.00377933	0.0453421
8043276	SNORD94	ENSG00000208772	692225	-0.733595	0.00137946	0.0234945
8079140	SNRK	ENSG00000163788	54861	-0.470397	9.46488e-05	0.00406801
7991735	SNRNP25	ENSG00000161981	79622	1.17073	0.000534678	0.0125409
8042495	SNRNP27	ENSG00000124380	11017	0.420549	0.00391709	0.0463922
7914334	SNRNP40	ENSG00000060688	9410	0.696044	0.000125132	0.00493219
8028916	SNRPA	ENSG00000077312	6626	0.477669	4.29355e-05	0.00245403
8064502	SNRPB	ENSG00000125835	6628	0.502832	0.000305254	0.0086795
8061075	SNRPB2	ENSG00000125870	6629	0.483758	0.000905993	0.0180312
8118826	SNRPC	ENSG00000124562	6631	0.683756	5.5204e-07	0.000129293
8020411	SNRPD1	ENSG00000167088	6632	0.834787	1.76031e-05	0.00143675
8160033	SNRPE	ENSG00000182004	6635	0.590785	0.000176157	0.00602496
8026339	SNRPG	ENSG00000143977	6637	0.70176	0.00304015	0.0395733
7990528	SNUPN	ENSG00000169371	10073	0.678818	8.47582e-05	0.00385841
8098581	SNX25	ENSG00000109762	83891	-0.821836	0.00188522	0.0287959
8090256	SNX4	ENSG00000114520	8723	0.477245	0.000311527	0.00880916
8065165	SNX5	ENSG00000089006	27131	0.492862	8.63733e-05	0.00389354
8122986	SNX9	ENSG00000130340	51429	-0.710175	0.000486505	0.0117962
8018864	SOCS3	ENSG00000184557	9021	-1.20935	0.000174747	0.00598938
7983393	SORD	ENSG00000140263	6652	0.901191	4.19949e-05	0.00241946
8051670	SOS1	ENSG00000115904	6654	0.604809	0.0012216	0.0217492
7944869	SPA17	ENSG00000064199	53340	0.753838	0.00329313	0.0416597
8030848	SPACA6	ENSG00000182310	147650	-0.504836	0.000173067	0.00594822
7918973	SPAG17	ENSG00000155761	200162	-0.337879	0.00110533	0.0203208
8011765	SPAG7	ENSG00000091640	9552	0.351618	0.0016567	0.0264584
8115327	SPARC	ENSG00000113140	6678	0.976771	0.00062918	0.0139932
7909768	SPATA17	ENSG00000162814	128153	0.542127	0.00181418	0.0280287
7924180	SPATA45	ENSG00000185523	149643	-0.340562	9.0475e-05	0.00398898
7955217	SPATS2	ENSG00000123352	65244	0.552624	0.00215256	0.0314667
8034122	SPC24	ENSG00000161888	147841	0.965637	0.0036965	0.0447135
8056572	SPC25	c("ENSG00000152253", "ENSG00000277909")	57405	1.8198	0.000106289	0.00446731
7942553	SPCS2	ENSG00000118363	9789	0.442538	0.000655831	0.0144333
8109830	SPDL1	ENSG00000040275	54908	0.941383	0.000856439	0.0173548
8005661	SPECC1	ENSG00000128487	92521	0.421153	0.00341195	0.0424846
8104856	SPEF2	ENSG00000152582	79925	-0.376013	0.000246226	0.00752976
7994518	SPNS1	ENSG00000169682	83985	0.677761	4.27186e-06	0.00056251
7910539	SPRTN	ENSG00000010072	83932	-0.320752	0.00207461	0.030674
8095139	SRD5A3	ENSG00000128039	79644	0.564308	0.00219572	0.0319243
7912374	SRM	ENSG00000116649	6723	0.638243	0.000727067	0.0154399
8095230	SRP72	ENSG00000174780	6731	0.316894	0.000147381	0.00543751
7935002	SRP9	ENSG00000143742	6726	0.313876	0.00382838	0.0457595
8125941	SRPK1	ENSG00000096063	6732	0.445385	0.00129352	0.0225988
8082816	SRPRB	ENSG00000144867	58477	0.808339	4.15576e-06	0.00055275
8172043	SRPX	ENSG00000101955	8406	-0.415396	0.000702872	0.0151238
8016898	SRSF1	ENSG00000136450	6426	0.365617	0.00133485	0.0230714
8039947	SRSF10	ENSG00000188529	10772	0.30644	0.000363758	0.00977307
7916403	SSBP3	ENSG00000157216	23648	-0.350962	0.000841601	0.0171509
7954481	SSPN	ENSG00000123096	8082	-0.480984	0.0032443	0.0411876
8123767	SSR1	ENSG00000124783	6745	0.387168	0.000818379	0.0167729
7948192	SSRP1	ENSG00000149136	6749	0.787058	0.000187133	0.00627421
8150722	ST18	ENSG00000147488	9705	-0.407441	0.0039555	0.0466476
7945110	ST3GAL4	ENSG00000110080	6484	0.654553	0.00280284	0.0377228
8054439	ST6GAL2	ENSG00000144057	84620	-1.66713	3.96123e-07	0.000100024
7961757	ST8SIA1	ENSG00000111728	6489	-0.511372	0.000150148	0.00546503
8042772	STAMBP	ENSG00000124356	10617	0.363609	0.00188338	0.0287815
8095343	STAP1	ENSG00000035720	26228	0.898627	0.000460806	0.0113543
7950235	STARD10	ENSG00000214530	10809	-0.545459	0.00426711	0.0489589
8053890	STARD7	ENSG00000084090	56910	0.424219	0.000581076	0.0132649
8134036	STEAP2	ENSG00000157214	261729	-0.988578	3.29965e-07	8.96202e-05
7915926	STIL	ENSG00000123473	6491	1.35385	3.22908e-06	0.000466265
7940857	STIP1	ENSG00000168439	10963	0.522895	0.00116868	0.0211258
8056545	STK39	ENSG00000198648	27347	0.580785	3.53808e-06	0.000492906
8160968	STOML2	ENSG00000165283	30968	0.511451	0.00172863	0.0272047
7980537	STON2	ENSG00000140022	85439	0.69118	0.00288066	0.0383844
8098549	STOX2	ENSG00000173320	56977	-0.645265	6.51467e-07	0.000141316
8101816	STPG2	ENSG00000163116	285555	-0.680154	1.20701e-10	1.93049e-07
8047443	STRADB	ENSG00000082146	55437	0.754345	0.000129118	0.00502191
7944991	STT3A	ENSG00000134910	3703	0.367766	0.00309396	0.040016
7940191	STX3	ENSG00000166900	6809	-0.908243	0.000940607	0.0183694
8104738	SUB1	ENSG00000113387	10923	0.389724	0.000450152	0.0112004
7971541	SUCLA2	ENSG00000136143	8803	0.456748	0.000677575	0.0148172
8053366	SUCLG1	ENSG00000163541	8802	0.452132	0.000154876	0.00557969
8146863	SULF1	ENSG00000137573	23213	-0.315922	0.00271791	0.0369721
8058335	SUMO1	ENSG00000116030	7341	0.79105	6.10512e-08	2.7473e-05
7977674	SUPT16H	ENSG00000092201	11198	0.735858	0.00011439	0.0046623
8126710	SUPT3H	ENSG00000196284	8464	-0.546045	0.000416604	0.0107035
8163383	SUSD1	ENSG00000106868	64420	0.52727	0.0022051	0.0320009
8167347	SUV39H1	ENSG00000101945	6839	0.786078	0.000212992	0.0068412
7926319	SUV39H2	ENSG00000152455	79723	0.861212	9.65821e-06	0.000955147
8006325	SUZ12	ENSG00000178691	23512	0.401217	0.000135106	0.00513888
7932796	SVIL	ENSG00000197321	6840	-1.30588	3.99933e-05	0.00235451
8034583	SYCE2	ENSG00000161860	256126	0.322103	0.00233887	0.0334194
8026407	SYDE1	ENSG00000105137	85360	-0.463315	0.000475009	0.0115783
8152553	TAF2	ENSG00000064313	6873	0.355123	0.000147217	0.00543751
7930213	TAF5	ENSG00000148835	6877	0.444313	0.00409959	0.0477832
7940698	TAF6L	ENSG00000162227	10629	0.333144	0.00348377	0.0429766
7964631	TAFA2	ENSG00000198673	338811	-2.86897	1.07102e-11	2.47261e-08
7955578	TAMALIN	ENSG00000161835	160622	-1.3396	0.000124073	0.00491747
8085350	TAMM41	c("ENSG00000144559", "ENSG00000279643")	132001	0.389825	0.0041124	0.047829
8180367	TARP	ENSG00000211689	445347	2.55072	1.45392e-05	0.00128044
8104760	TARS1	ENSG00000113407	6897	0.497197	0.000735111	0.0155392
7991640	TARS3	ENSG00000185418	123283	-0.421694	0.000193955	0.00643216
8136934	TAS2R41	c("ENSG00000221855", "ENSG00000284982")	259287	-0.41703	0.00217242	0.0316854
8136930	TAS2R60	c("ENSG00000185899", "ENSG00000285341")	338398	-0.756749	4.78789e-05	0.00262287
7929424	TBC1D12	ENSG00000108239	23232	-0.625495	6.49855e-05	0.00323138
8093976	TBC1D14	ENSG00000132405	57533	0.763112	4.43334e-06	0.00057518
8180212	TBCA	ENSG00000171530	6902	0.50069	0.00218541	0.0318317
8028162	TBCB	ENSG00000105254	1155	0.422653	0.000561316	0.0129928
7910651	TBCE	c("ENSG00000284770", "ENSG00000282984", "ENSG00000285053")	6905	0.6936	9.04711e-05	0.00398898
7944623	TBCEL	ENSG00000154114	219899	-0.5734	0.000111567	0.00461118
8123507	TBP	ENSG00000112592	6908	0.521184	1.29082e-05	0.00118011
8168892	TCEAL2	ENSG00000184905	140597	-0.589605	3.06008e-11	6.18156e-08
8169022	TCEAL9	ENSG00000185222	51186	0.439643	0.00254431	0.0352484
8179228	TCF19	c("ENSG00000137310", "ENSG00000224472", "ENSG00000224941", "ENSG00000206455", "ENSG00000233890", "ENSG00000224379", "ENSG00000234674")	6941	1.03337	1.26938e-06	0.000238532
8130567	TCP1	ENSG00000120438	6950	0.375971	0.000213278	0.0068412
7976160	TDP1	ENSG00000042088	55775	0.564972	0.0014097	0.0238347
8148973	TDRP	ENSG00000180190	157695	-0.307186	4.70322e-05	0.00258965
8162850	TEX10	ENSG00000136891	54881	0.430468	0.000300467	0.00857897
7972674	TEX30	ENSG00000151287	93081	1.11591	3.44683e-07	9.19393e-05
7999102	TFAP4	ENSG00000090447	7023	0.56787	0.000995928	0.0190618
7925611	TFB2M	ENSG00000162851	64216	0.64658	6.15715e-07	0.000136173
7963244	TFCP2	ENSG00000135457	7024	0.45526	6.4527e-05	0.00321352
7970317	TFDP1	ENSG00000198176	7027	0.730976	6.16085e-05	0.00309894
7972269	TGDS	ENSG00000088451	23483	0.451142	0.00239814	0.033932
8037005	TGFB1	ENSG00000105329	7040	0.445993	0.00234241	0.0334461
8146482	TGS1	ENSG00000137574	96764	0.424356	0.00306241	0.0397763
8043393	THNSL2	ENSG00000144115	55258	-0.531665	8.39772e-06	0.000869945
7992795	THOC6	ENSG00000131652	79228	0.484573	0.00142915	0.0239832
8088526	THOC7	ENSG00000163634	80145	0.710003	4.83631e-06	0.00060133
8024497	THOP1	ENSG00000172009	7064	0.447328	0.000194664	0.00644643
8051746	THUMPD2	ENSG00000138050	80745	0.49032	0.00404364	0.0474046
8069880	TIAM1	ENSG00000156299	7074	1.06591	3.85267e-06	0.000525411
7985873	TICRR	ENSG00000140534	90381	1.63593	1.52127e-05	0.00130422
7964145	TIMELESS	ENSG00000111602	8914	1.00494	0.00015544	0.00558839
8172453	TIMM17B	ENSG00000126768	10245	0.402809	0.000179129	0.00610719
8021716	TIMM21	ENSG00000075336	29090	0.851538	0.000620433	0.0138392
8028705	TIMM50	ENSG00000105197	92609	0.568019	0.000428216	0.0109151
8180392	TIMM8B	ENSG00000150779	26521	0.870507	2.45253e-05	0.00174626
8167185	TIMP1	ENSG00000102265	7076	0.7294	0.00109741	0.0202566
7978208	TINF2	c("ENSG00000092330", "ENSG00000284915")	26277	-0.313099	0.00288696	0.0383989
7989915	TIPIN	ENSG00000075131	54962	0.926458	9.39558e-05	0.00404899
7907124	TIPRL	ENSG00000143155	261726	0.501599	1.90748e-05	0.00150475
8018849	TK1	ENSG00000167900	7083	1.41005	3.31731e-06	0.000470258
8088106	TKT	ENSG00000163931	7086	0.471884	0.000174406	0.00598406
7944554	TLCD5	ENSG00000181264	219902	-0.540432	0.00388554	0.046103
8156060	TLE4	ENSG00000106829	7091	-1.7584	6.14407e-07	0.000136173
7961983	TM7SF3	ENSG00000064115	51768	0.514024	0.00349891	0.04306
8098150	TMA16	ENSG00000198498	55319	0.554014	0.000519969	0.0123573
7899346	TMA7	ENSG00000232112	51372	1.21957	2.20881e-05	0.00163579
7921987	TMCO1	ENSG00000143183	54499	0.459999	0.00156081	0.025504
7955063	TMEM106C	ENSG00000134291	79022	0.833122	0.00168192	0.0267001
7959298	TMEM120B	ENSG00000188735	144404	0.375363	0.0030862	0.0399476
7942889	TMEM126A	ENSG00000171202	84233	0.572912	0.00035691	0.00968453
8141228	TMEM130	ENSG00000166448	222865	-0.343225	0.00287603	0.0383624
8136388	TMEM140	ENSG00000146859	55281	-0.979384	7.13348e-05	0.00343097
8037853	TMEM160	ENSG00000130748	54958	0.483375	0.000421532	0.0108078
8035600	TMEM161A	ENSG00000064545	54929	0.552502	6.05681e-05	0.00307802
8169365	TMEM164	ENSG00000157600	84187	0.740985	3.76389e-05	0.00225283
7996490	TMEM208	ENSG00000168701	29100	-0.462482	9.3821e-05	0.00404858
8040753	TMEM214	ENSG00000119777	54867	0.452937	0.000517669	0.0123208
7948836	TMEM223	ENSG00000168569	79064	0.516981	0.00193755	0.0293594
7914500	TMEM234	ENSG00000160055	56063	-0.558422	1.29253e-05	0.00118011
7948606	TMEM258	ENSG00000134825	746	0.463724	0.00122774	0.0218094
8094830	TMEM33	ENSG00000109133	55161	0.443861	0.000700561	0.0150952
7899675	TMEM39B	ENSG00000121775	55116	0.41769	0.00107295	0.0199647
8044417	TMEM87B	ENSG00000153214	84910	0.614719	0.00437223	0.0497153
8005839	TMEM97	ENSG00000109084	27346	0.956514	0.000268819	0.00797842
7957737	TMPO	ENSG00000120802	7112	0.73116	3.08295e-05	0.00200895
7962058	TMTC1	ENSG00000133687	83857	-1.39504	2.72632e-14	1.10147e-10
7974303	TMX1	ENSG00000139921	81542	0.550188	0.000142843	0.00532946
7937749	TNNT3	c("ENSG00000130595", "ENSG00000288250")	7140	-0.413872	6.08601e-06	0.000695074
8034482	TNPO2	ENSG00000105576	30000	0.43812	0.00166873	0.0265428
8016739	TOB1	ENSG00000141232	10140	-0.761764	0.00194611	0.0294477
8076331	TOB2	ENSG00000183864	10766	-0.629089	1.65098e-05	0.00138242
7930870	TOMM22	ENSG00000100216	56993	0.513086	0.000883989	0.0178011
8066461	TOMM34	ENSG00000025772	10953	0.580931	0.000374149	0.00992106
8029521	TOMM40	ENSG00000130204	10452	0.479095	0.00258182	0.0356612
7906728	TOMM40L	ENSG00000158882	84134	0.361236	0.00426551	0.048958
8089128	TOMM70	ENSG00000154174	9868	0.484826	0.000344175	0.00947745
8014974	TOP2A	ENSG00000131747	7153	1.78942	0.000201643	0.0065898
8013222	TOP3A	c("ENSG00000177302", "ENSG00000284238")	7156	0.614679	3.32146e-05	0.00206052
8090772	TOPBP1	ENSG00000163781	11073	0.644732	2.40643e-05	0.00173106
8164587	TOR1A	ENSG00000136827	1861	0.562612	3.41855e-05	0.00210438
7922637	TOR1AIP2	ENSG00000169905	163590	0.401939	0.00388912	0.0461116
7924526	TP53BP2	ENSG00000143514	7159	-0.459413	0.00197116	0.0297154
8062034	TP53INP2	ENSG00000078804	58476	-0.588994	0.000743701	0.015639
8180371	TPI1	ENSG00000111669	7167	0.429867	0.000279643	0.00815553
7920472	TPM3	ENSG00000143549	7170	-0.509318	0.000132743	0.00511981
7971375	TPT1	ENSG00000133112	7178	-0.307836	0.00188801	0.0288249
7969256	TPTE2P3	NA	220115	-0.53191	0.00192376	0.0292053
8071061	TPTEP1	ENSG00000100181	387590	-2.02137	2.28529e-07	7.21731e-05
8061579	TPX2	ENSG00000088325	22974	1.38473	0.000242784	0.00749568
8098512	TRAPPC11	ENSG00000168538	60684	0.360628	0.00346118	0.0427797
8105647	TRAPPC13	ENSG00000113597	80006	0.670246	2.39902e-05	0.00173077
8139113	TRGV7	ENSG00000249978	6981	0.516511	0.0030383	0.0395733
8012953	TRIM16	ENSG00000221926	10626	1.06907	7.13145e-05	0.00343097
8179575	TRIM27	c("ENSG00000204713", "ENSG00000234495", "ENSG00000229006", "ENSG00000215641", "ENSG00000233948", "ENSG00000237462", "ENSG00000237071")	5987	0.470443	0.000718419	0.0153301
8104234	TRIP13	ENSG00000071539	9319	1.30221	0.000351546	0.00959657
7915261	TRIT1	ENSG00000043514	54802	0.723693	0.000206085	0.00667422
8051226	TRMT61B	ENSG00000171103	55006	0.587337	0.000455091	0.0112972
7930703	TRUB1	ENSG00000165832	142940	0.570387	0.00057966	0.0132649
7908147	TSEN15	ENSG00000198860	116461	0.744885	1.36565e-06	0.000250791
8009832	TSEN54	ENSG00000182173	283989	0.550589	1.45961e-05	0.00128195
8035896	TSHZ3	ENSG00000121297	57616	-0.412286	0.00227804	0.0327447
7918857	TSPAN2	ENSG00000134198	10100	1.13423	0.000297062	0.00852696
7990620	TSPAN3	ENSG00000140391	10099	0.40192	0.000593443	0.0134696
8166784	TSPAN7	ENSG00000156298	7102	-1.43256	0.000107183	0.00449088
7973652	TSSK4	c("ENSG00000139908", "ENSG00000285140")	283629	-0.33365	0.000928816	0.0182282
8109620	TTC1	ENSG00000113312	7265	0.5644	0.000740226	0.0156066
7943919	TTC12	ENSG00000149292	54970	-0.411284	5.3843e-05	0.00285757
8041360	TTC27	ENSG00000018699	55622	0.522551	0.00233314	0.033367
8075142	TTC28	ENSG00000100154	23331	-0.855198	3.31512e-05	0.00206052
8073842	TTC38	ENSG00000075234	55020	0.485076	8.3336e-05	0.00381516
7916024	TTC39A	ENSG00000085831	22996	-0.857059	0.00132695	0.022969
7975412	TTC9	ENSG00000133985	23508	-0.38519	0.00122107	0.0217492
7940679	TTC9C	ENSG00000162222	283237	0.324626	0.0025497	0.035308
7904314	TTF2	ENSG00000116830	8458	0.744073	0.000658597	0.0144708
8066200	TTI1	ENSG00000101407	9675	0.676411	8.58843e-05	0.00387691
8120838	TTK	ENSG00000112742	7272	1.74037	0.00014651	0.00541919
8076569	TTLL12	ENSG00000100304	23170	0.916258	0.00017235	0.00594822
8048411	TTLL4	ENSG00000135912	9654	0.403197	0.00413481	0.0479861
8131179	TTYH3	ENSG00000136295	80727	0.540353	0.00033915	0.00937697
7963046	TUBA1B	ENSG00000123416	10376	0.424844	2.04411e-05	0.00156558
8179174	TUBB	c("ENSG00000196230", "ENSG00000224156", "ENSG00000235067", "ENSG00000229684", "ENSG00000232575", "ENSG00000232421", "ENSG00000183311", "ENSG00000227739")	203068	0.349099	0.00084238	0.017156
8020220	TUBB6	ENSG00000176014	84617	0.84881	7.14576e-08	2.99945e-05
8007302	TUBG1	ENSG00000131462	7283	0.655523	0.00185551	0.0284472
8007312	TUBG2	ENSG00000037042	27175	-0.43088	0.00410521	0.047797
7937175	TUBGCP2	ENSG00000130640	10844	0.328764	0.00298599	0.0390888
7983206	TUBGCP4	ENSG00000137822	27229	0.629379	0.000214655	0.00686918
8000603	TUFM	ENSG00000178952	7284	0.625739	6.00006e-06	0.000687688
8087860	TWF2	ENSG00000247596	11344	0.471641	0.000244418	0.00751199
8163185	TXN	ENSG00000136810	7295	0.523456	0.000724545	0.0153965
8075778	TXN2	ENSG00000100348	25828	0.422832	0.00198499	0.0298544
8023920	TXNL4A	ENSG00000141759	10907	0.631542	7.22562e-05	0.00346497
8002660	TXNL4B	ENSG00000140830	54957	0.434797	0.00165687	0.0264584
8033996	TYK2	ENSG00000105397	7297	0.408946	0.00194089	0.0293962
8019842	TYMS	ENSG00000176890	7298	1.76637	3.47037e-07	9.19393e-05
8027650	UBA2	ENSG00000126261	10054	0.461292	5.98369e-06	0.000687688
8088718	UBA3	ENSG00000144744	9039	0.381858	1.05902e-05	0.00100969
8063043	UBE2C	ENSG00000175063	11065	0.806004	0.00306698	0.0398104
8071547	UBE2L3	ENSG00000185651	7332	0.394369	0.0030515	0.0396946
7965471	UBE2N	ENSG00000177889	7334	0.460073	8.80686e-06	0.000895115
8170298	UBE2NL	ENSG00000276380	389898	0.494595	0.0002042	0.00663978
7923426	UBE2T	ENSG00000077152	29089	1.28211	0.00033353	0.00926119
8146379	UBE2V2	ENSG00000169139	7336	0.40957	0.000729204	0.0154459
7994095	UBFD1	ENSG00000103353	56061	0.320146	0.000446807	0.0111602
8025500	UBL5	ENSG00000198258	59286	0.337899	0.000270136	0.00800444
7946082	UBQLNL	ENSG00000175518	143630	-0.515878	1.33729e-05	0.00121072
7976336	UBR7	c("ENSG00000012963", "ENSG00000278787")	55148	0.93617	0.000181982	0.00615901
8145691	UBXN8	ENSG00000104691	7993	0.732645	0.000199181	0.00654905
8094778	UCHL1	ENSG00000154277	7345	-1.30153	0.000458741	0.0113433
7969428	UCHL3	ENSG00000118939	7347	0.653794	2.2174e-05	0.00163627
7923007	UCHL5	ENSG00000116750	51377	0.80557	2.21169e-05	0.00163579
7906995	UCK2	ENSG00000143179	7371	0.506883	0.000133115	0.0051219
8024900	UHRF1	ENSG00000276043	29128	1.61708	3.02426e-07	8.59609e-05
8118833	UHRF1BP1	ENSG00000065060	54887	0.36204	0.000476248	0.011591
8082229	UMPS	ENSG00000114491	7372	0.711717	0.0018493	0.0284219
7958455	UNG	ENSG00000076248	7374	1.14697	6.16038e-05	0.00309894
7932041	UPF2	ENSG00000151461	26019	0.453913	0.00349837	0.04306
8125775	UQCC2	ENSG00000137288	84300	0.665985	0.000359493	0.00970018
8072274	UQCR10	ENSG00000184076	29796	0.741021	0.000196277	0.00647994
8087100	UQCRC1	ENSG00000010256	7384	0.589626	4.92457e-05	0.00267508
8073192	UQCRFS1	ENSG00000169021	7386	0.464555	0.00173502	0.0272047
7901212	UQCRH	ENSG00000173660	7388	0.53061	0.0020401	0.0303722
8107998	UQCRQ	ENSG00000164405	27089	0.484581	0.0012904	0.0225566
8069943	URB1	ENSG00000142207	9875	0.384799	0.00386552	0.0460175
8158242	URM1	ENSG00000167118	81605	0.424232	0.00124245	0.021981
7936937	UROS	ENSG00000188690	7390	0.584482	0.00258997	0.0357279
7901867	USP1	ENSG00000162607	7398	0.819332	4.07351e-05	0.00238083
7997633	USP10	ENSG00000103194	9100	0.389836	0.000579217	0.0132649
8043218	USP39	ENSG00000168883	10713	0.703801	1.80514e-05	0.00145751
8004086	USP6	ENSG00000129204	9098	-0.437189	1.05496e-05	0.00100969
7900201	UTP11	ENSG00000183520	51118	0.54948	0.00173559	0.0272047
7957890	UTP20	ENSG00000120800	27340	0.51921	0.00208262	0.0307644
8014081	UTP6	ENSG00000108651	55813	0.393438	0.0034594	0.042774
8043197	VAMP8	ENSG00000118640	8673	0.469914	0.00270103	0.0368355
7904211	VANGL1	ENSG00000173218	81839	0.627946	0.00188926	0.0288304
8178609	VARS1	c("ENSG00000204394", "ENSG00000231116", "ENSG00000224264", "ENSG00000096171", "ENSG00000226589", "ENSG00000231945", "ENSG00000227686")	7407	0.532118	0.000357166	0.00968453
8171013	VBP1	ENSG00000155959	7411	0.774272	3.60042e-06	0.000499438
7928444	VCL	ENSG00000035403	7414	0.536611	0.00051629	0.012297
8114145	VDAC1	ENSG00000213585	7416	0.325753	0.00201457	0.0301449
8146216	VDAC3	ENSG00000078668	7419	0.494295	0.000257299	0.0077576
8122865	VIP	ENSG00000146469	7432	-0.691953	5.00824e-06	0.000613149
8133114	VKORC1L1	ENSG00000196715	154807	0.827088	0.00054335	0.0126849
8007355	VPS25	ENSG00000131475	84313	0.62756	0.000360657	0.0097077
7927972	VPS26A	ENSG00000122958	9559	0.494095	0.000364678	0.00978155
8070269	VPS26C	ENSG00000157538	10311	0.540351	0.000407136	0.0105357
7991427	VPS33B	ENSG00000184056	26276	0.375245	0.00123383	0.0218632
7905099	VPS45	ENSG00000136631	11311	0.580764	5.70808e-05	0.00295658
7919940	VPS72	ENSG00000163159	6944	0.417243	0.0022114	0.032037
7976621	VRK1	ENSG00000100749	7443	0.793567	0.000649299	0.0143249
8042086	VRK2	ENSG00000028116	7444	0.316725	0.0012101	0.0216445
8122348	VTA1	ENSG00000009844	51534	0.559735	4.48463e-05	0.00250866
7930663	VWA2	ENSG00000165816	340706	-0.497272	1.84864e-06	0.000311197
8125072	VWA7	c("ENSG00000204396", "ENSG00000223757", "ENSG00000238203", "ENSG00000234433", "ENSG00000227144", "ENSG00000230048")	80737	-0.528101	6.19332e-07	0.000136173
8128818	WASF1	ENSG00000112290	8936	0.455825	0.000952093	0.0185043
8073562	WBP2NL	ENSG00000183066	164684	-0.352122	0.000344615	0.00947941
8101511	WDFY3	ENSG00000163625	23001	-1.11116	0.000251583	0.00763513
7979281	WDHD1	ENSG00000198554	11169	1.6495	1.04122e-07	3.91317e-05
8058373	WDR12	ENSG00000138442	55759	0.800825	1.78507e-05	0.00144963
7904364	WDR3	ENSG00000065183	10885	0.629699	0.00140803	0.0238266
8107282	WDR36	ENSG00000134987	134430	0.530734	0.0006295	0.0139932
8112746	WDR41	ENSG00000164253	55255	0.647855	1.96751e-08	1.17763e-05
8159111	WDR5	ENSG00000196363	11091	0.631039	0.000213358	0.0068412
8089993	WDR5B	ENSG00000196981	54554	-0.32166	0.00214925	0.0314326
7948881	WDR74	ENSG00000133316	54663	0.524102	0.00121786	0.0217232
7983306	WDR76	ENSG00000092470	79968	1.1776	1.27894e-05	0.00117433
7918517	WDR77	ENSG00000116455	79084	0.486971	0.000462678	0.011386
7938348	WEE1	ENSG00000166483	7465	0.83425	0.000161135	0.00572941
7964722	WIF1	ENSG00000156076	11197	-0.513358	3.97548e-05	0.00234902
8091422	WWTR1	ENSG00000018408	25937	-0.944647	0.000475456	0.0115804
8046062	XIRP2	ENSG00000163092	129446	-0.814585	0.000168809	0.00588575
7936284	XPNPEP1	ENSG00000108039	7511	0.326523	0.00141538	0.023876
8052526	XPO1	ENSG00000082898	7514	0.73374	2.52818e-07	7.56605e-05
8126588	XPO5	ENSG00000124571	57510	0.628634	0.000159139	0.00567091
7956785	XPOT	ENSG00000184575	11260	0.50335	0.00272874	0.0370882
8144036	XRCC2	ENSG00000196584	7516	1.72594	1.3574e-05	0.00122208
8048146	XRCC5	ENSG00000079246	7520	0.442285	2.91894e-05	0.00193326
8132399	YAE1	ENSG00000241127	57002	0.855201	0.000786302	0.0163068
7914563	YARS1	ENSG00000134684	8565	0.687036	4.40535e-06	0.000574134
7962203	YARS2	ENSG00000139131	51067	0.336511	0.00434455	0.049531
7957032	YEATS4	ENSG00000127337	8089	0.620232	0.000370442	0.00987062
8036483	YIF1B	ENSG00000167645	90522	0.717425	4.67126e-05	0.00258527
8055476	YWHAE	c("ENSG00000108953", "ENSG00000274474")	7531	0.419469	5.3314e-05	0.00283882
8072577	YWHAH	ENSG00000128245	7533	0.599113	4.27193e-05	0.00244866
8012212	ZBTB4	c("ENSG00000174282", "ENSG00000283868")	57659	-0.659608	5.52091e-06	0.000646526
8147019	ZC2HC1A	ENSG00000104427	51101	-0.597254	0.0042608	0.0489213
8047784	ZDBF2	c("ENSG00000204186", "ENSG00000283649")	57683	-1.5533	7.41902e-10	7.49344e-07
7900446	ZFP69	ENSG00000187815	339559	0.464629	0.000139565	0.00525845
8036309	ZFP82	ENSG00000181007	284406	0.578756	0.000375065	0.00993361
[truncated: 54 more rows]

## Sheet: SD1D_GSE5550_Reactome_results
Pathway identifier	Pathway name	Group1	#Entities found	#Entities total	Entities ratio	Entities pValue	Entities FDR	#Reactions found	#Reactions total	Reactions ratio	Species identifier	Species name	Submitted entities found	Mapped entities	Found reaction identifiers
R-HSA-69242	S Phase	Cell Cycle	57	179	0.0117454	9.34652e-12	7.47722e-10	46	55	0.00388665	9606	Homo sapiens	RB1;CDKN1B;CCNH;GMNN;SMC3;PSMD8;PSMD7;CDC23;CDH1;MYC;PSMD3;CDC27;PSMD1;AKT1;SKP1;RFC3;RFC4;UBE2E1;SMC1A;PSMA3;TFDP1;PSMA4;TFDP2;PSMA1;PSMA2;MCM3;ANAPC5;PSMD10;PSMD12;RPN2;PSMB10;PSMA7;ORC5;ORC4;PSMB5;RBBP4;PSMB2;RAD21;POLD1;ORC2;PSMB1;PSMF1;RPA1;RPA2;PSMB9;CDK7;STAG2;PSMC6;PSMC3;CDK4;POLE2;CDK2;POLE3;CDC16		R-HSA-187520;R-HSA-174273;R-HSA-69127;R-HSA-69063;R-HSA-69005;R-HSA-69068;R-HSA-187916;R-HSA-68944;R-HSA-69074;R-HSA-68946;R-HSA-68948;R-HSA-69140;R-HSA-69015;R-HSA-198613;R-HSA-174164;R-HSA-69142;R-HSA-69016;R-HSA-8848414;R-HSA-69144;R-HSA-2473151;R-HSA-69019;R-HSA-187545;R-HSA-187934;R-HSA-174110;R-HSA-69152;R-HSA-2468039;R-HSA-187552;R-HSA-174054;R-HSA-2473152;R-HSA-2468041;R-HSA-176942;R-HSA-…
R-HSA-69620	Cell Cycle Checkpoints	Cell Cycle	72	279	0.0183071	2.29032e-10	1.76354e-08	22	56	0.00395732	9606	Homo sapiens	CDKN1B;NUP107;PSMD8;PPP1CC;PSMD7;CDC23;YWHAQ;PPP2R1B;PPP2R5E;PPP2R1A;PSMD3;CDC27;PSMD1;NBN;TOPBP1;NDEL1;YWHAH;RFC3;RFC4;UBE2E1;PPP2R5A;PPP2R5C;RANGAP1;YWHAZ;DYNC1LI1;PSMA3;PSMA4;DBF4;KIF2A;PSMA1;PSMA2;MCM3;UBE2V2;ANAPC5;NUP98;PSMD10;PSMD12;RPN2;PSMB10;PSMA7;ORC5;PPP2CA;ORC4;PPP2CB;PSMB5;PSMB2;ORC2;PSMB1;RBBP8;BUB3;PSMF1;VTI1B;RANBP2;RPA1;RPA2;TBCB;CDC7;PSMB9;RAD50;RPS27;PSMC6;PSMC3;DLC1;CDK2;CDC1…		R-HSA-69600;R-HSA-5683735;R-HSA-69891;R-HSA-141409;R-HSA-6799332;R-HSA-8852354;R-HSA-176101;R-HSA-176298;R-HSA-75016;R-HSA-176264;R-HSA-141422;R-HSA-141423;R-HSA-176175;R-HSA-264458;R-HSA-141431;R-HSA-141429;R-HSA-176250;R-HSA-69562;R-HSA-176318;R-HSA-187934;R-HSA-141439;R-HSA-141437
R-HSA-69206	G1/S Transition	Cell Cycle	48	150	0.00984252	3.39844e-10	2.51484e-08	59	61	0.00431065	9606	Homo sapiens	RB1;PSMD10;PSMD12;CDKN1B;RPN2;CCNH;HDAC1;GMNN;PSMB10;PSMA7;PSMD8;ORC5;PPP2CA;ORC4;PPP2CB;PSMD7;PSMB5;RBBP4;PSMB2;PPP2R1B;PPP2R1A;MYC;PSMD3;ORC2;PSMB1;PSMD1;AKT1;PSMF1;SKP1;RPA1;RPA2;CDC7;PSMB9;CDK7;PSMA3;TFDP1;PSMC6;PSMA4;DBF4;PSMC3;TFDP2;PSMA1;CDK4;PSMA2;POLE2;CDK2;POLE3;MCM3		R-HSA-187520;R-HSA-8961934;R-HSA-8961678;R-HSA-8961920;R-HSA-8961665;R-HSA-8962050;R-HSA-8961671;R-HSA-8961688;R-HSA-8961946;R-HSA-8848414;R-HSA-187545;R-HSA-8961961;R-HSA-187552;R-HSA-8961952;R-HSA-8961699;R-HSA-69299;R-HSA-8848436;R-HSA-68914;R-HSA-187574;R-HSA-68917;R-HSA-68916;R-HSA-187575;R-HSA-68919;R-HSA-8961982;R-HSA-68918;R-HSA-8961840;R-HSA-8932400;R-HSA-188345;R-HSA-69562;R-HSA-8961972…
R-HSA-1640170	Cell Cycle	Cell Cycle	142	734	0.0481627	5.84218e-10	4.14795e-08	324	451	0.0318705	9606	Homo sapiens	RB1;NUP107;CCNH;GMNN;SMC3;SMC4;SMC2;PSMD8;PPP1CC;PSMD7;CCND2;CDC23;SCP2;PPP2R1B;CDH1;PPP2R1A;MYC;RUVBL1;PSMD3;CDC27;PIM1;AKT1;RCC1;PSMD1;NBN;SKP1;CSNK2A1;DYRK1A;UBE2E1;CSNK1D;VRK2;LEMD3;DYNC1LI1;UBE2V2;ANAPC5;NUP98;KPNB1;PSMD10;PSMD12;RPN2;ARPP19;ORC5;ORC4;TERT;PRKAR2B;RAD21;ORC2;ABL1;GAR1;PSMF1;VTI1B;LYN;SMARCA5;NUP153;TBCB;CDC7;CDK7;STAG2;RPS27;CDK4;CDC16;CDK2;UBE2N;RAD17;TUBGCP3;TUBGCP4;CDKN1B…		R-HSA-375302;R-HSA-69127;R-HSA-8961678;R-HSA-912389;R-HSA-8961665;R-HSA-174088;R-HSA-187916;R-HSA-8961671;R-HSA-8961688;R-HSA-174097;R-HSA-912408;R-HSA-69140;R-HSA-2545203;R-HSA-69142;R-HSA-69144;R-HSA-174104;R-HSA-174105;R-HSA-187934;R-HSA-174110;R-HSA-912429;R-HSA-69152;R-HSA-380455;R-HSA-3000335;R-HSA-187937;R-HSA-174119;R-HSA-9018017;R-HSA-174122;R-HSA-174120;R-HSA-174121;R-HSA-8961699;R-HSA-…
R-HSA-453279	Mitotic G1 phase and G1/S transition	Cell Cycle	52	174	0.0114173	6.4815e-10	4.47224e-08	99	101	0.0071373	9606	Homo sapiens	RB1;CDKN1B;CCNH;GMNN;PSMD8;PSMD7;CCND2;PPP2R1B;PPP2R1A;MYC;PSMD3;PSMD1;AKT1;SKP1;DYRK1A;PSMA3;TFDP1;PSMA4;DBF4;TFDP2;PSMA1;PSMA2;MCM3;PSMD10;PSMD12;RPN2;HDAC1;PSMB10;PSMA7;ORC5;PPP2CA;ORC4;PPP2CB;PSMB5;RBBP4;PSMB2;ORC2;PSMB1;ABL1;PSMF1;LYN;RPA1;RPA2;CDC7;PSMB9;CDK7;PSMC6;PSMC3;CDK4;POLE2;CDK2;POLE3		R-HSA-8964492;R-HSA-8961934;R-HSA-8961678;R-HSA-8961920;R-HSA-8961665;R-HSA-8964482;R-HSA-8961671;R-HSA-8961688;R-HSA-8961946;R-HSA-8964498;R-HSA-8961961;R-HSA-8964525;R-HSA-9018017;R-HSA-8961952;R-HSA-8964513;R-HSA-8961699;R-HSA-68914;R-HSA-68917;R-HSA-68916;R-HSA-68919;R-HSA-8961982;R-HSA-68918;R-HSA-8964531;R-HSA-8961972;R-HSA-9659820;R-HSA-182594;R-HSA-1362261;R-HSA-69191;R-HSA-1362270;R-HSA-…
R-HSA-69481	G2/M Checkpoints	Cell Cycle	45	153	0.0100394	1.41788e-08	5.24616e-07	11	24	0.00169599	9606	Homo sapiens	PSMD10;PSMD12;RPN2;PSMB10;PSMA7;ORC5;PSMD8;ORC4;PSMB5;PSMD7;PSMB2;YWHAQ;PSMB1;PSMD3;ORC2;RBBP8;PSMD1;NBN;PSMF1;TOPBP1;YWHAH;RFC3;RFC4;RPA1;RPA2;CDC7;YWHAZ;PSMB9;RAD50;PSMA3;PSMC6;PSMA4;DBF4;PSMC3;PSMA1;PSMA2;CDK2;MCM3;UBE2V2;UBE2N;RAD17;RAD1		R-HSA-5683735;R-HSA-69891;R-HSA-6799332;R-HSA-8852354;R-HSA-176101;R-HSA-176298;R-HSA-176250;R-HSA-75016;R-HSA-176264;R-HSA-176318;R-HSA-176175
R-HSA-176408	Regulation of APC/C activators between G1/S and early anaphase	Cell Cycle	31	83	0.00544619	1.54123e-08	5.54843e-07	13	14	0.000989329	9606	Homo sapiens	PSMD10;PSMD12;RPN2;PSMB10;PSMA7;PSMD8;PSMB5;PSMD7;CDC23;PSMB2;CDH1;PSMB1;PSMD3;CDC27;PSMD1;BUB3;PSMF1;SKP1;UBE2E1;PSMB9;PSMA3;PSMC6;PSMA4;PSMC3;PSMA1;PSMA2;CDC16;CDK2;ANAPC5;MAD2L1		R-HSA-174209;R-HSA-174122;R-HSA-174251;R-HSA-141423;R-HSA-174159;R-HSA-188371;R-HSA-174097;R-HSA-141429;R-HSA-174203;R-HSA-174139;R-HSA-174174;R-HSA-174079;R-HSA-141437
R-HSA-69656	Cyclin A:Cdk2-associated events at S phase entry	Cell Cycle	32	90	0.00590551	2.77905e-08	9.44879e-07	18	19	0.00134266	9606	Homo sapiens	PSMD10;RB1;PSMD12;CDKN1B;RPN2;CCNH;PSMB10;PSMA7;PSMD8;PSMB5;PSMD7;RBBP4;PSMB2;CDH1;MYC;PSMB1;PSMD3;AKT1;PSMD1;PSMF1;SKP1;PSMB9;PSMA3;CDK7;TFDP1;PSMC6;PSMA4;TFDP2;PSMC3;PSMA1;CDK4;PSMA2;CDK2		R-HSA-187552;R-HSA-187520;R-HSA-174273;R-HSA-174054;R-HSA-187948;R-HSA-187916;R-HSA-187949;R-HSA-187506;R-HSA-8848436;R-HSA-187574;R-HSA-187575;R-HSA-198613;R-HSA-174164;R-HSA-8848414;R-HSA-188345;R-HSA-187545;R-HSA-187934;R-HSA-174110
R-HSA-69278	Cell Cycle, Mitotic	Cell Cycle	115	596	0.0391076	3.09922e-08	1.02274e-06	262	352	0.0248746	9606	Homo sapiens	RB1;NUP107;CCNH;GMNN;SMC3;SMC4;SMC2;PSMD8;PPP1CC;PSMD7;CCND2;CDC23;PPP2R1B;CDH1;PPP2R1A;MYC;PSMD3;CDC27;PIM1;AKT1;RCC1;PSMD1;SKP1;CSNK2A1;DYRK1A;UBE2E1;CSNK1D;VRK2;LEMD3;DYNC1LI1;ANAPC5;NUP98;KPNB1;PSMD10;PSMD12;RPN2;ARPP19;ORC5;ORC4;PRKAR2B;RAD21;ORC2;ABL1;PSMF1;VTI1B;LYN;NUP153;TBCB;CDC7;CDK7;STAG2;RPS27;CDK4;CDC16;CDK2;TUBGCP3;TUBGCP4;CDKN1B;HSP90AB1;CETN2;PCM1;ACTR1A;SUMO1;PPP2R5E;ENSA;LBR;ND…		R-HSA-375302;R-HSA-69127;R-HSA-8961678;R-HSA-8961665;R-HSA-174088;R-HSA-187916;R-HSA-8961671;R-HSA-8961688;R-HSA-174097;R-HSA-69140;R-HSA-2545203;R-HSA-69142;R-HSA-69144;R-HSA-174104;R-HSA-174105;R-HSA-187934;R-HSA-174110;R-HSA-69152;R-HSA-380455;R-HSA-3000335;R-HSA-187937;R-HSA-174119;R-HSA-9018017;R-HSA-174122;R-HSA-174120;R-HSA-174121;R-HSA-8961699;R-HSA-75820;R-HSA-187948;R-HSA-174124;R-HSA-7…
R-HSA-174184	Cdc20:Phospho-APC/C mediated degradation of Cyclin A	Cell Cycle	28	73	0.00479003	4.37367e-08	1.36199e-06	3	3	0.000211999	9606	Homo sapiens	PSMD10;PSMD12;RPN2;PSMB10;PSMA7;PSMD8;PSMB5;PSMD7;CDC23;PSMB2;PSMB1;PSMD3;CDC27;PSMD1;BUB3;PSMF1;UBE2E1;PSMB9;PSMA3;PSMC6;PSMA4;PSMC3;PSMA1;PSMA2;CDC16;ANAPC5;MAD2L1		R-HSA-174171;R-HSA-174104;R-HSA-174255
R-HSA-453276	Regulation of mitotic cell cycle	Cell Cycle	32	92	0.00603675	4.53996e-08	1.36199e-06	39	40	0.00282666	9606	Homo sapiens	PSMD10;RB1;PSMD12;RPN2;PSMB10;PSMA7;PSMD8;PSMB5;PSMD7;CDC23;PSMB2;CDH1;PSMB1;PSMD3;CDC27;PSMD1;BUB3;PSMF1;SKP1;UBE2E1;PSMB9;PSMA3;PSMC6;PSMA4;PSMC3;PSMA1;PSMA2;CDC16;CDK2;ANAPC5;MAD2L1		R-HSA-174144;R-HSA-174209;R-HSA-174088;R-HSA-174159;R-HSA-174157;R-HSA-179410;R-HSA-174227;R-HSA-188371;R-HSA-174224;R-HSA-174097;R-HSA-9686980;R-HSA-174171;R-HSA-174104;R-HSA-174105;R-HSA-179417;R-HSA-174238;R-HSA-174174;R-HSA-188191;R-HSA-179421;R-HSA-174119;R-HSA-174058;R-HSA-174122;R-HSA-174251;R-HSA-9686969;R-HSA-174120;R-HSA-174057;R-HSA-174121;R-HSA-174255;R-HSA-141423;R-HSA-174124;R-HSA-1…
R-HSA-174143	APC/C-mediated degradation of cell cycle proteins	Cell Cycle	32	92	0.00603675	4.53996e-08	1.36199e-06	39	40	0.00282666	9606	Homo sapiens	PSMD10;RB1;PSMD12;RPN2;PSMB10;PSMA7;PSMD8;PSMB5;PSMD7;CDC23;PSMB2;CDH1;PSMB1;PSMD3;CDC27;PSMD1;BUB3;PSMF1;SKP1;UBE2E1;PSMB9;PSMA3;PSMC6;PSMA4;PSMC3;PSMA1;PSMA2;CDC16;CDK2;ANAPC5;MAD2L1		R-HSA-174144;R-HSA-174209;R-HSA-174088;R-HSA-174159;R-HSA-174157;R-HSA-179410;R-HSA-174227;R-HSA-188371;R-HSA-174224;R-HSA-174097;R-HSA-9686980;R-HSA-174171;R-HSA-174104;R-HSA-174105;R-HSA-179417;R-HSA-174238;R-HSA-174174;R-HSA-188191;R-HSA-179421;R-HSA-174119;R-HSA-174058;R-HSA-174122;R-HSA-174251;R-HSA-9686969;R-HSA-174120;R-HSA-174057;R-HSA-174121;R-HSA-174255;R-HSA-141423;R-HSA-174124;R-HSA-1…
R-HSA-69202	Cyclin E associated events during G1/S transition	Cell Cycle	31	88	0.00577428	5.5565e-08	1.66695e-06	19	20	0.00141333	9606	Homo sapiens	PSMD10;RB1;PSMD12;CDKN1B;RPN2;CCNH;PSMB10;PSMA7;PSMD8;PSMB5;PSMD7;RBBP4;PSMB2;MYC;PSMB1;PSMD3;AKT1;PSMD1;PSMF1;SKP1;PSMB9;PSMA3;CDK7;TFDP1;PSMC6;PSMA4;TFDP2;PSMC3;PSMA1;CDK4;PSMA2;CDK2		R-HSA-188386;R-HSA-187552;R-HSA-187520;R-HSA-188390;R-HSA-69191;R-HSA-69195;R-HSA-69199;R-HSA-187506;R-HSA-157906;R-HSA-8848436;R-HSA-187574;R-HSA-187575;R-HSA-198613;R-HSA-8932400;R-HSA-8848414;R-HSA-188345;R-HSA-69562;R-HSA-187545;R-HSA-188350
R-HSA-179419	APC:Cdc20 mediated degradation of cell cycle proteins prior to satisfation of the cell cycle checkpoint	Cell Cycle	28	74	0.00485564	5.75828e-08	1.6699e-06	6	6	0.000423998	9606	Homo sapiens	PSMD10;PSMD12;RPN2;PSMB10;PSMA7;PSMD8;PSMB5;PSMD7;CDC23;PSMB2;PSMB1;PSMD3;CDC27;PSMD1;BUB3;PSMF1;UBE2E1;PSMB9;PSMA3;PSMC6;PSMA4;PSMC3;PSMA1;PSMA2;CDC16;ANAPC5;MAD2L1		R-HSA-179410;R-HSA-174171;R-HSA-174104;R-HSA-179417;R-HSA-174255;R-HSA-179421
R-HSA-174178	APC/C:Cdh1 mediated degradation of Cdc20 and other APC/C:Cdh1 targeted proteins in late mitosis/early G1	Cell Cycle	28	74	0.00485564	5.75828e-08	1.6699e-06	6	6	0.000423998	9606	Homo sapiens	PSMD10;RB1;PSMD12;RPN2;PSMB10;PSMA7;PSMD8;PSMB5;PSMD7;CDC23;PSMB2;CDH1;PSMB1;PSMD3;CDC27;PSMD1;PSMF1;UBE2E1;PSMB9;PSMA3;PSMC6;PSMA4;PSMC3;PSMA1;PSMA2;CDC16;ANAPC5		R-HSA-174195;R-HSA-9686980;R-HSA-9686969;R-HSA-174088;R-HSA-174105;R-HSA-188191
R-HSA-2467813	Separation of Sister Chromatids	Cell Cycle	51	195	0.0127953	6.26906e-08	1.81803e-06	6	8	0.000565331	9606	Homo sapiens	NUP107;SMC3;PSMD8;PPP1CC;PSMD7;CDC23;PPP2R1B;PPP2R5E;PPP2R1A;PSMD3;CDC27;PSMD1;NDEL1;UBE2E1;PPP2R5A;PPP2R5C;RANGAP1;SMC1A;DYNC1LI1;PSMA3;PSMA4;KIF2A;PSMA1;PSMA2;ANAPC5;NUP98;PSMD10;PSMD12;RPN2;PSMB10;PSMA7;PPP2CA;PPP2CB;PSMB5;PSMB2;RAD21;PSMB1;BUB3;PSMF1;VTI1B;RANBP2;TBCB;PSMB9;STAG2;RPS27;PSMC6;PSMC3;DLC1;CDC16;MAD2L1		R-HSA-174144;R-HSA-2467809;R-HSA-2545203;R-HSA-2467811;R-HSA-174202;R-HSA-174121
R-HSA-68882	Mitotic Anaphase	Cell Cycle	60	249	0.0163386	7.46676e-08	2.03652e-06	21	32	0.00226132	9606	Homo sapiens	NUP107;SMC3;PSMD8;PPP1CC;PSMD7;CDC23;SUMO1;PPP2R1B;PPP2R5E;PPP2R1A;PSMD3;CDC27;PIM1;RCC1;PSMD1;LBR;NDEL1;UBE2E1;PPP2R5A;VRK2;PPP2R5C;LEMD3;RANGAP1;SMC1A;DYNC1LI1;PSMA3;PSMA4;KIF2A;PSMA1;PSMA2;ANAPC5;NUP54;NUP98;KPNB1;PSMD10;PSMD12;RPN2;PSMB10;PSMA7;PPP2CA;PPP2CB;PSMB5;PSMB2;RAD21;LMNA;PSMB1;BUB3;PSMF1;VTI1B;RANBP2;TBCB;PSMB9;STAG2;RPS27;PSMC6;PSMC3;DLC1;CDC16;MAD2L1		R-HSA-174144;R-HSA-2467809;R-HSA-2467811;R-HSA-9634169;R-HSA-174121;R-HSA-9624798;R-HSA-3000449;R-HSA-9667965;R-HSA-9615901;R-HSA-9624893;R-HSA-2995389;R-HSA-2995388;R-HSA-9624800;R-HSA-9615937;R-HSA-2545203;R-HSA-174202;R-HSA-9634219;R-HSA-9618378;R-HSA-9615945;R-HSA-2995376;R-HSA-9624845
R-HSA-2555396	Mitotic Metaphase and Anaphase	Cell Cycle	60	250	0.0164042	8.53241e-08	2.21843e-06	21	33	0.00233199	9606	Homo sapiens	NUP107;SMC3;PSMD8;PPP1CC;PSMD7;CDC23;SUMO1;PPP2R1B;PPP2R5E;PPP2R1A;PSMD3;CDC27;PIM1;RCC1;PSMD1;LBR;NDEL1;UBE2E1;PPP2R5A;VRK2;PPP2R5C;LEMD3;RANGAP1;SMC1A;DYNC1LI1;PSMA3;PSMA4;KIF2A;PSMA1;PSMA2;ANAPC5;NUP54;NUP98;KPNB1;PSMD10;PSMD12;RPN2;PSMB10;PSMA7;PPP2CA;PPP2CB;PSMB5;PSMB2;RAD21;LMNA;PSMB1;BUB3;PSMF1;VTI1B;RANBP2;TBCB;PSMB9;STAG2;RPS27;PSMC6;PSMC3;DLC1;CDC16;MAD2L1		R-HSA-174144;R-HSA-2467809;R-HSA-2467811;R-HSA-9634169;R-HSA-174121;R-HSA-9624798;R-HSA-3000449;R-HSA-9667965;R-HSA-9615901;R-HSA-9624893;R-HSA-2995389;R-HSA-2995388;R-HSA-9624800;R-HSA-9615937;R-HSA-2545203;R-HSA-174202;R-HSA-9634219;R-HSA-9618378;R-HSA-9615945;R-HSA-2995376;R-HSA-9624845
R-HSA-176409	APC/C:Cdc20 mediated degradation of mitotic proteins	Cell Cycle	28	76	0.00498688	9.83115e-08	2.5561e-06	13	13	0.000918663	9606	Homo sapiens	PSMD10;PSMD12;RPN2;PSMB10;PSMA7;PSMD8;PSMB5;PSMD7;CDC23;PSMB2;PSMB1;PSMD3;CDC27;PSMD1;BUB3;PSMF1;UBE2E1;PSMB9;PSMA3;PSMC6;PSMA4;PSMC3;PSMA1;PSMA2;CDC16;ANAPC5;MAD2L1		R-HSA-174144;R-HSA-174120;R-HSA-174121;R-HSA-174255;R-HSA-174157;R-HSA-179410;R-HSA-174227;R-HSA-174202;R-HSA-174171;R-HSA-174104;R-HSA-179417;R-HSA-174238;R-HSA-179421
R-HSA-69002	DNA Replication Pre-Initiation	Cell Cycle	39	132	0.00866142	1.13132e-07	2.83074e-06	26	32	0.00226132	9606	Homo sapiens	PSMD10;PSMD12;RPN2;GMNN;PSMB10;PSMA7;ORC5;PSMD8;ORC4;PSMB5;PSMD7;CDC23;PSMB2;CDH1;PSMB1;PSMD3;CDC27;ORC2;PSMD1;PSMF1;UBE2E1;RPA1;RPA2;CDC7;PSMB9;PSMA3;PSMC6;PSMA4;DBF4;PSMC3;PSMA1;PSMA2;POLE2;CDC16;CDK2;POLE3;MCM3;ANAPC5;KPNB1		R-HSA-68611;R-HSA-68610;R-HSA-68615;R-HSA-9734687;R-HSA-68940;R-HSA-68688;R-HSA-9749253;R-HSA-68825;R-HSA-9734670;R-HSA-68954;R-HSA-9749320;R-HSA-9757256;R-HSA-68960;R-HSA-68712;R-HSA-9734713;R-HSA-9749350;R-HSA-68595;R-HSA-69299;R-HSA-9749286;R-HSA-68914;R-HSA-9749351;R-HSA-68917;R-HSA-68916;R-HSA-68919;R-HSA-68918;R-HSA-68603
R-HSA-176814	Activation of APC/C and APC/C:Cdc20 mediated degradation of mitotic proteins	Cell Cycle	28	77	0.00505249	1.27522e-07	3.06053e-06	15	15	0.00106	9606	Homo sapiens	PSMD10;PSMD12;RPN2;PSMB10;PSMA7;PSMD8;PSMB5;PSMD7;CDC23;PSMB2;PSMB1;PSMD3;CDC27;PSMD1;BUB3;PSMF1;UBE2E1;PSMB9;PSMA3;PSMC6;PSMA4;PSMC3;PSMA1;PSMA2;CDC16;ANAPC5;MAD2L1		R-HSA-174144;R-HSA-174119;R-HSA-174120;R-HSA-174121;R-HSA-174255;R-HSA-174157;R-HSA-179410;R-HSA-174227;R-HSA-174132;R-HSA-174202;R-HSA-174171;R-HSA-174104;R-HSA-179417;R-HSA-174238;R-HSA-179421
R-HSA-174154	APC/C:Cdc20 mediated degradation of Securin	Cell Cycle	26	68	0.00446194	1.38344e-07	3.32025e-06	3	3	0.000211999	9606	Homo sapiens	PSMD10;PSMD12;RPN2;PSMB10;PSMA7;PSMD8;PSMB5;PSMD7;CDC23;PSMB2;PSMB1;PSMD3;CDC27;PSMD1;PSMF1;UBE2E1;PSMB9;PSMA3;PSMC6;PSMA4;PSMC3;PSMA1;PSMA2;CDC16;ANAPC5		R-HSA-174144;R-HSA-174202;R-HSA-174121
R-HSA-174113	SCF-beta-TrCP mediated degradation of Emi1	Cell Cycle	23	55	0.00360892	1.55427e-07	3.57482e-06	3	3	0.000211999	9606	Homo sapiens	PSMD10;PSMD12;RPN2;PSMB10;PSMA7;PSMB9;PSMD8;PSMA3;PSMB5;PSMC6;PSMA4;PSMD7;PSMC3;PSMB2;PSMA1;CDH1;PSMA2;PSMB1;PSMD3;PSMD1;PSMF1;SKP1		R-HSA-174209;R-HSA-174203;R-HSA-174159
R-HSA-174084	Autodegradation of Cdh1 by Cdh1:APC/C	Cell Cycle	25	64	0.00419948	1.61594e-07	3.71667e-06	2	2	0.000141333	9606	Homo sapiens	PSMD10;PSMD12;RPN2;PSMB10;PSMA7;PSMD8;PSMB5;PSMD7;CDC23;PSMB2;CDH1;PSMB1;PSMD3;CDC27;PSMD1;PSMF1;UBE2E1;PSMB9;PSMA3;PSMC6;PSMA4;PSMC3;PSMA1;PSMA2;CDC16;ANAPC5		R-HSA-174058;R-HSA-174057
R-HSA-75815	Ubiquitin-dependent degradation of Cyclin D	Cell Cycle	22	54	0.00354331	4.39276e-07	8.78552e-06	3	5	0.000353332	9606	Homo sapiens	PSMD10;PSMD12;RPN2;PSMB10;PSMA7;PSMB9;PSMD8;PSMA3;PSMB5;PSMC6;PSMA4;PSMD7;PSMC3;PSMB2;PSMA1;CDK4;PSMA2;PSMB1;PSMD3;PSMD1;PSMF1		R-HSA-75825;R-HSA-75820;R-HSA-75822
R-HSA-8854050	FBXL7 down-regulates AURKA during mitotic entry and in early mitosis	Cell Cycle	22	55	0.00360892	5.92179e-07	1.18436e-05	6	6	0.000423998	9606	Homo sapiens	PSMD10;PSMD12;RPN2;PSMB10;PSMA7;PSMB9;PSMD8;PSMA3;PSMB5;PSMC6;PSMA4;PSMD7;PSMC3;PSMB2;PSMA1;PSMA2;PSMB1;PSMD3;PSMD1;PSMF1;SKP1		R-HSA-8854071;R-HSA-8854052;R-HSA-8854051;R-HSA-8854044;R-HSA-8854041;R-HSA-8853496
R-HSA-187577	SCF(Skp2)-mediated degradation of p27/p21	Cell Cycle	23	62	0.00406824	1.17078e-06	1.99033e-05	7	7	0.000494665	9606	Homo sapiens	PSMD10;PSMD12;CDKN1B;RPN2;PSMB10;PSMA7;PSMB9;PSMD8;PSMA3;PSMB5;PSMD7;PSMC6;PSMA4;PSMB2;PSMC3;PSMA1;CDK4;PSMA2;PSMB1;PSMD3;CDK2;PSMD1;PSMF1;SKP1		R-HSA-187552;R-HSA-187520;R-HSA-8848436;R-HSA-187574;R-HSA-187575;R-HSA-8848414;R-HSA-187545
R-HSA-69610	p53-Independent DNA Damage Response	Cell Cycle	21	54	0.00354331	1.63148e-06	2.61037e-05	1	4	0.000282666	9606	Homo sapiens	PSMD10;PSMD12;RPN2;PSMB10;PSMA7;PSMB9;PSMD8;PSMA3;PSMB5;PSMC6;PSMA4;PSMD7;PSMC3;PSMB2;PSMA1;PSMA2;PSMB1;PSMD3;PSMD1;PSMF1		R-HSA-69600
R-HSA-69613	p53-Independent G1/S DNA damage checkpoint	Cell Cycle	21	54	0.00354331	1.63148e-06	2.61037e-05	1	4	0.000282666	9606	Homo sapiens	PSMD10;PSMD12;RPN2;PSMB10;PSMA7;PSMB9;PSMD8;PSMA3;PSMB5;PSMC6;PSMA4;PSMD7;PSMC3;PSMB2;PSMA1;PSMA2;PSMB1;PSMD3;PSMD1;PSMF1		R-HSA-69600
R-HSA-69601	Ubiquitin Mediated Degradation of Phosphorylated Cdc25A	Cell Cycle	21	54	0.00354331	1.63148e-06	2.61037e-05	1	4	0.000282666	9606	Homo sapiens	PSMD10;PSMD12;RPN2;PSMB10;PSMA7;PSMB9;PSMD8;PSMA3;PSMB5;PSMC6;PSMA4;PSMD7;PSMC3;PSMB2;PSMA1;PSMA2;PSMB1;PSMD3;PSMD1;PSMF1		R-HSA-69600
R-HSA-349425	Autodegradation of the E3 ubiquitin ligase COP1	Cell Cycle	21	54	0.00354331	1.63148e-06	2.61037e-05	1	5	0.000353332	9606	Homo sapiens	PSMD10;PSMD12;RPN2;PSMB10;PSMA7;PSMB9;PSMD8;PSMA3;PSMB5;PSMC6;PSMA4;PSMD7;PSMC3;PSMB2;PSMA1;PSMA2;PSMB1;PSMD3;PSMD1;PSMF1		R-HSA-264458
R-HSA-69541	Stabilization of p53	Cell Cycle	21	59	0.00387139	6.20888e-06	8.69243e-05	1	15	0.00106	9606	Homo sapiens	PSMD10;PSMD12;RPN2;PSMB10;PSMA7;PSMB9;PSMD8;PSMA3;PSMB5;PSMC6;PSMA4;PSMD7;PSMC3;PSMB2;PSMA1;PSMA2;PSMB1;PSMD3;PSMD1;PSMF1		R-HSA-264458
R-HSA-68886	M Phase	Cell Cycle	79	416	0.0272966	7.85446e-06	0.000109962	55	91	0.00643064	9606	Homo sapiens	RB1;NUP107;CETN2;SMC3;SMC4;SMC2;PSMD8;PPP1CC;PCM1;ACTR1A;PSMD7;CDC23;SUMO1;PPP2R1B;PPP2R5E;PPP2R1A;ENSA;PSMD3;CDC27;PIM1;RCC1;PSMD1;LBR;NDEL1;CSNK2A1;UBE2E1;PPP2R5A;CSNK1D;VRK2;PPP2R5C;LEMD3;RANGAP1;SMC1A;DYNC1LI1;PSMA3;PSMA4;KIF2A;PSMA1;NME7;PSMA2;NUP50;ANAPC5;NUP54;NUP98;KPNB1;PSMD10;PSMD12;RPN2;ARPP19;PSMB10;PSMA7;PPP2CA;PPP2CB;PSMB5;PSMB2;PRKAR2B;RAD21;LMNA;PSMB1;MAPK1;BUB3;PSMF1;VTI1B;RANBP2…		R-HSA-2514854;R-HSA-375302;R-HSA-1638803;R-HSA-2990880;R-HSA-2294574;R-HSA-2990882;R-HSA-9615901;R-HSA-2995389;R-HSA-2995388;R-HSA-2545203;R-HSA-2520883;R-HSA-2294580;R-HSA-380316;R-HSA-2468287;R-HSA-2995376;R-HSA-2294590;R-HSA-9624845;R-HSA-174121;R-HSA-2422927;R-HSA-3000449;R-HSA-5244669;R-HSA-2168079;R-HSA-9624893;R-HSA-2466068;R-HSA-2470935;R-HSA-2429719;R-HSA-9634219;R-HSA-1638821;R-HSA-1741…
R-HSA-69580	p53-Dependent G1/S DNA damage checkpoint	Cell Cycle	23	70	0.00459318	8.24231e-06	0.000115392	3	22	0.00155466	9606	Homo sapiens	PSMD10;PSMD12;CDKN1B;RPN2;PSMB10;PSMA7;PSMB9;PSMD8;PSMA3;PSMB5;PSMC6;PSMA4;PSMD7;PSMC3;PSMB2;PSMA1;PSMA2;CDK2;PSMB1;PSMD3;PSMD1;PSMF1		R-HSA-69562;R-HSA-187934;R-HSA-264458
R-HSA-69563	p53-Dependent G1 DNA Damage Response	Cell Cycle	23	70	0.00459318	8.24231e-06	0.000115392	3	22	0.00155466	9606	Homo sapiens	PSMD10;PSMD12;CDKN1B;RPN2;PSMB10;PSMA7;PSMB9;PSMD8;PSMA3;PSMB5;PSMC6;PSMA4;PSMD7;PSMC3;PSMB2;PSMA1;PSMA2;CDK2;PSMB1;PSMD3;PSMD1;PSMF1		R-HSA-69562;R-HSA-187934;R-HSA-264458
R-HSA-69615	G1/S DNA Damage Checkpoints	Cell Cycle	23	72	0.00472441	1.27762e-05	0.00016609	4	26	0.00183733	9606	Homo sapiens	PSMD10;PSMD12;CDKN1B;RPN2;PSMB10;PSMA7;PSMB9;PSMD8;PSMA3;PSMB5;PSMC6;PSMA4;PSMD7;PSMC3;PSMB2;PSMA1;PSMA2;CDK2;PSMB1;PSMD3;PSMD1;PSMF1		R-HSA-69600;R-HSA-69562;R-HSA-187934;R-HSA-264458
R-HSA-176187	Activation of ATR in response to replication stress	Cell Cycle	14	39	0.00255906	0.000189017	0.00189017	6	9	0.000635997	9606	Homo sapiens	RFC3;RFC4;RPA1;RPA2;CDC7;ORC5;ORC4;DBF4;CDK2;ORC2;MCM3;RAD17;RAD1		R-HSA-176101;R-HSA-176298;R-HSA-176250;R-HSA-176264;R-HSA-176318;R-HSA-176175
R-HSA-8852276	The role of GTSE1 in G2/M progression after G2 checkpoint	Cell Cycle	22	83	0.00544619	0.000271021	0.00268539	2	10	0.000706664	9606	Homo sapiens	PSMD10;PSMD12;HSP90AB1;RPN2;PSMB10;PSMA7;PSMB9;PSMD8;PSMA3;PSMB5;PSMC6;PSMA4;PSMD7;PSMC3;PSMB2;PSMA1;PSMA2;PSMB1;PSMD3;PSMD1;PSMF1		R-HSA-8852354;R-HSA-8852362
R-HSA-69236	G1 Phase	Cell Cycle	16	52	0.00341207	0.000375075	0.00337568	17	17	0.00120133	9606	Homo sapiens	LYN;RB1;CDKN1B;CCNH;PPP2CA;PPP2CB;CDK7;TFDP1;CCND2;TFDP2;PPP2R1B;CDK4;PPP2R1A;CDK2;ABL1;SKP1		R-HSA-182594;R-HSA-9754129;R-HSA-9754130;R-HSA-8942607;R-HSA-9018017;R-HSA-69227;R-HSA-8941895;R-HSA-8941915;R-HSA-1363328;R-HSA-1363331;R-HSA-1363276;R-HSA-8942803;R-HSA-8942836;R-HSA-1226094;R-HSA-1226095;R-HSA-1363274;R-HSA-9659820
R-HSA-69231	Cyclin D associated events in G1	Cell Cycle	16	52	0.00341207	0.000375075	0.00337568	17	17	0.00120133	9606	Homo sapiens	LYN;RB1;CDKN1B;CCNH;PPP2CA;PPP2CB;CDK7;TFDP1;CCND2;TFDP2;PPP2R1B;CDK4;PPP2R1A;CDK2;ABL1;SKP1		R-HSA-182594;R-HSA-9754129;R-HSA-9754130;R-HSA-8942607;R-HSA-9018017;R-HSA-69227;R-HSA-8941895;R-HSA-8941915;R-HSA-1363328;R-HSA-1363331;R-HSA-1363276;R-HSA-8942803;R-HSA-8942836;R-HSA-1226094;R-HSA-1226095;R-HSA-1363274;R-HSA-9659820
R-HSA-113510	E2F mediated regulation of DNA replication	Cell Cycle	10	24	0.0015748	0.000491096	0.00441987	3	4	0.000282666	9606	Homo sapiens	ORC5;PPP2CA;RB1;ORC4;PPP2CB;TFDP1;TFDP2;PPP2R1B;PPP2R1A;ORC2		R-HSA-113638;R-HSA-113643;R-HSA-113503
R-HSA-69618	Mitotic Spindle Checkpoint	Cell Cycle	26	111	0.00728346	0.000513912	0.004503	7	7	0.000494665	9606	Homo sapiens	NUP107;PPP2CA;PPP1CC;PPP2CB;CDC23;PPP2R1B;PPP2R5E;PPP2R1A;CDC27;BUB3;NDEL1;VTI1B;RANBP2;UBE2E1;PPP2R5A;TBCB;PPP2R5C;RANGAP1;DYNC1LI1;RPS27;KIF2A;DLC1;CDC16;ANAPC5;NUP98;MAD2L1		R-HSA-141409;R-HSA-141431;R-HSA-141429;R-HSA-141422;R-HSA-141439;R-HSA-141423;R-HSA-141437
R-HSA-69275	G2/M Transition	Cell Cycle	41	212	0.0139108	0.000792891	0.00634313	35	78	0.00551198	9606	Homo sapiens	PSMD10;PSMD12;HSP90AB1;RPN2;CCNH;CETN2;PSMB10;PSMA7;PSMD8;PPP2CA;PPP2CB;PCM1;ACTR1A;PSMB5;PSMD7;RBBP4;PSMB2;PPP2R1B;PRKAR2B;PPP2R1A;PSMB1;PSMD3;PSMD1;PSMF1;SKP1;PPP1R12A;CSNK1D;PSMB9;PSMA3;CDK7;PSMC6;PSMA4;PSMC3;PSMA1;NME7;PSMA2;DLC1;CDK2;TUBGCP3;TUBGCP4		R-HSA-380294;R-HSA-8852354;R-HSA-380303;R-HSA-4088309;R-HSA-4088306;R-HSA-4088307;R-HSA-8852362;R-HSA-4088305;R-HSA-3000319;R-HSA-380311;R-HSA-4088298;R-HSA-4088299;R-HSA-3002811;R-HSA-8853405;R-HSA-2574845;R-HSA-8854044;R-HSA-3000310;R-HSA-170076;R-HSA-8854041;R-HSA-2574840;R-HSA-380455;R-HSA-3000335;R-HSA-8854052;R-HSA-8854051;R-HSA-170087;R-HSA-4088024;R-HSA-8853419;R-HSA-8854071;R-HSA-8856951…
R-HSA-453274	Mitotic G2-G2/M phases	Cell Cycle	41	214	0.014042	0.000943082	0.00754466	37	80	0.00565331	9606	Homo sapiens	PSMD10;PSMD12;HSP90AB1;RPN2;CCNH;CETN2;PSMB10;PSMA7;PSMD8;PPP2CA;PPP2CB;PCM1;ACTR1A;PSMB5;PSMD7;RBBP4;PSMB2;PPP2R1B;PRKAR2B;PPP2R1A;PSMB1;PSMD3;PSMD1;PSMF1;SKP1;PPP1R12A;CSNK1D;PSMB9;PSMA3;CDK7;PSMC6;PSMA4;PSMC3;PSMA1;NME7;PSMA2;DLC1;CDK2;TUBGCP3;TUBGCP4		R-HSA-380294;R-HSA-8852354;R-HSA-380303;R-HSA-4088309;R-HSA-4088306;R-HSA-4088307;R-HSA-8852362;R-HSA-4088305;R-HSA-3000319;R-HSA-380311;R-HSA-4088298;R-HSA-4088299;R-HSA-3002811;R-HSA-8853405;R-HSA-2574845;R-HSA-8854044;R-HSA-3000310;R-HSA-170076;R-HSA-8854041;R-HSA-2574840;R-HSA-380455;R-HSA-3000335;R-HSA-8854052;R-HSA-187937;R-HSA-8854051;R-HSA-170087;R-HSA-4088024;R-HSA-8853419;R-HSA-8854071;…
R-HSA-113501	Inhibition of replication initiation of damaged DNA by RB1/E2F1	Cell Cycle	7	15	0.000984252	0.00177845	0.0124492	2	3	0.000211999	9606	Homo sapiens	PPP2CA;RB1;PPP2CB;TFDP1;TFDP2;PPP2R1B;PPP2R1A		R-HSA-113643;R-HSA-113503
R-HSA-2465910	MASTL Facilitates Mitotic Progression	Cell Cycle	6	12	0.000787402	0.00265785	0.0185059	3	4	0.000282666	9606	Homo sapiens	PPP2CA;PPP2CB;PPP2R1B;PPP2R1A;ENSA;ARPP19		R-HSA-2430535;R-HSA-2430552;R-HSA-2168079
R-HSA-141424	Amplification of signal from the kinetochores	Cell Cycle	21	94	0.00616798	0.00289926	0.0185059	4	4	0.000282666	9606	Homo sapiens	RANBP2;NUP107;PPP2R5A;TBCB;PPP2R5C;RANGAP1;PPP2CA;PPP1CC;PPP2CB;DYNC1LI1;RPS27;KIF2A;PPP2R1B;PPP2R5E;PPP2R1A;DLC1;NUP98;BUB3;MAD2L1;NDEL1;VTI1B		R-HSA-141409;R-HSA-141431;R-HSA-141422;R-HSA-141439
R-HSA-141444	Amplification of signal from unattached kinetochores via a MAD2 inhibitory signal	Cell Cycle	21	94	0.00616798	0.00289926	0.0185059	4	4	0.000282666	9606	Homo sapiens	RANBP2;NUP107;PPP2R5A;TBCB;PPP2R5C;RANGAP1;PPP2CA;PPP1CC;PPP2CB;DYNC1LI1;RPS27;KIF2A;PPP2R1B;PPP2R5E;PPP2R1A;DLC1;NUP98;BUB3;MAD2L1;NDEL1;VTI1B		R-HSA-141409;R-HSA-141431;R-HSA-141422;R-HSA-141439
R-HSA-2262752	Cellular responses to stress	Cellular responses to stimuli	177	1009	0.0662073	5.60239e-09	2.40903e-07	240	450	0.0317999	9606	Homo sapiens	RB1;ATF2;RPL30;NUP107;RPL32;RPL31;RPL34;UBE2D2;NCF4;UBE2D3;KEAP1;RPL9;ETS2;RPL7;RPS15;PSMD8;RPS14;RPS6KA3;RPS17;PSMD7;CDC23;SCP2;RPS19;CDH1;RPS18;MYC;KHSRP;PSMD3;CDC27;GRB10;AKT1;PSMD1;RPL37;NBN;RPS10;RPL39;MAP3K5;SKP1;RPS12;ATP6V0E1;CSNK2A1;UBE2E1;CYBB;PGD;EEF1A1;DYNC1LI1;RRAGA;MAPKAPK2;ANAPC5;NUP98;FKBP4;SQSTM1;FKBP5;ATP6V1A;PSMD10;PSMD12;RPN2;NPRL3;TXN;PRDX3;HSPH1;BAG2;HMOX1;SSR1;PSMF1;SEC31A;…		R-HSA-71682;R-HSA-8979082;R-HSA-9712274;R-HSA-9726621;R-HSA-9759364;R-HSA-9766532;R-HSA-3785768;R-HSA-3371554;R-HSA-1368065;R-HSA-187934;R-HSA-3371537;R-HSA-3222546;R-HSA-1368119;R-HSA-3341343;R-HSA-5693540;R-HSA-3222533;R-HSA-3371531;R-HSA-9755306;R-HSA-3322995;R-HSA-1368140;R-HSA-198746;R-HSA-9766645;R-HSA-9648883;R-HSA-3777112;R-HSA-6807557;R-HSA-9633008;R-HSA-9648880;R-HSA-517731;R-HSA-533305…
R-HSA-8953897	Cellular responses to stimuli	Cellular responses to stimuli	177	1027	0.0673885	1.88799e-08	6.60796e-07	240	481	0.0339905	9606	Homo sapiens	RB1;ATF2;RPL30;NUP107;RPL32;RPL31;RPL34;UBE2D2;NCF4;UBE2D3;KEAP1;RPL9;ETS2;RPL7;RPS15;PSMD8;RPS14;RPS6KA3;RPS17;PSMD7;CDC23;SCP2;RPS19;CDH1;RPS18;MYC;KHSRP;PSMD3;CDC27;GRB10;AKT1;PSMD1;RPL37;NBN;RPS10;RPL39;MAP3K5;SKP1;RPS12;ATP6V0E1;CSNK2A1;UBE2E1;CYBB;PGD;EEF1A1;DYNC1LI1;RRAGA;MAPKAPK2;ANAPC5;NUP98;FKBP4;SQSTM1;FKBP5;ATP6V1A;PSMD10;PSMD12;RPN2;NPRL3;TXN;PRDX3;HSPH1;BAG2;HMOX1;SSR1;PSMF1;SEC31A;…		R-HSA-71682;R-HSA-8979082;R-HSA-9712274;R-HSA-9726621;R-HSA-9759364;R-HSA-9766532;R-HSA-3785768;R-HSA-3371554;R-HSA-1368065;R-HSA-187934;R-HSA-3371537;R-HSA-3222546;R-HSA-1368119;R-HSA-3341343;R-HSA-5693540;R-HSA-3222533;R-HSA-3371531;R-HSA-9755306;R-HSA-3322995;R-HSA-1368140;R-HSA-198746;R-HSA-9766645;R-HSA-9648883;R-HSA-3777112;R-HSA-6807557;R-HSA-9633008;R-HSA-9648880;R-HSA-517731;R-HSA-533305…
R-HSA-9759194	Nuclear events mediated by NFE2L2	Cellular responses to stimuli	36	110	0.00721785	3.03128e-08	1.02274e-06	46	48	0.00339199	9606	Homo sapiens	PSMD10;PSMD12;RPN2;PSMB10;PSMA7;PSMD8;PSMB5;PSMD7;PSMB2;MYC;PSMB1;PSMD3;PSMD1;HMOX1;PSMF1;SKP1;GSR;GTF2H1;PGD;PSMB9;GCLC;PSMA3;PSMC6;PSMA4;PSMC3;PSMA1;TAL1;PSMA2;GCLM;SQSTM1;NFE2L2		R-HSA-9761812;R-HSA-9759189;R-HSA-9761815;R-HSA-9760081;R-HSA-9760082;R-HSA-9759186;R-HSA-9759325;R-HSA-9761822;R-HSA-9759129;R-HSA-9761818;R-HSA-9759364;R-HSA-9760128;R-HSA-9761858;R-HSA-9759176;R-HSA-9761844;R-HSA-9762100;R-HSA-9759157;R-HSA-9761846;R-HSA-9762102;R-HSA-9762096;R-HSA-9761841;R-HSA-9762097;R-HSA-9761843;R-HSA-9761852;R-HSA-9759356;R-HSA-9760125;R-HSA-9761854;R-HSA-9759358;R-HSA-9…
R-HSA-9755511	KEAP1-NFE2L2 pathway	Cellular responses to stimuli	42	146	0.00958005	7.63836e-08	2.06236e-06	68	78	0.00551198	9606	Homo sapiens	PSMD10;PSMD12;RPN2;KEAP1;PSMB10;PSMA7;PSMD8;MAP1LC3B;PSMB5;PSMD7;PSMB2;MYC;PSMB1;PSMD3;AKT1;PSMD1;HMOX1;PSMF1;SKP1;CSNK2A1;GSR;GTF2H1;PGD;PSMB9;GCLC;PSMA3;PSMC6;PSMA4;PSMC3;PSMA1;TAL1;PSMA2;GCLM;SQSTM1;NFE2L2		R-HSA-9766677;R-HSA-9761812;R-HSA-9761815;R-HSA-9712274;R-HSA-9766687;R-HSA-9761822;R-HSA-8932355;R-HSA-9759129;R-HSA-9761818;R-HSA-9759364;R-HSA-9766532;R-HSA-9760128;R-HSA-9766656;R-HSA-9758090;R-HSA-9761844;R-HSA-9762100;R-HSA-9759157;R-HSA-9759158;R-HSA-9761846;R-HSA-9762102;R-HSA-9762096;R-HSA-9761841;R-HSA-9762097;R-HSA-9759154;R-HSA-9761843;R-HSA-9761852;R-HSA-9761854;R-HSA-9761849;R-HSA-9…
R-HSA-9762114	GSK3B and BTRC:CUL1-mediated-degradation of NFE2L2	Cellular responses to stimuli	21	54	0.00354331	1.63148e-06	2.61037e-05	4	4	0.000282666	9606	Homo sapiens	PSMD10;PSMD12;RPN2;PSMB10;PSMA7;PSMB9;PSMD8;PSMA3;PSMB5;PSMC6;PSMA4;PSMD7;PSMC3;PSMB2;PSMA1;PSMA2;PSMB1;PSMD3;PSMD1;PSMF1;NFE2L2;SKP1		R-HSA-9762096;R-HSA-9762093;R-HSA-9762094;R-HSA-9762091
R-HSA-9711123	Cellular response to chemical stress	Cellular responses to stimuli	59	274	0.017979	3.22078e-06	4.83117e-05	103	134	0.0094693	9606	Homo sapiens	NCF4;HBB;KEAP1;PSMD8;MAP1LC3B;PSMD7;MYC;PSMD3;PSMD1;AKT1;ATP7A;SKP1;NCOA1;ABCC1;CSNK2A1;CYBB;PGD;PSMA3;PSMA4;PSMA1;TAL1;PSMA2;BLVRB;SQSTM1;PSMD10;PSMD12;RPN2;TXN;PSMB10;PSMA7;PRDX3;PSMB5;PSMB2;PSMB1;HMOX1;TBL1X;PSMF1;GSR;STAT3;GTF2H1;PRDX6;SOD1;PSMB9;GCLC;PSMC6;PSMC3;CYCS;P4HB;GCLM;NFE2L2		R-HSA-71682;R-HSA-9712274;R-HSA-400143;R-HSA-9759129;R-HSA-9759364;R-HSA-9766532;R-HSA-9760128;R-HSA-9758090;R-HSA-9759157;R-HSA-9759158;R-HSA-8951723;R-HSA-9759154;R-HSA-3341343;R-HSA-9759141;R-HSA-8932284;R-HSA-9759137;R-HSA-9708457;R-HSA-9755306;R-HSA-9759147;R-HSA-3322995;R-HSA-9759189;R-HSA-9759186;R-HSA-3780979;R-HSA-9661405;R-HSA-9759172;R-HSA-3299682;R-HSA-9759169;R-HSA-3299691;R-HSA-9759…
R-HSA-9633012	Response of EIF2AK4 (GCN2) to amino acid deficiency	Cellular responses to stimuli	31	115	0.00754593	1.27378e-05	0.000165592	6	16	0.00113066	9606	Homo sapiens	ATF2;RPL30;RPL32;RPL31;RPL34;RPLP1;RPS27L;RPL9;RPL7;RPS15;RPS4X;RPS14;RPS17;RPS19;RPS18;RPS3;RPL37;RPS10;RPL39;RPS12;RPL41;RPS28;RPS27;RPS29;RPL37A;RPS24;RPS23		R-HSA-9633008;R-HSA-9633742;R-HSA-9644926;R-HSA-9634669;R-HSA-9633005;R-HSA-9635804
R-HSA-1234176	Oxygen-dependent proline hydroxylation of Hypoxia-inducible Factor Alpha	Cellular responses to stimuli	23	72	0.00472441	1.27762e-05	0.00016609	3	12	0.000847997	9606	Homo sapiens	PSMD10;PSMD12;RPN2;UBE2D2;UBE2D3;PSMB10;PSMA7;PSMB9;PSMD8;PSMA3;PSMB5;PSMC6;PSMA4;PSMD7;PSMC3;PSMB2;PSMA1;PSMA2;PSMB1;PSMD3;PSMD1;PSMF1		R-HSA-1234163;R-HSA-1234159;R-HSA-1234172
R-HSA-9711097	Cellular response to starvation	Cellular responses to stimuli	40	176	0.0115486	3.7516e-05	0.000450192	18	28	0.00197866	9606	Homo sapiens	ATP6V1A;ATF2;RPL30;RPL32;RPL31;RPL34;RPLP1;NPRL3;RPS27L;RPL9;RPL7;RPS15;RPS4X;RPS14;RPS17;RPS19;RPS18;RPS3;SH3BP4;RPL37;RPS10;RPL39;RPS12;RPL41;ATP6V0E1;RRAGA;RPS28;RPS27;RPS29;RPL37A;ATP6V1B2;LAMTOR3;RPS24;RPS23		R-HSA-9657619;R-HSA-9633008;R-HSA-9639287;R-HSA-9639286;R-HSA-9640254;R-HSA-9645598;R-HSA-9644926;R-HSA-9635804;R-HSA-9640195;R-HSA-9640167;R-HSA-9646468;R-HSA-9640168;R-HSA-9645608;R-HSA-9633742;R-HSA-9640175;R-HSA-9634669;R-HSA-9640237;R-HSA-9633005
R-HSA-1234174	Cellular response to hypoxia	Cellular responses to stimuli	24	86	0.00564304	6.86466e-05	0.000755112	4	20	0.00141333	9606	Homo sapiens	PSMD10;PSMD12;RPN2;CITED2;UBE2D2;UBE2D3;PSMB10;PSMA7;PSMB9;PSMD8;PSMA3;PSMB5;PSMC6;PSMA4;PSMD7;PSMC3;PSMB2;PSMA1;PSMA2;PSMB1;PSMD3;PSMD1;PSMF1		R-HSA-1234163;R-HSA-1234167;R-HSA-1234159;R-HSA-1234172
R-HSA-9010553	Regulation of expression of SLITs and ROBOs	Developmental Biology	64	183	0.0120079	8.54872e-15	1.00875e-12	10	20	0.00141333	9606	Homo sapiens	RPL30;RPL32;LDB1;RPL31;RPL34;RPLP1;RPL9;ROBO1;RPL7;RPS15;RPS4X;PSMD8;RPS14;RPS17;PSMD7;RPS19;RPS18;PSMD3;DAG1;PSMD1;RPL37;RPS10;RPL39;RPS12;NCBP1;NCBP2;PSMA3;PSMA4;PSMA1;PSMA2;RPL37A;ETF1;PSMD10;PSMD12;RPN2;RPS27L;PSMB10;GSPT1;PSMA7;PSMB5;PSMB2;PSMB1;RPS3;PSMF1;RPL41;UPF3B;UPF3A;PSMB9;RPS28;RPS27;PSMC6;PSMC3;RPS29;RPS24;EIF4G1;RPS23		R-HSA-9010872;R-HSA-9010523;R-HSA-9011083;R-HSA-9010539;R-HSA-9010541;R-HSA-9014652;R-HSA-9011313;R-HSA-8986083;R-HSA-9014610;R-HSA-9011074
R-HSA-376176	Signaling by ROBO receptors	Developmental Biology	73	235	0.0154199	3.83027e-14	4.2516e-12	41	60	0.00423998	9606	Homo sapiens	RPL30;RPL32;LDB1;RPL31;RPL34;RPLP1;RPL9;ROBO1;RPL7;RPS15;RPS4X;PSMD8;RPS14;RPS17;PSMD7;RPS19;RPS18;PSMD3;DAG1;PSMD1;RAC1;RPL37;PRKACB;RPS10;RPL39;NCK1;RPS12;CAP1;NCBP1;NCBP2;PSMA3;PSMA4;PSMA1;PSMA2;RPL37A;ETF1;PFN1;SOS2;PSMD10;PSMD12;RPN2;RPS27L;PSMB10;GSPT1;PSMA7;PSMB5;PSMB2;PSMB1;ABL1;RPS3;PSMF1;RPL41;UPF3B;UPF3A;PSMB9;RPS28;RPS27;CXCL12;PSMC6;PSMC3;RPS29;RPS24;EIF4G1;RPS23		R-HSA-9011083;R-HSA-376141;R-HSA-376140;R-HSA-9011074;R-HSA-8985799;R-HSA-9010951;R-HSA-204364;R-HSA-9010648;R-HSA-9010523;R-HSA-428885;R-HSA-376145;R-HSA-9014812;R-HSA-428883;R-HSA-373715;R-HSA-428510;R-HSA-9010641;R-HSA-428511;R-HSA-9010643;R-HSA-9014610;R-HSA-8986258;R-HSA-9010898;R-HSA-9010645;R-HSA-8985812;R-HSA-428888;R-HSA-9010539;R-HSA-9010541;R-HSA-428515;R-HSA-8986083;R-HSA-428522;R-HSA…
R-HSA-9675108	Nervous system development	Developmental Biology	117	621	0.040748	7.9727e-08	2.15263e-06	149	324	0.0228959	9606	Homo sapiens	RPL30;RPL32;RPL31;RPL34;PITPNA;ITGA2B;RPL9;RPL7;RPS15;PSMD8;RPS14;RPS6KA3;RPS17;PSMD7;RPS19;RPS18;DPYSL2;PSMD3;DPYSL3;DAG1;GRB10;PSMD1;RPL37;PLXNC1;PRKACB;RPS10;RPL39;AP2M1;RPS12;MAP2K2;CSNK2A1;TYROBP;PRKCQ;PFN1;PSMD10;PSMD12;RPN2;GSPT1;SPTA1;SDCBP;ABL1;PSMF1;SPTBN2;LYN;PRNP;RPL41;YES1;SIAH2;MSN;UPF3B;UPF3A;RPS28;PTPRC;RPS27;CXCL12;COL5A1;ARPC3;RPS29;RPS24;EIF4G1;FGFR1;RPS23;HSP90AB1;LDB1;RPLP1;A…		R-HSA-9011083;R-HSA-3928633;R-HSA-3928639;R-HSA-9621399;R-HSA-3928627;R-HSA-3928625;R-HSA-9621400;R-HSA-9011074;R-HSA-9621406;R-HSA-3928631;R-HSA-9621404;R-HSA-3928628;R-HSA-3928619;R-HSA-593690;R-HSA-3928623;R-HSA-451347;R-HSA-3928620;R-HSA-8986258;R-HSA-3928614;R-HSA-3928612;R-HSA-451366;R-HSA-3928602;R-HSA-3928607;R-HSA-418850;R-HSA-3928604;R-HSA-109862;R-HSA-3928595;R-HSA-392749;R-HSA-392748;…
R-HSA-422475	Axon guidance	Developmental Biology	111	585	0.0383858	1.22964e-07	3.06053e-06	137	298	0.0210586	9606	Homo sapiens	RPL30;RPL32;RPL31;RPL34;PITPNA;ITGA2B;RPL9;RPL7;RPS15;PSMD8;RPS14;RPS6KA3;RPS17;PSMD7;RPS19;RPS18;DPYSL2;PSMD3;DPYSL3;DAG1;GRB10;PSMD1;RPL37;PLXNC1;PRKACB;RPS10;RPL39;AP2M1;RPS12;MAP2K2;CSNK2A1;TYROBP;PRKCQ;PFN1;PSMD10;PSMD12;RPN2;GSPT1;SPTA1;SDCBP;ABL1;PSMF1;SPTBN2;LYN;PRNP;RPL41;YES1;SIAH2;MSN;UPF3B;UPF3A;RPS28;PTPRC;RPS27;CXCL12;COL5A1;ARPC3;RPS29;RPS24;EIF4G1;FGFR1;RPS23;HSP90AB1;LDB1;RPLP1;A…		R-HSA-9011083;R-HSA-3928633;R-HSA-3928639;R-HSA-3928627;R-HSA-3928625;R-HSA-9011074;R-HSA-3928631;R-HSA-3928628;R-HSA-3928619;R-HSA-593690;R-HSA-3928623;R-HSA-451347;R-HSA-3928620;R-HSA-8986258;R-HSA-3928614;R-HSA-3928612;R-HSA-451366;R-HSA-3928602;R-HSA-3928607;R-HSA-418850;R-HSA-3928604;R-HSA-109862;R-HSA-3928595;R-HSA-392749;R-HSA-392748;R-HSA-392751;R-HSA-434989;R-HSA-400682;R-HSA-418858;R-HS…
R-HSA-1266738	Developmental Biology	Developmental Biology	180	1304	0.0855643	0.00282475	0.0185059	267	594	0.0419758	9606	Homo sapiens	RPL30;RPL32;RPL31;RPL34;PITPNA;ITGA2B;RBPJ;RPL9;RPL7;RPS15;PSMD8;YY1;RPS14;RPS6KA3;RPS17;PSMD7;CDH2;RPS19;CAPNS1;CDH1;RPS18;MYC;DPYSL2;PSMD3;DPYSL3;DAG1;GRB10;AKT1;PSMD1;RPL37;PLXNC1;PRKACB;IL6R;RPS10;RPL39;AP2M1;RPS12;MAP2K2;CSNK2A1;MIF;MED4;TYROBP;PKP2;PKP4;PRKCQ;PFN1;PSMD10;PSMD12;CBFB;RPN2;TCF7;FOXO3;GATA2;FOXO1;GSPT1;SPTA1;SDCBP;ABL1;PSMF1;SPTBN2;LYN;SMAD2;PRNP;RPL41;SMAD4;TGFB1;YES1;SIAH2;M…		R-HSA-3928633;R-HSA-3928639;R-HSA-9618582;R-HSA-9618586;R-HSA-3928627;R-HSA-9618584;R-HSA-3928625;R-HSA-3928631;R-HSA-3928628;R-HSA-3928619;R-HSA-9796225;R-HSA-3928623;R-HSA-3928620;R-HSA-8942224;R-HSA-8986258;R-HSA-3928614;R-HSA-9634445;R-HSA-3928612;R-HSA-3928602;R-HSA-3928607;R-HSA-418850;R-HSA-3928604;R-HSA-3928595;R-HSA-392749;R-HSA-392748;R-HSA-392751;R-HSA-418858;R-HSA-418856;R-HSA-555065;…
R-HSA-9705671	SARS-CoV-2 activates/modulates innate and adaptive immune responses	Disease	92	227	0.014895	1.11022e-16	1.38778e-14	18	47	0.00332132	9606	Homo sapiens	RANBP2;SEC24B;NUP107;HSP90AB1;HLA-B;HLA-C;NUP153;HLA-A;HLA-G;IL17RA;TBK1;LARP1;NUP50;G3BP1;G3BP2;IRF7;UBE2N;NUP54;PIK3C3;PTPN6;NUP98;B2M;TLR2		R-HSA-9755413;R-HSA-9705010;R-HSA-447246;R-HSA-9709852;R-HSA-9760510;R-HSA-9755359;R-HSA-983426;R-HSA-9708889;R-HSA-9705082;R-HSA-909726;R-HSA-9755328;R-HSA-168184;R-HSA-9768142;R-HSA-9755368;R-HSA-9705320;R-HSA-9729481;R-HSA-9754827;R-HSA-918225
R-HSA-9705683	SARS-CoV-2-host interactions	Disease	119	315	0.0206693	1.11022e-16	1.38778e-14	23	67	0.00473465	9606	Homo sapiens	HSP90AB1;NUP107;GEMIN2;RPS27L;RPS15;RPS4X;RPS14;MAP1LC3B;RPS17;TBK1;LARP1;RPS19;YWHAQ;RPS18;SNRPD1;G3BP1;G3BP2;RPS3;AKT1;B2M;RPS10;RPS12;YWHAH;RANBP2;SEC24B;HLA-B;HLA-C;NUP153;HLA-A;YWHAZ;HLA-G;IL17RA;RPS28;RPS27;RPS29;NUP50;SNRPG;IRF7;UBE2N;NUP54;PIK3C3;PTPN6;NUP98;RPS24;TLR2;RPS23		R-HSA-9755413;R-HSA-9754775;R-HSA-9705010;R-HSA-447246;R-HSA-9729500;R-HSA-191786;R-HSA-9709852;R-HSA-9760510;R-HSA-9755359;R-HSA-983426;R-HSA-9729849;R-HSA-9708889;R-HSA-9705082;R-HSA-909726;R-HSA-9755328;R-HSA-168184;R-HSA-9768142;R-HSA-9755368;R-HSA-9705320;R-HSA-198270;R-HSA-9729481;R-HSA-9754827;R-HSA-918225
R-HSA-5663205	Infectious disease	Disease	280	1512	0.0992126	1.11022e-16	1.38778e-14	288	897	0.0633877	9606	Homo sapiens	RB1;RPL30;AHCYL1;NUP107;RPL32;CCNH;RPL31;RPL34;KEAP1;RPL9;RPL7;PSMD8;RPS15;RPS14;RPS17;TBK1;PSMD7;RPS19;RPS18;SNRPD1;PSMD3;RCC1;PSMD1;AKT1;RPL37;PRKACB;B2M;RPS10;RPL39;SKP1;RPS12;HLA-B;HLA-C;HLA-A;HLA-G;HSPG2;DYNC1LI1;PRKAR1A;BTK;NUP98;RPN2;FPR1;TXN;CD79B;LARP1;PRKAR2B;HMOX1;PSMF1;VTI1B;LYN;SRPK2;RPL41;YES1;XRCC5;FZD7;NMI;STAM;SRPK1;RPS28;RPS27;STAR;RPS29;NMT1;NMT2;RPS24;RPS23;RPLP1;CLTC;ARPC1A;M…		R-HSA-180739;R-HSA-180736;R-HSA-9754775;R-HSA-182279;R-HSA-9712274;R-HSA-175108;R-HSA-182286;R-HSA-175117;R-HSA-9673346;R-HSA-9694337;R-HSA-9673349;R-HSA-9697423;R-HSA-9613490;R-HSA-167459;R-HSA-449058;R-HSA-9694390;R-HSA-9613498;R-HSA-9699007;R-HSA-167468;R-HSA-167474;R-HSA-167478;R-HSA-167477;R-HSA-173115;R-HSA-167481;R-HSA-167484;R-HSA-9698988;R-HSA-9681616;R-HSA-9729232;R-HSA-175174;R-HSA-976…
R-HSA-9694516	SARS-CoV-2 Infection	Disease	133	434	0.0284777	1.11022e-16	1.38778e-14	41	210	0.0148399	9606	Homo sapiens	RB1;HSP90AB1;NUP107;GEMIN2;RPS15;RPS4X;RPS14;MAP1LC3B;RPS17;TBK1;RPS19;YWHAQ;SUMO1;RPS18;SNRPD1;AKT1;B2M;RPS10;RPS12;YWHAH;PRMT1;HLA-B;HLA-C;HLA-A;YWHAZ;HLA-G;HSPG2;IL17RA;DAD1;NUP50;CANX;SNRPG;IRF7;NUP54;PIK3C3;NUP98;TLR2;RPN2;RPS27L;LARP1;MAN2A1;G3BP1;G3BP2;RPS3;RANBP2;SRPK2;SEC24B;CSNK1A1;GALNT1;NUP153;SRPK1;RPS28;RPS27;RPS29;MGAT4B;UBE2N;PTPN6;RPS24;RPS23		R-HSA-9755413;R-HSA-9754775;R-HSA-9766608;R-HSA-9696980;R-HSA-447246;R-HSA-9729500;R-HSA-9709852;R-HSA-9698265;R-HSA-9755359;R-HSA-983426;R-HSA-9708889;R-HSA-9729307;R-HSA-9694337;R-HSA-909726;R-HSA-9694656;R-HSA-9755328;R-HSA-9694661;R-HSA-9729283;R-HSA-9694793;R-HSA-9768142;R-HSA-9697423;R-HSA-9729481;R-HSA-9754827;R-HSA-918225;R-HSA-9694579;R-HSA-9694390;R-HSA-9729330;R-HSA-9705010;R-HSA-96945…
R-HSA-9679506	SARS-CoV Infections	Disease	165	639	0.0419291	1.11022e-16	1.38778e-14	75	401	0.0283372	9606	Homo sapiens	RB1;HSP90AB1;NUP107;GEMIN2;KEAP1;ARID4B;COMT;RPS15;RPS4X;PYCARD;RPS14;MAP1LC3B;RPS17;TBK1;FNTA;RPS19;YWHAQ;SUMO1;RPS18;SNRPD1;CASP1;BLNK;AKT1;B2M;IL6R;RPS10;AP2M1;NCK1;RPS12;YWHAH;ITGA4;PRMT1;HLA-B;HLA-C;HLA-A;YWHAZ;HLA-G;HSPG2;IL17RA;EEF1A1;DAD1;NUP50;CANX;SNRPG;BTK;IRF7;NUP54;PIK3C3;PPIH;NUP98;FKBP4;KPNB1;TLR2;RPN2;HDAC1;FPR1;RPS27L;ATP1A1;CD79B;MTA1;LARP1;RBBP4;MAN2A1;G3BP1;G3BP2;RPS3;RBBP7;RA…		R-HSA-9755413;R-HSA-9681169;R-HSA-9754775;R-HSA-9712274;R-HSA-447246;R-HSA-9709852;R-HSA-9682712;R-HSA-9679775;R-HSA-983426;R-HSA-9691421;R-HSA-9729307;R-HSA-9694337;R-HSA-909726;R-HSA-9729283;R-HSA-9687435;R-HSA-9710988;R-HSA-9697423;R-HSA-9681294;R-HSA-9683760;R-HSA-9694390;R-HSA-9729330;R-HSA-9705010;R-HSA-191786;R-HSA-9699007;R-HSA-9729849;R-HSA-9683772;R-HSA-9728804;R-HSA-9727908;R-HSA-96852…
R-HSA-1643685	Disease	Disease	406	2596	0.170341	1.34293e-12	1.34293e-10	661	1787	0.126281	9606	Homo sapiens	RB1;RPL30;AHCYL1;NUP107;RPL32;CCNH;RPL31;RPL34;KEAP1;RBPJ;RPL9;RPL7;PSMD8;RPS15;RPS14;RPS17;TBK1;PSMD7;CDC23;PNP;TFG;RPS19;CAPNS1;PPP2R1B;RPS18;SNRPD1;PPP2R1A;MYC;PSMD3;BSG;CDC27;DAG1;RCC1;PSMD1;AKT1;RPL37;SLC12A6;PRKACB;B2M;RPS10;RPL39;SKP1;RPS12;MCCC2;HLA-B;HLA-C;HLA-A;HLA-G;HSPG2;BCR;DYNC1LI1;PRKAR1A;CDC37;BTK;NUP98;HPRT1;RPN2;ABCB6;FPR1;TXN;GNS;CD79B;PRDX4;LARP1;PRKAR2B;HMOX1;PSMF1;CD14;SEC31…		R-HSA-2023455;R-HSA-9754775;R-HSA-182279;R-HSA-2023451;R-HSA-175108;R-HSA-182286;R-HSA-175117;R-HSA-1220610;R-HSA-1220611;R-HSA-9694337;R-HSA-1839112;R-HSA-1220614;R-HSA-1839114;R-HSA-1220612;R-HSA-9734274;R-HSA-1220613;R-HSA-5602383;R-HSA-1839110;R-HSA-1169421;R-HSA-9697423;R-HSA-1839107;R-HSA-9613490;R-HSA-5659764;R-HSA-9702583;R-HSA-9694390;R-HSA-9702578;R-HSA-9613498;R-HSA-9702589;R-HSA-96656…
R-HSA-5663202	Diseases of signal transduction by growth factor receptors and second messengers	Disease	106	498	0.0326772	8.02779e-10	5.20657e-08	283	478	0.0337785	9606	Homo sapiens	CDKN1B;FLT3;ITGA2B;CLTC;PEBP1;PIK3CD;ARRB1;PIK3CB;RBPJ;PSMD8;PPP1CC;PSMD7;ATIC;TFG;PPP2R1B;PPP2R5E;PPP2R1A;MYC;PSMD3;RAC2;PIM1;AKT1;PSMD1;RAC1;SKP1;MAP2K2;NCBP1;NCBP2;TPM1;RHOG;PPP2R5A;AP3B1;PPP2R5C;GTF2F1;BCR;PSMA3;PPM1B;PSMA4;PSMA1;PRKAR1A;PSMA2;CDC37;SQSTM1;VCL;PSMD10;PSMD12;RPN2;HDAC1;FPR1;FOXO3;FOXO1;PSMB10;PSMA7;PAPSS1;HDAC7;PPP2CA;PPP2CB;RAP1A;PSMB5;PSMB2;POLR2B;POLR2C;LMNA;PSMB1;POLR2E;MA…		R-HSA-2023455;R-HSA-2023451;R-HSA-5339713;R-HSA-1220610;R-HSA-1220611;R-HSA-1839112;R-HSA-1220614;R-HSA-1839114;R-HSA-1220612;R-HSA-1220613;R-HSA-1839110;R-HSA-1169421;R-HSA-1839107;R-HSA-9702583;R-HSA-9702578;R-HSA-9702589;R-HSA-2219536;R-HSA-9665697;R-HSA-9665696;R-HSA-9665703;R-HSA-9665702;R-HSA-9665700;R-HSA-2023462;R-HSA-9665707;R-HSA-2023460;R-HSA-9702570;R-HSA-2023456;R-HSA-9665708;R-HSA-9…
R-HSA-162906	HIV Infection	Disease	66	260	0.0170604	2.41155e-09	1.20577e-07	103	160	0.0113066	9606	Homo sapiens	NUP107;CCNH;GTF2B;PSIP1;PSMD8;PSMD7;PSMD3;PIM1;RCC1;PSMD1;RAC1;B2M;AP2M1;SKP1;CCR2;SUPT16H;NCBP1;NCBP2;HLA-A;GTF2F1;RANGAP1;HCK;PSMA3;PSMA4;PSMA1;PSMA2;NUP50;NUP54;NUP98;KPNB1;PSMD10;GTF2A2;PSMD12;CUL5;RPN2;VPS4B;PSMB10;PSMA7;PSMB5;PSMB2;POLR2B;POLR2C;PSMB1;POLR2E;PSMF1;POLR2K;RANBP2;RANBP1;XRCC5;NUP153;GTF2H1;SSRP1;GTF2H4;PSMB9;CDK7;PSMC6;PSMC3;NMT1;NMT2;TAF7;TCEA1;TAF6;TAF2		R-HSA-180739;R-HSA-180736;R-HSA-8951690;R-HSA-182279;R-HSA-175108;R-HSA-182286;R-HSA-167181;R-HSA-175117;R-HSA-167191;R-HSA-167192;R-HSA-162590;R-HSA-167196;R-HSA-167197;R-HSA-9613490;R-HSA-167459;R-HSA-9613498;R-HSA-167468;R-HSA-167474;R-HSA-167478;R-HSA-167477;R-HSA-173115;R-HSA-167481;R-HSA-167484;R-HSA-180540;R-HSA-175174;R-HSA-180555;R-HSA-184392;R-HSA-175177;R-HSA-180573;R-HSA-162914;R-HSA-…
R-HSA-168255	Influenza Infection	Disease	54	198	0.0129921	6.69932e-09	2.74672e-07	17	59	0.00416932	9606	Homo sapiens	RPL30;NUP107;RPL32;RPL31;RPL34;RPLP1;CLTC;RPS27L;RPL9;IPO5;RPL7;RPS15;RPS4X;RPS14;RPS17;RPS19;PABPN1;RPS18;POLR2B;POLR2C;POLR2E;RPS3;KPNA4;RPL37;KPNA3;RPS10;RPL39;POLR2K;RPS12;RANBP2;RPL41;TGFB1;PARP1;NUP153;GTF2F1;RPS28;RPS27;RPS29;NUP50;RPL37A;CANX;NUP54;CLC;NUP98;GRSF1;RPS24;KPNB1;RPS23		R-HSA-192704;R-HSA-169921;R-HSA-168865;R-HSA-168326;R-HSA-1176059;R-HSA-192841;R-HSA-192627;R-HSA-168883;R-HSA-168880;R-HSA-168337;R-HSA-168310;R-HSA-192916;R-HSA-6791035;R-HSA-192830;R-HSA-192925;R-HSA-168285;R-HSA-168317
R-HSA-168273	Influenza Viral RNA Transcription and Replication	Disease	46	173	0.0113517	1.73018e-07	3.97941e-06	7	14	0.000989329	9606	Homo sapiens	RPL30;NUP107;RPL32;RPL31;RPL34;RPLP1;RPS27L;RPL9;IPO5;RPL7;RPS15;RPS4X;RPS14;RPS17;RPS19;POLR2B;RPS18;POLR2C;POLR2E;RPS3;RPL37;RPS10;RPL39;POLR2K;RPS12;RANBP2;RPL41;PARP1;NUP153;GTF2F1;RPS28;RPS27;RPS29;NUP50;RPL37A;NUP54;NUP98;GRSF1;RPS24;RPS23		R-HSA-192627;R-HSA-192704;R-HSA-168326;R-HSA-192916;R-HSA-192841;R-HSA-192830;R-HSA-192925
R-HSA-180534	Vpu mediated degradation of CD4	Disease	22	53	0.00347769	3.23413e-07	6.79167e-06	3	5	0.000353332	9606	Homo sapiens	PSMD10;PSMD12;RPN2;PSMB10;PSMA7;PSMB9;PSMD8;PSMA3;PSMB5;PSMC6;PSMA4;PSMD7;PSMC3;PSMB2;PSMA1;PSMA2;PSMB1;PSMD3;PSMD1;PSMF1;SKP1		R-HSA-180599;R-HSA-180597;R-HSA-180573
R-HSA-162909	Host Interactions of HIV factors	Disease	41	151	0.00990814	4.69515e-07	9.3903e-06	35	54	0.00381598	9606	Homo sapiens	PSMD10;PSMD12;NUP107;CUL5;RPN2;PSIP1;PSMB10;PSMA7;PSMD8;PSMB5;PSMD7;PSMB2;PSMB1;PSMD3;PIM1;RCC1;PSMD1;RAC1;PSMF1;B2M;AP2M1;SKP1;RANBP2;RANBP1;NUP153;HLA-A;RANGAP1;PSMB9;HCK;PSMA3;PSMC6;PSMA4;PSMC3;PSMA1;PSMA2;NUP50;NUP54;NUP98;KPNB1		R-HSA-180739;R-HSA-180736;R-HSA-182279;R-HSA-180555;R-HSA-182286;R-HSA-180622;R-HSA-180687;R-HSA-180627;R-HSA-167633;R-HSA-180630;R-HSA-167637;R-HSA-200858;R-HSA-182171;R-HSA-180573;R-HSA-182243;R-HSA-180710;R-HSA-165028;R-HSA-180709;R-HSA-182186;R-HSA-167597;R-HSA-165043;R-HSA-167601;R-HSA-167537;R-HSA-182198;R-HSA-182263;R-HSA-165047;R-HSA-180599;R-HSA-180725;R-HSA-180597;R-HSA-180603;R-HSA-180…
R-HSA-180585	Vif-mediated degradation of APOBEC3G	Disease	22	56	0.00367454	7.92541e-07	1.50583e-05	3	4	0.000282666	9606	Homo sapiens	PSMD10;PSMD12;CUL5;RPN2;PSMB10;PSMA7;PSMB9;PSMD8;PSMA3;PSMB5;PSMC6;PSMA4;PSMD7;PSMC3;PSMB2;PSMA1;PSMA2;PSMB1;PSMD3;PSMD1;PSMF1		R-HSA-180603;R-HSA-180555;R-HSA-180540
R-HSA-9735869	SARS-CoV-1 modulates host translation machinery	Disease	18	41	0.00269029	1.71071e-06	2.73714e-05	2	3	0.000211999	9606	Homo sapiens	RPS27L;RPS15;RPS4X;EEF1A1;RPS14;RPS28;RPS17;RPS27;RPS19;RPS29;RPS18;RPS3;RPS10;RPS24;RPS12;RPS23		R-HSA-9729232;R-HSA-9727944
R-HSA-9692914	SARS-CoV-1-host interactions	Disease	32	118	0.00774278	8.28935e-06	0.000116051	13	48	0.00339199	9606	Homo sapiens	FPR1;RPS27L;RPS15;RPS4X;PYCARD;RPS14;RPS17;TBK1;RPS19;YWHAQ;RPS18;RPS3;CASP1;RPS10;RPS12;YWHAH;SMAD4;NMI;YWHAZ;EEF1A1;RPS28;RPS27;PSMC6;RPS29;FKBP1B;PPIH;RPS24;KPNB1;BCL2L1;RPS23		R-HSA-9704692;R-HSA-9729232;R-HSA-9731057;R-HSA-9728804;R-HSA-9727908;R-HSA-9685281;R-HSA-9731047;R-HSA-9706977;R-HSA-9710988;R-HSA-9737710;R-HSA-9727919;R-HSA-9704655;R-HSA-9727944
R-HSA-5362768	Hh mutants are degraded by ERAD	Disease	21	61	0.00400262	1.01455e-05	0.000131891	1	6	0.000423998	9606	Homo sapiens	PSMD10;PSMD12;RPN2;PSMB10;PSMA7;PSMB9;PSMD8;PSMA3;PSMB5;PSMC6;PSMA4;PSMD7;PSMC3;PSMB2;PSMA1;PSMA2;PSMB1;PSMD3;PSMD1;PSMF1		R-HSA-5387392
R-HSA-192823	Viral mRNA Translation	Disease	31	114	0.00748031	1.08001e-05	0.000140401	2	2	0.000141333	9606	Homo sapiens	RPL30;RPL32;RPL31;RPL34;RPLP1;RPS27L;RPL9;RPL7;RPS15;RPS4X;RPS14;RPS17;RPS19;RPS18;RPS3;RPL37;RPS10;RPL39;RPS12;RPL41;RPS28;RPS27;RPS29;RPL37A;GRSF1;RPS24;RPS23		R-HSA-192704;R-HSA-192841
R-HSA-9754678	SARS-CoV-2 modulates host translation machinery	Disease	21	62	0.00406824	1.2859e-05	0.000167167	2	6	0.000423998	9606	Homo sapiens	GEMIN2;RPS27L;RPS15;RPS4X;RPS14;RPS28;RPS17;RPS27;RPS19;RPS29;RPS18;SNRPD1;SNRPG;RPS3;RPS10;RPS24;RPS12;RPS23		R-HSA-191786;R-HSA-9729849
R-HSA-5387390	Hh mutants abrogate ligand secretion	Disease	21	64	0.00419948	2.03272e-05	0.000264254	1	7	0.000494665	9606	Homo sapiens	PSMD10;PSMD12;RPN2;PSMB10;PSMA7;PSMB9;PSMD8;PSMA3;PSMB5;PSMC6;PSMA4;PSMD7;PSMC3;PSMB2;PSMA1;PSMA2;PSMB1;PSMD3;PSMD1;PSMF1		R-HSA-5387392
R-HSA-5678895	Defective CFTR causes cystic fibrosis	Disease	21	66	0.00433071	3.14849e-05	0.000377818	1	8	0.000565331	9606	Homo sapiens	PSMD10;PSMD12;RPN2;PSMB10;PSMA7;PSMB9;PSMD8;PSMA3;PSMB5;PSMC6;PSMA4;PSMD7;PSMC3;PSMB2;PSMA1;PSMA2;PSMB1;PSMD3;PSMD1;PSMF1		R-HSA-8866858
R-HSA-5467340	AXIN missense mutants destabilize the destruction complex	Disease	8	14	0.000918635	0.000230868	0.00230868	1	1	7.06664e-05	9606	Homo sapiens	PPP2CA;PPP2CB;PPP2R1B;PPP2R5E;CSNK1A1;PPP2R1A;PPP2R5A;PPP2R5C		R-HSA-4839734
R-HSA-5467348	Truncations of AMER1 destabilize the destruction complex	Disease	8	14	0.000918635	0.000230868	0.00230868	1	1	7.06664e-05	9606	Homo sapiens	PPP2CA;PPP2CB;PPP2R1B;PPP2R5E;CSNK1A1;PPP2R1A;PPP2R5A;PPP2R5C		R-HSA-4839746
R-HSA-5467337	APC truncation mutants have impaired AXIN binding	Disease	8	14	0.000918635	0.000230868	0.00230868	1	1	7.06664e-05	9606	Homo sapiens	PPP2CA;PPP2CB;PPP2R1B;PPP2R5E;CSNK1A1;PPP2R1A;PPP2R5A;PPP2R5C		R-HSA-4791278
R-HSA-4839744	Signaling by APC mutants	Disease	8	14	0.000918635	0.000230868	0.00230868	1	2	0.000141333	9606	Homo sapiens	PPP2CA;PPP2CB;PPP2R1B;PPP2R5E;CSNK1A1;PPP2R1A;PPP2R5A;PPP2R5C		R-HSA-4791278
R-HSA-162587	HIV Life Cycle	Disease	37	175	0.0114829	0.000286219	0.00268539	74	117	0.00826797	9606	Homo sapiens	GTF2A2;NUP107;CCNH;GTF2B;VPS4B;PSIP1;POLR2B;POLR2C;POLR2E;PIM1;RCC1;POLR2K;CCR2;RANBP2;RANBP1;SUPT16H;NCBP1;XRCC5;NCBP2;NUP153;GTF2H1;SSRP1;GTF2F1;RANGAP1;GTF2H4;CDK7;NUP50;NMT1;NMT2;TAF7;TCEA1;NUP54;TAF6;NUP98;TAF2		R-HSA-180739;R-HSA-8951690;R-HSA-175108;R-HSA-3159227;R-HSA-167181;R-HSA-175117;R-HSA-175250;R-HSA-167191;R-HSA-164500;R-HSA-175258;R-HSA-164507;R-HSA-167192;R-HSA-162590;R-HSA-164508;R-HSA-167196;R-HSA-167197;R-HSA-9613490;R-HSA-164514;R-HSA-164515;R-HSA-167459;R-HSA-167072;R-HSA-167076;R-HSA-165028;R-HSA-167077;R-HSA-9613498;R-HSA-164522;R-HSA-167083;R-HSA-164521;R-HSA-167087;R-HSA-164524;R-HSA…
R-HSA-9687139	Aberrant regulation of mitotic cell cycle due to RB1 defects	Disease	13	36	0.0023622	0.000298377	0.00268539	3	3	0.000211999	9606	Homo sapiens	RB1;CDKN1B;UBE2E1;TFDP1;CDC23;CCND2;TFDP2;CDH1;CDK4;CDC16;CDC27;CDK2;ANAPC5		R-HSA-9687377;R-HSA-9660615;R-HSA-9659782
R-HSA-5339716	Signaling by GSK3beta mutants	Disease	8	15	0.000984252	0.000363682	0.00327314	1	1	7.06664e-05	9606	Homo sapiens	PPP2CA;PPP2CB;PPP2R1B;PPP2R5E;CSNK1A1;PPP2R1A;PPP2R5A;PPP2R5C		R-HSA-5339713
R-HSA-4839748	Signaling by AMER1 mutants	Disease	8	15	0.000984252	0.000363682	0.00327314	1	2	0.000141333	9606	Homo sapiens	PPP2CA;PPP2CB;PPP2R1B;PPP2R5E;CSNK1A1;PPP2R1A;PPP2R5A;PPP2R5C		R-HSA-4839746
R-HSA-4839735	Signaling by AXIN mutants	Disease	8	15	0.000984252	0.000363682	0.00327314	1	2	0.000141333	9606	Homo sapiens	PPP2CA;PPP2CB;PPP2R1B;PPP2R5E;CSNK1A1;PPP2R1A;PPP2R5A;PPP2R5C		R-HSA-4839734
R-HSA-162599	Late Phase of HIV Life Cycle	Disease	34	160	0.0104987	0.000451522	0.0040637	56	78	0.00551198	9606	Homo sapiens	GTF2A2;NUP107;CCNH;GTF2B;VPS4B;POLR2B;POLR2C;POLR2E;PIM1;RCC1;POLR2K;RANBP2;RANBP1;SUPT16H;NCBP1;NCBP2;NUP153;GTF2H1;SSRP1;GTF2F1;RANGAP1;GTF2H4;CDK7;NUP50;NMT1;NMT2;TAF7;TCEA1;NUP54;TAF6;NUP98;TAF2		R-HSA-180739;R-HSA-3159227;R-HSA-167181;R-HSA-167191;R-HSA-167192;R-HSA-167196;R-HSA-167197;R-HSA-9613490;R-HSA-167459;R-HSA-167072;R-HSA-167076;R-HSA-165028;R-HSA-167077;R-HSA-9613498;R-HSA-167083;R-HSA-167087;R-HSA-167084;R-HSA-167468;R-HSA-167085;R-HSA-167474;R-HSA-167090;R-HSA-165043;R-HSA-167089;R-HSA-167478;R-HSA-165047;R-HSA-167477;R-HSA-167098;R-HSA-167097;R-HSA-167481;R-HSA-165055;R-HSA-…
R-HSA-9675126	Diseases of mitotic cell cycle	Disease	13	38	0.00249344	0.00049216	0.00442944	3	5	0.000353332	9606	Homo sapiens	RB1;CDKN1B;UBE2E1;TFDP1;CDC23;CCND2;TFDP2;CDH1;CDK4;CDC16;CDC27;CDK2;ANAPC5		R-HSA-9687377;R-HSA-9660615;R-HSA-9659782
R-HSA-167172	Transcription of the HIV genome	Disease	20	76	0.00498688	0.000547326	0.004503	46	47	0.00332132	9606	Homo sapiens	SUPT16H;GTF2A2;NCBP1;CCNH;NCBP2;GTF2B;GTF2H1;SSRP1;GTF2F1;GTF2H4;CDK7;POLR2B;POLR2C;POLR2E;TAF7;TCEA1;TAF6;TAF2;POLR2K		R-HSA-167111;R-HSA-167115;R-HSA-167113;R-HSA-167118;R-HSA-167181;R-HSA-167117;R-HSA-170706;R-HSA-170704;R-HSA-167121;R-HSA-167191;R-HSA-167130;R-HSA-167192;R-HSA-167128;R-HSA-167134;R-HSA-167196;R-HSA-167197;R-HSA-167133;R-HSA-9613490;R-HSA-167459;R-HSA-167136;R-HSA-167072;R-HSA-167076;R-HSA-167077;R-HSA-9613498;R-HSA-167147;R-HSA-167083;R-HSA-167150;R-HSA-167087;R-HSA-167148;R-HSA-167084;R-HSA-1…
R-HSA-4839743	Signaling by CTNNB1 phospho-site mutants	Disease	8	16	0.00104987	0.00055293	0.004503	4	4	0.000282666	9606	Homo sapiens	PPP2CA;PPP2CB;PPP2R1B;PPP2R5E;CSNK1A1;PPP2R1A;PPP2R5A;PPP2R5C		R-HSA-4827388;R-HSA-4839635;R-HSA-4839634;R-HSA-4839638
R-HSA-5358752	CTNNB1 T41 mutants aren't phosphorylated	Disease	8	16	0.00104987	0.00055293	0.004503	1	1	7.06664e-05	9606	Homo sapiens	PPP2CA;PPP2CB;PPP2R1B;PPP2R5E;CSNK1A1;PPP2R1A;PPP2R5A;PPP2R5C		R-HSA-4839638
R-HSA-5358751	CTNNB1 S45 mutants aren't phosphorylated	Disease	8	16	0.00104987	0.00055293	0.004503	1	1	7.06664e-05	9606	Homo sapiens	PPP2CA;PPP2CB;PPP2R1B;PPP2R5E;CSNK1A1;PPP2R1A;PPP2R5A;PPP2R5C		R-HSA-4827388
R-HSA-5358749	CTNNB1 S37 mutants aren't phosphorylated	Disease	8	16	0.00104987	0.00055293	0.004503	1	1	7.06664e-05	9606	Homo sapiens	PPP2CA;PPP2CB;PPP2R1B;PPP2R5E;CSNK1A1;PPP2R1A;PPP2R5A;PPP2R5C		R-HSA-4839635
R-HSA-5358747	CTNNB1 S33 mutants aren't phosphorylated	Disease	8	16	0.00104987	0.00055293	0.004503	1	1	7.06664e-05	9606	Homo sapiens	PPP2CA;PPP2CB;PPP2R1B;PPP2R5E;CSNK1A1;PPP2R1A;PPP2R5A;PPP2R5C		R-HSA-4839634
R-HSA-167162	RNA Polymerase II HIV Promoter Escape	Disease	15	49	0.00321522	0.000592063	0.0047365	9	9	0.000635997	9606	Homo sapiens	GTF2A2;CCNH;GTF2B;GTF2H1;GTF2F1;GTF2H4;CDK7;POLR2B;POLR2C;POLR2E;TAF7;TAF6;TAF2;POLR2K		R-HSA-167474;R-HSA-9613490;R-HSA-167136;R-HSA-167121;R-HSA-9613498;R-HSA-167115;R-HSA-167113;R-HSA-167468;R-HSA-167117
R-HSA-167161	HIV Transcription Initiation	Disease	15	49	0.00321522	0.000592063	0.0047365	4	4	0.000282666	9606	Homo sapiens	GTF2A2;CCNH;GTF2B;GTF2H1;GTF2F1;GTF2H4;CDK7;POLR2B;POLR2C;POLR2E;TAF7;TAF6;TAF2;POLR2K		R-HSA-167477;R-HSA-167130;R-HSA-167134;R-HSA-167118
R-HSA-167200	Formation of HIV-1 elongation complex containing HIV-1 Tat	Disease	14	46	0.00301837	0.000935953	0.00748762	4	5	0.000353332	9606	Homo sapiens	SUPT16H;NCBP1;CCNH;NCBP2;GTF2H1;SSRP1;GTF2F1;GTF2H4;CDK7;POLR2B;POLR2C;POLR2E;TCEA1;POLR2K		R-HSA-170706;R-HSA-170704;R-HSA-167191;R-HSA-167196
R-HSA-9678108	SARS-CoV-1 Infection	Disease	38	194	0.0127297	0.000964513	0.0077161	20	159	0.011236	9606	Homo sapiens	RB1;FPR1;RPS27L;RPS15;RPS4X;PYCARD;RPS14;MAP1LC3B;RPS17;TBK1;RPS19;YWHAQ;SUMO1;RPS18;RPS3;CASP1;RPS10;RPS12;YWHAH;SMAD4;GALNT1;NMI;YWHAZ;EEF1A1;RPS28;RPS27;PSMC6;RPS29;FKBP1B;CANX;PIK3C3;PPIH;RPS24;KPNB1;BCL2L1;RPS23		R-HSA-9704692;R-HSA-9687121;R-HSA-9683760;R-HSA-9729232;R-HSA-9731057;R-HSA-9682712;R-HSA-9683772;R-HSA-9728804;R-HSA-9727908;R-HSA-9685281;R-HSA-9731047;R-HSA-9683687;R-HSA-9706977;R-HSA-9687109;R-HSA-9687435;R-HSA-9710988;R-HSA-9737710;R-HSA-9727919;R-HSA-9704655;R-HSA-9727944
R-HSA-167152	Formation of HIV elongation complex in the absence of HIV Tat	Disease	14	47	0.00308399	0.00114291	0.00914329	2	2	0.000141333	9606	Homo sapiens	SUPT16H;NCBP1;CCNH;NCBP2;GTF2H1;SSRP1;GTF2F1;GTF2H4;CDK7;POLR2B;POLR2C;POLR2E;TCEA1;POLR2K		R-HSA-167077;R-HSA-167084
R-HSA-167169	HIV Transcription Elongation	Disease	14	47	0.00308399	0.00114291	0.00914329	14	15	0.00106	9606	Homo sapiens	SUPT16H;NCBP1;CCNH;NCBP2;GTF2H1;SSRP1;GTF2F1;GTF2H4;CDK7;POLR2B;POLR2C;POLR2E;TCEA1;POLR2K		R-HSA-167072;R-HSA-167147;R-HSA-167083;R-HSA-167087;R-HSA-167181;R-HSA-167085;R-HSA-170706;R-HSA-170704;R-HSA-167089;R-HSA-167478;R-HSA-167191;R-HSA-167192;R-HSA-167196;R-HSA-167197
R-HSA-167246	Tat-mediated elongation of the HIV-1 transcript	Disease	14	47	0.00308399	0.00114291	0.00914329	7	8	0.000565331	9606	Homo sapiens	SUPT16H;NCBP1;CCNH;NCBP2;GTF2H1;SSRP1;GTF2F1;GTF2H4;CDK7;POLR2B;POLR2C;POLR2E;TCEA1;POLR2K		R-HSA-170706;R-HSA-170704;R-HSA-167191;R-HSA-167192;R-HSA-167196;R-HSA-167197;R-HSA-167181
R-HSA-9675135	Diseases of DNA repair	Disease	15	54	0.00354331	0.0015289	0.0107023	11	34	0.00240266	9606	Homo sapiens	RFC3;RFC4;RPA1;RPA2;MLH1;MSH6;RAD50;MSH2;RBBP8;RAD17;RAD1;TOPBP1;NBN;PMS1		R-HSA-5578663;R-HSA-9709601;R-HSA-9709571;R-HSA-5545484;R-HSA-5577244;R-HSA-5632958;R-HSA-9701199;R-HSA-9704408;R-HSA-9704330;R-HSA-5577259;R-HSA-5632970
R-HSA-167158	Formation of the HIV-1 Early Elongation Complex	Disease	11	34	0.00223097	0.00198666	0.0139066	5	5	0.000353332	9606	Homo sapiens	CDK7;NCBP1;CCNH;NCBP2;POLR2B;POLR2C;POLR2E;GTF2H1;GTF2F1;GTF2H4;POLR2K		R-HSA-167072;R-HSA-167089;R-HSA-167478;R-HSA-167083;R-HSA-167085
R-HSA-9709570	Impaired BRCA2 binding to RAD51	Disease	11	35	0.00229659	0.00247437	0.0173206	1	1	7.06664e-05	9606	Homo sapiens	RAD50;RFC3;RFC4;RPA1;RBBP8;RPA2;RAD17;RAD1;TOPBP1;NBN		R-HSA-9709571
R-HSA-5619084	ABC transporter disorders	Disease	22	99	0.00649606	0.00249324	0.0174527	2	23	0.00162533	9606	Homo sapiens	PSMD10;PSMD12;RPN2;ABCB6;PSMB10;PSMA7;PSMB9;PSMD8;PSMA3;PSMB5;PSMC6;PSMA4;PSMD7;PSMC3;PSMB2;PSMA1;PSMA2;PSMB1;PSMD3;PSMD1;PSMF1		R-HSA-8866858;R-HSA-5683355
R-HSA-5423599	Diseases of Mismatch Repair (MMR)	Disease	4	5	0.000328084	0.00265634	0.0185059	6	6	0.000423998	9606	Homo sapiens	MSH6;MSH2;MLH1;PMS1		R-HSA-5578663;R-HSA-5545484;R-HSA-5577244;R-HSA-5632958;R-HSA-5577259;R-HSA-5632970
R-HSA-9659787	Aberrant regulation of mitotic G1/S transition in cancer due to RB1 defects	Disease	7	17	0.00111549	0.00353041	0.0211824	2	2	0.000141333	9606	Homo sapiens	RB1;TFDP1;CDKN1B;CCND2;TFDP2;CDK4;CDK2		R-HSA-9660615;R-HSA-9659782
R-HSA-9661069	Defective binding of RB1 mutants to E2F1,(E2F2, E2F3)	Disease	7	17	0.00111549	0.00353041	0.0211824	1	1	7.06664e-05	9606	Homo sapiens	RB1;TFDP1;CDKN1B;CCND2;TFDP2;CDK4;CDK2		R-HSA-9659782
R-HSA-9725370	Signaling by ALK fusions and activated point mutants	Disease	16	66	0.00433071	0.00408103	0.0244862	19	29	0.00204933	9606	Homo sapiens	STAT5A;RANBP2;TPM1;CLTC;STAT3;MSN;PPM1B;ATIC;TFG;PRKAR1A;MAPK1;SQSTM1;VCL;SEC31A;SKP1		R-HSA-9712084;R-HSA-9700181;R-HSA-9712085;R-HSA-9712086;R-HSA-9701810;R-HSA-9700179;R-HSA-9712083;R-HSA-9700190;R-HSA-9725342;R-HSA-9725023;R-HSA-9710917;R-HSA-9725030;R-HSA-9700193;R-HSA-9710914;R-HSA-9724099;R-HSA-9725357;R-HSA-9712078;R-HSA-9712079;R-HSA-9701903
R-HSA-9700206	Signaling by ALK in cancer	Disease	16	66	0.00433071	0.00408103	0.0244862	20	37	0.00261466	9606	Homo sapiens	STAT5A;RANBP2;TPM1;CLTC;STAT3;MSN;PPM1B;ATIC;TFG;PRKAR1A;MAPK1;SQSTM1;VCL;SEC31A;SKP1		R-HSA-9712084;R-HSA-9700181;R-HSA-9712085;R-HSA-9712086;R-HSA-9701810;R-HSA-9700179;R-HSA-9712083;R-HSA-9700190;R-HSA-9725342;R-HSA-9725023;R-HSA-9710917;R-HSA-9725030;R-HSA-9700193;R-HSA-9710914;R-HSA-9700131;R-HSA-9724099;R-HSA-9725357;R-HSA-9712078;R-HSA-9712079;R-HSA-9701903
R-HSA-167160	RNA Pol II CTD phosphorylation and interaction with CE during HIV infection	Disease	9	29	0.00190289	0.00635271	0.0381163	5	5	0.000353332	9606	Homo sapiens	CDK7;CCNH;POLR2B;POLR2C;POLR2E;GTF2H1;GTF2F1;GTF2H4;POLR2K		R-HSA-167153;R-HSA-167111;R-HSA-167098;R-HSA-167128;R-HSA-167133
R-HSA-168276	NS1 Mediated Effects on Host Pathways	Disease	12	46	0.00301837	0.00692054	0.0415233	3	6	0.000423998	9606	Homo sapiens	RANBP2;NUP107;PABPN1;NUP50;KPNA4;NUP153;NUP54;NUP98;KPNA3;KPNB1		R-HSA-168883;R-HSA-1176059;R-HSA-6791035
R-HSA-9675136	Diseases of DNA Double-Strand Break Repair	Disease	11	41	0.00269029	0.00779057	0.0430859	5	9	0.000635997	9606	Homo sapiens	RAD50;RFC3;RFC4;RPA1;RBBP8;RPA2;RAD17;RAD1;TOPBP1;NBN		R-HSA-9709601;R-HSA-9709571;R-HSA-9701199;R-HSA-9704408;R-HSA-9704330
R-HSA-9701190	Defective homologous recombination repair (HRR) due to BRCA2 loss of function	Disease	11	41	0.00269029	0.00779057	0.0430859	2	4	0.000282666	9606	Homo sapiens	RAD50;RFC3;RFC4;RPA1;RBBP8;RPA2;RAD17;RAD1;TOPBP1;NBN		R-HSA-9709601;R-HSA-9709571
R-HSA-9703648	Signaling by FLT3 ITD and TKD mutants	Disease	9	30	0.0019685	0.00782259	0.0430859	23	24	0.00169599	9606	Homo sapiens	STAT5A;STAT5B;FLT3;PIM1;KRAS;BCL2L1		R-HSA-9698003;R-HSA-9698033;R-HSA-9698000;R-HSA-9698007;R-HSA-9698005;R-HSA-9698043;R-HSA-9695834;R-HSA-9698041;R-HSA-9698008;R-HSA-9695838;R-HSA-9698174;R-HSA-9698013;R-HSA-9698179;R-HSA-9698754;R-HSA-9695841;R-HSA-9698016;R-HSA-9695845;R-HSA-9698021;R-HSA-9703436;R-HSA-9698026;R-HSA-9698762;R-HSA-9698029;R-HSA-9695853
R-HSA-177243	Interactions of Rev with host cellular proteins	Disease	12	47	0.00308399	0.00811193	0.0430859	12	16	0.00113066	9606	Homo sapiens	RANBP2;RANBP1;NUP107;NUP50;PIM1;RCC1;NUP153;NUP54;NUP98;RANGAP1;KPNB1		R-HSA-180739;R-HSA-165043;R-HSA-180736;R-HSA-180710;R-HSA-165047;R-HSA-165028;R-HSA-180709;R-HSA-180725;R-HSA-180728;R-HSA-180687;R-HSA-165055;R-HSA-180732
R-HSA-9687136	Aberrant regulation of mitotic exit in cancer due to RB1 defects	Disease	7	20	0.00131234	0.00828817	0.0430859	1	1	7.06664e-05	9606	Homo sapiens	RB1;CDC23;CDH1;CDC16;CDC27;UBE2E1;ANAPC5		R-HSA-9687377
R-HSA-5696398	Nucleotide Excision Repair	DNA Repair	40	119	0.0078084	2.58318e-09	1.22202e-07	35	37	0.00261466	9606	Homo sapiens	CCNH;CETN2;XPC;PRPF19;YY1;SUMO1;POLR2B;POLR2C;POLD1;RUVBL1;CDC27;POLR2E;POLR2K;RFC3;RFC4;PARP1;ACTL6A;RPA1;RPA2;GTF2H1;CHD1L;GTF2H4;RAD23B;COPS4;CUL4A;DDB1;COPS3;CDK7;COPS5;COPS2;POLE2;POLE3;UBE2V2;UBE2N;ERCC8;PPIE;TCEA1;COPS8;CUL4B		R-HSA-9684118;R-HSA-5696670;R-HSA-6781867;R-HSA-5696664;R-HSA-6790454;R-HSA-6782069;R-HSA-5689861;R-HSA-6782004;R-HSA-6782131;R-HSA-5696655;R-HSA-6782141;R-HSA-6782204;R-HSA-6782138;R-HSA-6781818;R-HSA-5690996;R-HSA-5690997;R-HSA-6782211;R-HSA-6782208;R-HSA-6781824;R-HSA-5691006;R-HSA-5691004;R-HSA-5691000;R-HSA-6781833;R-HSA-5691001;R-HSA-6790487;R-HSA-5690213;R-HSA-5689317;R-HSA-6782227;R-HSA-6…
R-HSA-5696399	Global Genome Nucleotide Excision Repair (GG-NER)	DNA Repair	32	92	0.00603675	4.53996e-08	1.36199e-06	18	20	0.00141333	9606	Homo sapiens	CCNH;CETN2;XPC;YY1;SUMO1;POLD1;RUVBL1;CDC27;RFC3;RFC4;PARP1;ACTL6A;RPA1;RPA2;GTF2H1;CHD1L;GTF2H4;RAD23B;COPS4;CUL4A;DDB1;COPS3;CDK7;COPS5;COPS2;POLE2;POLE3;UBE2V2;UBE2N;COPS8;CUL4B		R-HSA-5690996;R-HSA-5690997;R-HSA-5696670;R-HSA-5691006;R-HSA-5691004;R-HSA-5696664;R-HSA-5691000;R-HSA-5691001;R-HSA-6790487;R-HSA-6790454;R-HSA-5690213;R-HSA-5689317;R-HSA-5689861;R-HSA-5690990;R-HSA-6782943;R-HSA-5690991;R-HSA-5696655;R-HSA-5690988
R-HSA-6781827	Transcription-Coupled Nucleotide Excision Repair (TC-NER)	DNA Repair	29	85	0.00557743	2.79522e-07	6.14948e-06	17	17	0.00120133	9606	Homo sapiens	CCNH;PRPF19;POLR2B;POLR2C;POLD1;CDC27;POLR2E;POLR2K;RFC3;RFC4;RPA1;RPA2;GTF2H1;GTF2H4;COPS4;CUL4A;DDB1;COPS3;CDK7;COPS5;COPS2;POLE2;POLE3;ERCC8;PPIE;TCEA1;COPS8;CUL4B		R-HSA-6782211;R-HSA-9684118;R-HSA-6782208;R-HSA-6781824;R-HSA-6781867;R-HSA-6781833;R-HSA-6782069;R-HSA-6782004;R-HSA-6782227;R-HSA-6782131;R-HSA-6782224;R-HSA-6781840;R-HSA-6782141;R-HSA-6782204;R-HSA-6782138;R-HSA-6782234;R-HSA-6781818
R-HSA-6782210	Gap-filling DNA repair synthesis and ligation in TC-NER	DNA Repair	24	66	0.00433071	9.75867e-07	1.75656e-05	2	2	0.000141333	9606	Homo sapiens	RFC3;RFC4;CCNH;RPA1;RPA2;GTF2H1;PRPF19;GTF2H4;CUL4A;DDB1;CDK7;POLR2B;POLR2C;POLE2;POLD1;CDC27;POLE3;POLR2E;ERCC8;PPIE;TCEA1;POLR2K;CUL4B		R-HSA-6782227;R-HSA-6782208
R-HSA-6782135	Dual incision in TC-NER	DNA Repair	24	68	0.00446194	1.61869e-06	2.61037e-05	7	7	0.000494665	9606	Homo sapiens	RFC3;RFC4;CCNH;RPA1;RPA2;GTF2H1;PRPF19;GTF2H4;CUL4A;DDB1;CDK7;POLR2B;POLR2C;POLE2;POLD1;CDC27;POLE3;POLR2E;ERCC8;PPIE;TCEA1;POLR2K;CUL4B		R-HSA-6782211;R-HSA-6782131;R-HSA-9684118;R-HSA-6782224;R-HSA-6782141;R-HSA-6782204;R-HSA-6782138
R-HSA-6781823	Formation of TC-NER Pre-Incision Complex	DNA Repair	20	56	0.00367454	9.72682e-06	0.000131891	7	7	0.000494665	9606	Homo sapiens	CCNH;GTF2H1;PRPF19;GTF2H4;COPS4;CUL4A;DDB1;COPS3;CDK7;COPS5;POLR2B;POLR2C;COPS2;POLR2E;ERCC8;PPIE;TCEA1;COPS8;POLR2K;CUL4B		R-HSA-6782069;R-HSA-6782004;R-HSA-6781840;R-HSA-6781824;R-HSA-6781867;R-HSA-6781818;R-HSA-6781833
R-HSA-5696400	Dual Incision in GG-NER	DNA Repair	16	41	0.00269029	2.59162e-05	0.000310994	3	3	0.000211999	9606	Homo sapiens	RFC3;RFC4;PARP1;RPA1;RPA2;GTF2H1;CHD1L;GTF2H4;CUL4A;DDB1;POLE2;POLD1;CDC27;POLE3;CUL4B		R-HSA-5690213;R-HSA-5690990;R-HSA-5690988
R-HSA-5696395	Formation of Incision Complex in GG-NER	DNA Repair	17	47	0.00308399	3.75109e-05	0.000450131	8	10	0.000706664	9606	Homo sapiens	PARP1;CCNH;CETN2;RPA1;RPA2;GTF2H1;XPC;CHD1L;GTF2H4;RAD23B;CUL4A;DDB1;CDK7;SUMO1;UBE2V2;UBE2N;CUL4B		R-HSA-6790487;R-HSA-6790454;R-HSA-5690996;R-HSA-5689317;R-HSA-5689861;R-HSA-5696670;R-HSA-5690991;R-HSA-5691000
R-HSA-110314	Recognition of DNA damage by PCNA-containing replication complex	DNA Repair	13	30	0.0019685	5.12838e-05	0.000564122	6	6	0.000423998	9606	Homo sapiens	CUL4A;DDB1;RFC3;RFC4;POLE2;POLD1;CDC27;POLE3;USP1;RPA1;RPA2;CUL4B		R-HSA-5652005;R-HSA-5655466;R-HSA-5655483;R-HSA-5651992;R-HSA-5652009;R-HSA-5655481
R-HSA-5696394	DNA Damage Recognition in GG-NER	DNA Repair	15	40	0.00262467	7.07854e-05	0.000778639	5	5	0.000353332	9606	Homo sapiens	PARP1;CETN2;ACTL6A;XPC;RAD23B;COPS4;CUL4A;YY1;DDB1;COPS3;COPS5;COPS2;RUVBL1;COPS8;CUL4B		R-HSA-6782943;R-HSA-5691006;R-HSA-5696655;R-HSA-5691004;R-HSA-5696664
R-HSA-5651801	PCNA-Dependent Long Patch Base Excision Repair	DNA Repair	9	23	0.00150919	0.00141582	0.0107023	6	6	0.000423998	9606	Homo sapiens	RFC3;RFC4;POLE2;POLD1;POLE3;CDC27;RPA1;RPA2		R-HSA-110368;R-HSA-110371;R-HSA-5651809;R-HSA-110363;R-HSA-5651805;R-HSA-110364
R-HSA-5685938	HDR through Single Strand Annealing (SSA)	DNA Repair	12	39	0.00255906	0.00191788	0.0134251	5	6	0.000423998	9606	Homo sapiens	RAD50;RFC3;RFC4;ABL1;RPA1;RBBP8;RPA2;RAD17;RAD1;TOPBP1;NBN		R-HSA-5686642;R-HSA-5686657;R-HSA-5693564;R-HSA-5693580;R-HSA-5686587
R-HSA-73894	DNA Repair	DNA Repair	62	381	0.025	0.00308432	0.0185059	214	339	0.0239559	9606	Homo sapiens	CCNH;CETN2;UBP1;PRPF19;YY1;SUMO1;RUVBL1;CDC27;NBN;TOPBP1;RFC3;RFC4;PARP1;ACTL6A;CHD1L;TERF1;RAD23B;MSH6;DDB1;MSH2;UBE2V2;PPIE;TERF2IP;PRKDC;XPC;POLR2B;TDG;POLR2C;POLD1;ABL1;RBBP8;POLR2E;USP1;PMS1;POLR2K;MBD4;XRCC5;RPA1;SMARCA5;RPA2;GTF2H1;MLH1;GTF2H4;FANCF;COPS4;CUL4A;COPS3;RAD50;CDK7;COPS5;POLE2;COPS2;CDK2;POLE3;UBE2N;ERCC8;RAD17;TCEA1;RAD1;COPS8;CUL4B		R-HSA-6785126;R-HSA-5656148;R-HSA-9684118;R-HSA-5656158;R-HSA-5693533;R-HSA-5685341;R-HSA-6786155;R-HSA-5683801;R-HSA-3785768;R-HSA-6786166;R-HSA-6782069;R-HSA-5687360;R-HSA-5685838;R-HSA-6786171;R-HSA-5690996;R-HSA-5686900;R-HSA-5690997;R-HSA-5691006;R-HSA-5693566;R-HSA-5693564;R-HSA-5691004;R-HSA-9629372;R-HSA-5691000;R-HSA-5693561;R-HSA-9629373;R-HSA-5691001;R-HSA-5693542;R-HSA-5693540;R-HSA-5…
R-HSA-5358565	Mismatch repair (MMR) directed by MSH2:MSH6 (MutSalpha)	DNA Repair	8	22	0.00144357	0.00395232	0.0237139	9	10	0.000706664	9606	Homo sapiens	MSH6;MSH2;POLD1;CDC27;RPA1;RPA2;MLH1;PMS1		R-HSA-5358912;R-HSA-5358579;R-HSA-5358597;R-HSA-5358599;R-HSA-5358518;R-HSA-5444516;R-HSA-5444523;R-HSA-5358525;R-HSA-5358510
R-HSA-110373	Resolution of AP sites via the multiple-nucleotide patch replacement pathway	DNA Repair	10	32	0.00209974	0.00395716	0.023743	11	19	0.00134266	9606	Homo sapiens	RFC3;RFC4;PARP1;POLE2;POLD1;POLE3;CDC27;RPA1;RPA2		R-HSA-110368;R-HSA-110371;R-HSA-5651828;R-HSA-5651809;R-HSA-5649873;R-HSA-110363;R-HSA-5651805;R-HSA-110364;R-HSA-5651739;R-HSA-5651723;R-HSA-5649883
R-HSA-5696397	Gap-filling DNA repair synthesis and ligation in GG-NER	DNA Repair	9	27	0.00177165	0.0040559	0.0243354	2	2	0.000141333	9606	Homo sapiens	RFC3;RFC4;POLE2;POLD1;POLE3;CDC27;RPA1;RPA2		R-HSA-5690997;R-HSA-5691001
R-HSA-5358508	Mismatch Repair	DNA Repair	8	23	0.00150919	0.00512278	0.0307367	16	17	0.00120133	9606	Homo sapiens	MSH6;MSH2;POLD1;CDC27;RPA1;RPA2;MLH1;PMS1		R-HSA-5358545;R-HSA-5358513;R-HSA-5358512;R-HSA-5358579;R-HSA-5358519;R-HSA-5358518;R-HSA-5358619;R-HSA-5358525;R-HSA-5444511;R-HSA-5358912;R-HSA-5358597;R-HSA-5358599;R-HSA-5358919;R-HSA-5444516;R-HSA-5444523;R-HSA-5358510
R-HSA-73893	DNA Damage Bypass	DNA Repair	14	57	0.00374016	0.00620707	0.0372424	30	34	0.00240266	9606	Homo sapiens	RFC3;RFC4;RPA1;RPA2;UBP1;CUL4A;DDB1;POLE2;POLD1;CDC27;POLE3;USP1;CUL4B		R-HSA-5655892;R-HSA-5656148;R-HSA-5653780;R-HSA-5653840;R-HSA-5656158;R-HSA-5655965;R-HSA-5653786;R-HSA-5655835;R-HSA-5651992;R-HSA-5653766;R-HSA-5653838;R-HSA-5654989;R-HSA-5654986;R-HSA-5653770;R-HSA-5654985;R-HSA-5652151;R-HSA-110307;R-HSA-110308;R-HSA-110311;R-HSA-5653756;R-HSA-110317;R-HSA-5653754;R-HSA-5655483;R-HSA-110316;R-HSA-110319;R-HSA-5655481;R-HSA-5652005;R-HSA-5655466;R-HSA-5652009…
R-HSA-5656169	Termination of translesion DNA synthesis	DNA Repair	10	35	0.00229659	0.00722437	0.0430859	8	9	0.000635997	9606	Homo sapiens	RFC3;RFC4;POLE2;POLD1;POLE3;CDC27;RPA1;RPA2;UBP1		R-HSA-5653766;R-HSA-5653780;R-HSA-5653840;R-HSA-5653838;R-HSA-5653756;R-HSA-5653786;R-HSA-5653770;R-HSA-5653754
R-HSA-5693616	Presynaptic phase of homologous DNA pairing and strand exchange	DNA Repair	11	42	0.00275591	0.00920266	0.0460133	2	7	0.000494665	9606	Homo sapiens	RAD50;RFC3;RFC4;RPA1;RBBP8;RPA2;RAD17;RAD1;TOPBP1;NBN		R-HSA-5685341;R-HSA-5693561
R-HSA-73933	Resolution of Abasic Sites (AP sites)	DNA Repair	12	48	0.00314961	0.00945798	0.0472899	13	43	0.00303865	9606	Homo sapiens	MBD4;RFC3;RFC4;PARP1;TDG;POLE2;POLD1;POLE3;CDC27;RPA1;RPA2		R-HSA-110368;R-HSA-110371;R-HSA-5651828;R-HSA-5649873;R-HSA-5651805;R-HSA-5651739;R-HSA-5649883;R-HSA-110350;R-HSA-110353;R-HSA-5651809;R-HSA-110363;R-HSA-110364;R-HSA-5651723
R-HSA-69239	Synthesis of DNA	DNA Replication	43	132	0.00866142	1.65695e-09	8.61612e-08	21	27	0.00190799	9606	Homo sapiens	PSMD10;PSMD12;RPN2;GMNN;PSMB10;PSMA7;ORC5;PSMD8;ORC4;PSMB5;PSMD7;CDC23;PSMB2;CDH1;POLD1;PSMB1;PSMD3;CDC27;ORC2;PSMD1;PSMF1;SKP1;RFC3;RFC4;UBE2E1;RPA1;RPA2;PSMB9;PSMA3;PSMC6;PSMA4;PSMC3;PSMA1;PSMA2;POLE2;CDC16;CDK2;POLE3;MCM3;ANAPC5		R-HSA-69152;R-HSA-69127;R-HSA-69063;R-HSA-176942;R-HSA-69005;R-HSA-69068;R-HSA-68913;R-HSA-68944;R-HSA-69299;R-HSA-69074;R-HSA-68946;R-HSA-68948;R-HSA-69140;R-HSA-69015;R-HSA-69142;R-HSA-69016;R-HSA-69144;R-HSA-69019;R-HSA-69053;R-HSA-69116;R-HSA-169468
R-HSA-69052	Switching of origins to a post-replicative state	DNA Replication	34	94	0.00616798	6.90522e-09	2.76209e-07	8	10	0.000706664	9606	Homo sapiens	PSMD10;PSMD12;RPN2;GMNN;PSMB10;PSMA7;ORC5;PSMD8;ORC4;PSMB5;PSMD7;CDC23;PSMB2;CDH1;PSMB1;PSMD3;CDC27;ORC2;PSMD1;PSMF1;SKP1;UBE2E1;PSMB9;PSMA3;PSMC6;PSMA4;PSMC3;PSMA1;PSMA2;CDC16;CDK2;MCM3;ANAPC5		R-HSA-68944;R-HSA-69299;R-HSA-68946;R-HSA-68948;R-HSA-69015;R-HSA-69016;R-HSA-69019;R-HSA-69005
R-HSA-69306	DNA Replication	DNA Replication	47	169	0.0110892	3.54901e-08	1.13568e-06	46	58	0.00409865	9606	Homo sapiens	PSMD10;PSMD12;RPN2;GMNN;PSMB10;PSMA7;ORC5;PSMD8;ORC4;PSMB5;PSMD7;CDC23;PSMB2;CDH1;POLD1;PSMB1;PSMD3;CDC27;ORC2;PSMD1;PSMF1;SKP1;RFC3;RFC4;UBE2E1;RPA1;RPA2;CDC7;PSMB9;PSMA3;PSMC6;PSMA4;DBF4;PSMC3;PSMA1;PSMA2;POLE2;CDC16;CDK2;POLE3;MCM3;ANAPC5;KPNB1		R-HSA-68611;R-HSA-68610;R-HSA-69127;R-HSA-68615;R-HSA-69063;R-HSA-9734687;R-HSA-69005;R-HSA-68940;R-HSA-69068;R-HSA-68688;R-HSA-68944;R-HSA-9749253;R-HSA-69074;R-HSA-68946;R-HSA-68948;R-HSA-69140;R-HSA-69015;R-HSA-69142;R-HSA-68825;R-HSA-69016;R-HSA-69144;R-HSA-9734670;R-HSA-69019;R-HSA-68954;R-HSA-9749320;R-HSA-9757256;R-HSA-68960;R-HSA-69152;R-HSA-68712;R-HSA-176942;R-HSA-9734713;R-HSA-68913;R-…
R-HSA-69017	CDK-mediated phosphorylation and removal of Cdc6	DNA Replication	28	75	0.00492126	7.54268e-08	2.03652e-06	3	4	0.000282666	9606	Homo sapiens	PSMD10;PSMD12;RPN2;PSMB10;PSMA7;PSMD8;PSMB5;PSMD7;CDC23;PSMB2;CDH1;PSMB1;PSMD3;CDC27;PSMD1;PSMF1;UBE2E1;PSMB9;PSMA3;PSMC6;PSMA4;PSMC3;PSMA1;PSMA2;CDC16;CDK2;ANAPC5		R-HSA-69015;R-HSA-69016;R-HSA-69005
R-HSA-68949	Orc1 removal from chromatin	DNA Replication	27	73	0.00479003	1.5297e-07	3.51831e-06	3	4	0.000282666	9606	Homo sapiens	PSMD10;PSMD12;RPN2;PSMB10;PSMA7;ORC5;PSMD8;ORC4;PSMB5;PSMD7;PSMB2;PSMB1;PSMD3;ORC2;PSMD1;PSMF1;SKP1;PSMB9;PSMA3;PSMC6;PSMA4;PSMC3;PSMA1;PSMA2;CDK2;MCM3		R-HSA-68944;R-HSA-68946;R-HSA-68948
R-HSA-68867	Assembly of the pre-replicative complex	DNA Replication	31	114	0.00748031	1.08001e-05	0.000140401	17	23	0.00162533	9606	Homo sapiens	PSMD10;PSMD12;RPN2;GMNN;PSMB10;PSMA7;ORC5;PSMD8;ORC4;PSMB5;PSMD7;CDC23;PSMB2;CDH1;PSMB1;PSMD3;CDC27;ORC2;PSMD1;PSMF1;UBE2E1;PSMB9;PSMA3;PSMC6;PSMA4;PSMC3;PSMA1;PSMA2;CDC16;MCM3;ANAPC5;KPNB1		R-HSA-68611;R-HSA-68610;R-HSA-68615;R-HSA-68712;R-HSA-9734687;R-HSA-9734713;R-HSA-68688;R-HSA-9749253;R-HSA-9749350;R-HSA-68595;R-HSA-9749286;R-HSA-9749351;R-HSA-68825;R-HSA-68603;R-HSA-9734670;R-HSA-9749320;R-HSA-9757256
R-HSA-68962	Activation of the pre-replicative complex	DNA Replication	13	36	0.0023622	0.000298377	0.00268539	9	9	0.000635997	9606	Homo sapiens	ORC5;ORC4;DBF4;POLE2;CDK2;GMNN;POLE3;ORC2;MCM3;RPA1;RPA2;CDC7		R-HSA-68960;R-HSA-69299;R-HSA-68914;R-HSA-68917;R-HSA-68916;R-HSA-68919;R-HSA-68918;R-HSA-68954;R-HSA-68940
R-HSA-8939236	RUNX1 regulates transcription of genes involved in differentiation of HSCs	Gene expression (Transcription)	32	106	0.00695538	9.55507e-07	1.71991e-05	12	15	0.00106	9606	Homo sapiens	PSMD10;PSMD12;CBFB;RPN2;LDB1;CCNH;HDC;GATA2;GATA1;PSMB10;PSMA7;PSMD8;PSMB5;PSMD7;PSMB2;PSMB1;PSMD3;ABL1;PSMD1;PSMF1;TCF12;LMO2;PSMB9;PSMA3;CDK7;PSMC6;PSMA4;PSMC3;PSMA1;TAL1;PSMA2		R-HSA-8956568;R-HSA-8956649;R-HSA-8956586;R-HSA-8956652;R-HSA-8865491;R-HSA-8865505;R-HSA-8956639;R-HSA-8956608;R-HSA-8957265;R-HSA-8956659;R-HSA-8865482;R-HSA-8865498
R-HSA-3700989	Transcriptional Regulation by TP53	Gene expression (Transcription)	92	484	0.0317585	1.38444e-06	2.35355e-05	84	259	0.0183026	9606	Homo sapiens	ATF2;BTG2;CDKN1B;CCNH;PRKAG1;STK11;ING2;CASP8;YWHAQ;PPP2R1B;CASP10;CASP6;PPP2R1A;CASP1;AKT1;NBN;TOPBP1;YWHAH;PRMT5;BNIP3L;BRD1;SUPT16H;RFC3;RFC4;CSNK2A1;PRMT1;FOS;PPP2R5C;GTF2F1;YWHAZ;PRKAB1;RRAGA;TFDP1;MSH2;TFDP2;HDAC1;TXN;PPP2CA;PPP2CB;RBBP4;POLR2B;POLR2C;RBBP8;POLR2E;TP53BP2;RBBP7;BID;BRD7;PMS1;POLR2K;GADD45A;GSR;RPA1;RPA2;GTF2H1;SSRP1;MLH1;GTF2H4;RAD50;CDK7;TP53I3;CNOT7;BCL6;CCNG1;CDK2;FAS;RA…		R-HSA-6799462;R-HSA-3215152;R-HSA-6799332;R-HSA-71682;R-HSA-5632732;R-HSA-139913;R-HSA-163214;R-HSA-6799466;R-HSA-6799722;R-HSA-4331340;R-HSA-5631941;R-HSA-5628871;R-HSA-6805109;R-HSA-6791285;R-HSA-6805620;R-HSA-6811508;R-HSA-6791409;R-HSA-3215144;R-HSA-6800253;R-HSA-6791291;R-HSA-187934;R-HSA-6806394;R-HSA-6800250;R-HSA-6806392;R-HSA-6799815;R-HSA-6805061;R-HSA-6791109;R-HSA-6798020;R-HSA-680505…
R-HSA-8941858	Regulation of RUNX3 expression and activity	Gene expression (Transcription)	21	57	0.00374016	3.7096e-06	5.5644e-05	3	9	0.000635997	9606	Homo sapiens	PSMD10;PSMD12;TGFB1;CBFB;RPN2;PSMB10;PSMA7;PSMB9;PSMD8;PSMA3;PSMB5;PSMC6;PSMA4;PSMD7;PSMC3;PSMB2;PSMA1;PSMA2;PSMB1;PSMD3;PSMD1;PSMF1		R-HSA-8952408;R-HSA-8865454;R-HSA-8937814
R-HSA-8878159	Transcriptional regulation by RUNX3	Gene expression (Transcription)	32	118	0.00774278	8.28935e-06	0.000116051	34	47	0.00332132	9606	Homo sapiens	PSMD10;PSMD12;CBFB;RPN2;TCF7;FOXO3;RBPJ;PSMB10;PSMA7;PSMD8;PSMB5;PSMD7;PSMB2;MYC;PSMB1;PSMD3;PSMD1;PSMF1;SMAD4;TGFB1;ITGA4;PSMB9;PSMA3;SNW1;PSMC6;PSMA4;PSMC3;PSMA1;PSMA2;TCF4;KRAS		R-HSA-8951951;R-HSA-8878220;R-HSA-8951428;R-HSA-8952069;R-HSA-8952408;R-HSA-1980047;R-HSA-8949276;R-HSA-8951966;R-HSA-8949343;R-HSA-8952081;R-HSA-8951442;R-HSA-8878237;R-HSA-8951443;R-HSA-4411357;R-HSA-8937814;R-HSA-8949335;R-HSA-8952232;R-HSA-8951977;R-HSA-8878117;R-HSA-4411367;R-HSA-8878243;R-HSA-8878178;R-HSA-8865454;R-HSA-8952226;R-HSA-8952101;R-HSA-8878186;R-HSA-8951910;R-HSA-8952058;R-HSA-8…
R-HSA-8939902	Regulation of RUNX2 expression and activity	Gene expression (Transcription)	24	83	0.00544619	4.00826e-05	0.000480991	16	32	0.00226132	9606	Homo sapiens	PSMD10;PSMD12;CBFB;RPN2;CNPY2;PSMB10;PSMA7;PSMB9;PSMD8;PSMA3;PSMB5;PSMC6;PSMA4;PSMD7;PSMC3;PSMB2;PSMA1;PSMA2;PSMB1;PSMD3;PSMD1;PSMF1;SKP1		R-HSA-8939688;R-HSA-9009451;R-HSA-9009452;R-HSA-9008110;R-HSA-9016526;R-HSA-8939938;R-HSA-9007686;R-HSA-9008345;R-HSA-8939801;R-HSA-8939929;R-HSA-9008475;R-HSA-8939706;R-HSA-8939900;R-HSA-9008479;R-HSA-9008478;R-HSA-9009362
R-HSA-5633007	Regulation of TP53 Activity	Gene expression (Transcription)	39	178	0.0116798	9.85303e-05	0.00108383	28	98	0.00692531	9606	Homo sapiens	HDAC1;PRKAG1;PPP2CA;PPP2CB;STK11;ING2;RBBP4;PPP2R1B;PPP2R1A;RBBP8;TP53BP2;AKT1;RBBP7;NBN;TOPBP1;BRD7;PRMT5;BRD1;SUPT16H;RFC3;RFC4;CSNK2A1;RPA1;RPA2;SSRP1;PPP2R5C;PRKAB1;RAD50;CCNG1;CDK2;RAD17;TAF7;TAF6;RAD1;TAF2		R-HSA-6792871;R-HSA-6799332;R-HSA-198599;R-HSA-6799777;R-HSA-3222006;R-HSA-6805035;R-HSA-6792491;R-HSA-5628871;R-HSA-6805109;R-HSA-6805620;R-HSA-6811508;R-HSA-6791409;R-HSA-6793661;R-HSA-6805638;R-HSA-6805061;R-HSA-6805059;R-HSA-6805640;R-HSA-6810376;R-HSA-6805399;R-HSA-6811479;R-HSA-6805650;R-HSA-3222020;R-HSA-6792863;R-HSA-6804383;R-HSA-6805470;R-HSA-3222093;R-HSA-6804379;R-HSA-6805785
R-HSA-9614085	FOXO-mediated transcription	Gene expression (Transcription)	27	110	0.00721785	0.000199441	0.00199441	76	85	0.00600664	9606	Homo sapiens	SMAD2;SREBF1;SMAD4;CDKN1B;NFYB;GADD45A;HDAC1;CITED2;TXN;FOXO3;KLF4;YWHAZ;SIRT1;FOXO1;STK11;YWHAQ;BCL6;AKT1		R-HSA-199299;R-HSA-9623059;R-HSA-9624976;R-HSA-9621270;R-HSA-9625749;R-HSA-9620891;R-HSA-9623192;R-HSA-9624985;R-HSA-9625375;R-HSA-9625346;R-HSA-9623427;R-HSA-9625091;R-HSA-9623168;R-HSA-9625863;R-HSA-9625092;R-HSA-9622667;R-HSA-9622668;R-HSA-9625101;R-HSA-9622579;R-HSA-9620915;R-HSA-9617840;R-HSA-9625520;R-HSA-9624624;R-HSA-9626928;R-HSA-9620788;R-HSA-9620532;R-HSA-9617972;R-HSA-9617848;R-HSA-96…
R-HSA-8878166	Transcriptional regulation by RUNX2	Gene expression (Transcription)	33	147	0.00964567	0.000212492	0.00212492	53	84	0.00593598	9606	Homo sapiens	PSMD10;RB1;PSMD12;CBFB;RPN2;PPM1D;PSMB10;PSMA7;PSMD8;PSMB5;PSMD7;PSMB2;PSMB1;PSMD3;ABL1;MAPK1;AKT1;PSMD1;PSMF1;SKP1;RBM14;SMAD4;YES1;CNPY2;PSMB9;PSMA3;PSMC6;PSMA4;PSMC3;PSMA1;CDK4;PSMA2		R-HSA-8937864;R-HSA-8985227;R-HSA-8985485;R-HSA-8937869;R-HSA-8938382;R-HSA-9009282;R-HSA-8938371;R-HSA-8939801;R-HSA-8939929;R-HSA-8985627;R-HSA-9008412;R-HSA-8865425;R-HSA-8939667;R-HSA-8939670;R-HSA-8939688;R-HSA-9009451;R-HSA-8985644;R-HSA-9009452;R-HSA-8939938;R-HSA-8939833;R-HSA-9009208;R-HSA-8939706;R-HSA-8939963;R-HSA-8878257;R-HSA-9008433;R-HSA-8878013;R-HSA-8939829;R-HSA-8878266;R-HSA-9…
R-HSA-674695	RNA Polymerase II Pre-transcription Events	Gene expression (Transcription)	22	82	0.00538058	0.000230345	0.00230345	12	17	0.00120133	9606	Homo sapiens	SUPT16H;GTF2A2;NCBP1;CCNH;NCBP2;GTF2B;WDR61;GTF2H1;SSRP1;MLLT3;GTF2F1;GTF2H4;CDK7;POLR2B;POLR2C;POLR2E;TAF7;TCEA1;TAF6;TAF2;POLR2K		R-HSA-113409;R-HSA-75856;R-HSA-113411;R-HSA-75891;R-HSA-113413;R-HSA-113429;R-HSA-113414;R-HSA-75862;R-HSA-112392;R-HSA-112395;R-HSA-73946;R-HSA-112429
R-HSA-73779	RNA Polymerase II Transcription Pre-Initiation And Promoter Opening	Gene expression (Transcription)	15	47	0.00308399	0.000388592	0.00349733	5	5	0.000353332	9606	Homo sapiens	GTF2A2;CCNH;GTF2B;GTF2H1;GTF2F1;GTF2H4;CDK7;POLR2B;POLR2C;POLR2E;TAF7;TAF6;TAF2;POLR2K		R-HSA-109637;R-HSA-109636;R-HSA-109639;R-HSA-75095;R-HSA-109638
R-HSA-8878171	Transcriptional regulation by RUNX1	Gene expression (Transcription)	49	261	0.017126	0.000497758	0.00447982	110	132	0.00932796	9606	Homo sapiens	PSMD10;PSMD12;CBFB;RPN2;LDB1;CCNH;HDAC1;HDC;ITGA2B;ASH2L;GATA2;GATA1;PSMB10;PSMA7;PSMD8;PSMD7;CCND2;PSMB5;PSMB2;PSMD3;PSMB1;ABL1;PSMD1;PSMF1;NFE2;SMARCC1;CSNK2A1;PRMT1;ACTL6A;TCF12;LMO2;ARID1A;SMARCA2;PSMB9;CDK7;PSMA3;RYBP;PSMC6;PSMA4;PSMC3;PSMA1;TAL1;PSMA2;PRKCQ;PRTN3		R-HSA-8936584;R-HSA-8937097;R-HSA-8931981;R-HSA-8938382;R-HSA-8877192;R-HSA-8956568;R-HSA-8937113;R-HSA-8937118;R-HSA-8938389;R-HSA-8936599;R-HSA-8936616;R-HSA-8956586;R-HSA-8936621;R-HSA-8938158;R-HSA-8955822;R-HSA-8936608;R-HSA-8938913;R-HSA-8877485;R-HSA-8938150;R-HSA-8877493;R-HSA-8938938;R-HSA-8877490;R-HSA-8938174;R-HSA-8938930;R-HSA-8936628;R-HSA-8932020;R-HSA-8932021;R-HSA-8956608;R-HSA-8…
R-HSA-75953	RNA Polymerase II Transcription Initiation	Gene expression (Transcription)	15	49	0.00321522	0.000592063	0.0047365	3	3	0.000211999	9606	Homo sapiens	GTF2A2;CCNH;GTF2B;GTF2H1;GTF2F1;GTF2H4;CDK7;POLR2B;POLR2C;POLR2E;TAF7;TAF6;TAF2;POLR2K		R-HSA-75861;R-HSA-75864;R-HSA-75866
R-HSA-73762	RNA Polymerase I Transcription Initiation	Gene expression (Transcription)	15	50	0.00328084	0.000723974	0.00579179	4	6	0.000423998	9606	Homo sapiens	CAST;CCNH;HDAC1;RPA1;RPA2;GTF2H1;GTF2H4;CDK7;MTA1;RBBP4;POLR1D;POLR2E;RBBP7;POLR2K		R-HSA-73865;R-HSA-73739;R-HSA-73757;R-HSA-73758
R-HSA-73776	RNA Polymerase II Promoter Escape	Gene expression (Transcription)	15	51	0.00334646	0.00088004	0.00704032	7	7	0.000494665	9606	Homo sapiens	GTF2A2;CCNH;GTF2B;GTF2H1;GTF2F1;GTF2H4;CDK7;POLR2B;POLR2C;POLR2E;TAF7;TAF6;TAF2;POLR2K		R-HSA-75873;R-HSA-111264;R-HSA-76576;R-HSA-9613494;R-HSA-75850;R-HSA-9613497;R-HSA-75869
R-HSA-9617828	FOXO-mediated transcription of cell cycle genes	Gene expression (Transcription)	10	27	0.00177165	0.00118468	0.00947743	20	22	0.00155466	9606	Homo sapiens	SMAD2;SMAD4;CDKN1B;GADD45A;FOXO3;KLF4;FOXO1		R-HSA-9620915;R-HSA-9617840;R-HSA-9624976;R-HSA-9625520;R-HSA-9618004;R-HSA-9620788;R-HSA-9620891;R-HSA-9617848;R-HSA-9624985;R-HSA-9625406;R-HSA-9617852;R-HSA-9620828;R-HSA-9617853;R-HSA-9625409;R-HSA-9625510;R-HSA-9618021;R-HSA-9620837;R-HSA-9617838;R-HSA-9617996;R-HSA-9620813
R-HSA-76042	RNA Polymerase II Transcription Initiation And Promoter Clearance	Gene expression (Transcription)	15	53	0.00347769	0.00127861	0.0102288	11	11	0.00077733	9606	Homo sapiens	GTF2A2;CCNH;GTF2B;GTF2H1;GTF2F1;GTF2H4;CDK7;POLR2B;POLR2C;POLR2E;TAF7;TAF6;TAF2;POLR2K		R-HSA-75873;R-HSA-111264;R-HSA-76576;R-HSA-75861;R-HSA-9613494;R-HSA-75864;R-HSA-75866;R-HSA-75850;R-HSA-9613497;R-HSA-75869;R-HSA-75949
R-HSA-9614657	FOXO-mediated transcription of cell death genes	Gene expression (Transcription)	9	23	0.00150919	0.00141582	0.0107023	15	15	0.00106	9606	Homo sapiens	STK11;BCL6;CITED2;NFYB;FOXO3;FOXO1		R-HSA-9622579;R-HSA-9621270;R-HSA-9621242;R-HSA-9625375;R-HSA-9621116;R-HSA-9625378;R-HSA-9622627;R-HSA-9622630;R-HSA-9614662;R-HSA-9622667;R-HSA-9621289;R-HSA-9622668;R-HSA-9622604;R-HSA-9622572;R-HSA-9614669
R-HSA-6804756	Regulation of TP53 Activity through Phosphorylation	Gene expression (Transcription)	22	95	0.0062336	0.00152181	0.0107023	9	26	0.00183733	9606	Homo sapiens	SUPT16H;RFC3;RFC4;CSNK2A1;PRKAG1;RPA1;RPA2;SSRP1;PRKAB1;STK11;RAD50;CDK2;RBBP8;RAD17;TAF7;TAF6;RAD1;TOPBP1;NBN;TAF2		R-HSA-6805399;R-HSA-6805061;R-HSA-6805109;R-HSA-6799332;R-HSA-6805059;R-HSA-3222020;R-HSA-3222006;R-HSA-6805470;R-HSA-6805035
R-HSA-112382	Formation of RNA Pol II elongation complex	Gene expression (Transcription)	16	60	0.00393701	0.00163484	0.0114439	2	2	0.000141333	9606	Homo sapiens	SUPT16H;NCBP1;CCNH;NCBP2;WDR61;GTF2H1;SSRP1;MLLT3;GTF2F1;GTF2H4;CDK7;POLR2B;POLR2C;POLR2E;TCEA1;POLR2K		R-HSA-112379;R-HSA-112381
R-HSA-74160	Gene expression (Transcription)	Gene expression (Transcription)	254	1893	0.124213	0.00176926	0.0123848	593	1060	0.0749064	9606	Homo sapiens	RB1;ATF2;NUP107;CCNH;RBPJ;PSMD8;PSMD7;CDC23;PPP2R1B;PPP2R1A;MYC;PSMD3;CDC27;PSMD1;AKT1;SKP1;SMARCC1;CSNK2A1;MED4;PRKAB1;SRRM1;RRAGA;PRKCQ;NUP98;SLBP;RPN2;ZNF22;WDR61;TXN;ZNF24;GATA2;GATA1;TP53BP2;PSMF1;ZNF267;NFE2;YES1;GADD45A;SMARCA5;UPF3B;CDC7;SMARCA2;SNW1;CDC16;RAD17;BTG2;CDKN1B;CITED2;SRP54;PRKAG1;ASH2L;CTCF;MED17;MED12;ING2;MED13;CASP10;ZNF124;SREBF1;PRMT5;BRD1;PARP1;PRMT1;TCF12;ACTL6A;FOS;S…		R-HSA-5334097;R-HSA-8936584;R-HSA-6799462;R-HSA-71682;R-HSA-2187303;R-HSA-9625749;R-HSA-8951951;R-HSA-73739;R-HSA-8878220;R-HSA-9009282;R-HSA-2187309;R-HSA-6799466;R-HSA-9769115;R-HSA-8877192;R-HSA-6791285;R-HSA-6805620;R-HSA-8951966;R-HSA-9622667;R-HSA-8878237;R-HSA-8939667;R-HSA-73757;R-HSA-6791291;R-HSA-2187325;R-HSA-9622668;R-HSA-8939670;R-HSA-73758;R-HSA-8936599;R-HSA-8936616;R-HSA-8939688;R…
R-HSA-75955	RNA Polymerase II Transcription Elongation	Gene expression (Transcription)	16	61	0.00400262	0.00192348	0.0134644	8	8	0.000565331	9606	Homo sapiens	SUPT16H;NCBP1;CCNH;NCBP2;WDR61;GTF2H1;SSRP1;MLLT3;GTF2F1;GTF2H4;CDK7;POLR2B;POLR2C;POLR2E;TCEA1;POLR2K		R-HSA-112385;R-HSA-113412;R-HSA-112379;R-HSA-113402;R-HSA-112381;R-HSA-112396;R-HSA-113407;R-HSA-112383
R-HSA-113418	Formation of the Early Elongation Complex	Gene expression (Transcription)	11	34	0.00223097	0.00198666	0.0139066	3	3	0.000211999	9606	Homo sapiens	CDK7;NCBP1;CCNH;NCBP2;POLR2B;POLR2C;POLR2E;GTF2H1;GTF2F1;GTF2H4;POLR2K		R-HSA-113402;R-HSA-113407;R-HSA-112383
R-HSA-73857	RNA Polymerase II Transcription	Gene expression (Transcription)	232	1730	0.113517	0.00290102	0.0185059	529	945	0.0667797	9606	Homo sapiens	RB1;ATF2;CCNH;RBPJ;PSMD8;PSMD7;CDC23;PPP2R1B;PPP2R1A;MYC;PSMD3;CDC27;PSMD1;AKT1;SKP1;SMARCC1;CSNK2A1;MED4;PRKAB1;SRRM1;RRAGA;PRKCQ;SLBP;RPN2;ZNF22;WDR61;TXN;ZNF24;GATA2;GATA1;TP53BP2;PSMF1;ZNF267;NFE2;YES1;GADD45A;UPF3B;CDC7;SMARCA2;SNW1;CDC16;RAD17;BTG2;CDKN1B;CITED2;SRP54;PRKAG1;ASH2L;CTCF;MED17;MED12;ING2;MED13;CASP10;ZNF124;SREBF1;PRMT5;BRD1;PARP1;PRMT1;TCF12;ACTL6A;FOS;SIRT1;MED23;PSMA3;PSMA…		R-HSA-8936584;R-HSA-6799462;R-HSA-71682;R-HSA-2187303;R-HSA-9625749;R-HSA-8951951;R-HSA-8878220;R-HSA-9009282;R-HSA-2187309;R-HSA-6799466;R-HSA-9769115;R-HSA-8877192;R-HSA-6791285;R-HSA-6805620;R-HSA-8951966;R-HSA-9622667;R-HSA-8878237;R-HSA-8939667;R-HSA-6791291;R-HSA-2187325;R-HSA-9622668;R-HSA-8939670;R-HSA-8936599;R-HSA-8936616;R-HSA-8939688;R-HSA-8951977;R-HSA-9613494;R-HSA-8878243;R-HSA-679…
R-HSA-2173793	Transcriptional activity of SMAD2/SMAD3:SMAD4 heterotrimer	Gene expression (Transcription)	16	64	0.00419948	0.00305596	0.0185059	44	51	0.00360399	9606	Homo sapiens	TGIF1;SMAD2;SMAD4;PARP1;HDAC1;USP9X;UBE2D3;PPM1A;CDK8;SNW1;TFDP1;TFDP2;MYC;MAPK1;MEN1		R-HSA-870477;R-HSA-870479;R-HSA-9733207;R-HSA-2187303;R-HSA-870538;R-HSA-9736979;R-HSA-9733203;R-HSA-2176491;R-HSA-9736984;R-HSA-2187309;R-HSA-2186607;R-HSA-2186741;R-HSA-1484099;R-HSA-2176503;R-HSA-2176502;R-HSA-2186747;R-HSA-209055;R-HSA-2187325;R-HSA-2187388;R-HSA-170847;R-HSA-9736970;R-HSA-2187395;R-HSA-2187330;R-HSA-2031355;R-HSA-870437;R-HSA-173545;R-HSA-2179274;R-HSA-173481;R-HSA-9736959;R…
R-HSA-73863	RNA Polymerase I Transcription Termination	Gene expression (Transcription)	10	33	0.00216535	0.00487951	0.0292771	3	4	0.000282666	9606	Homo sapiens	CAST;CDK7;CCNH;RPA1;POLR1D;POLR2E;RPA2;GTF2H1;GTF2H4;POLR2K		R-HSA-74993;R-HSA-74992;R-HSA-74994
R-HSA-6796648	TP53 Regulates Transcription of DNA Repair Genes	Gene expression (Transcription)	19	86	0.00564304	0.00499184	0.029951	8	17	0.00120133	9606	Homo sapiens	ATF2;SUPT16H;CCNH;GTF2H1;SSRP1;FOS;MLH1;GTF2F1;GTF2H4;CDK7;MSH2;POLR2B;POLR2C;POLR2E;TCEA1;PMS1;POLR2K		R-HSA-6797606;R-HSA-6806405;R-HSA-6797616;R-HSA-6797712;R-HSA-6806413;R-HSA-6806412;R-HSA-6806394;R-HSA-6806392
R-HSA-212436	Generic Transcription Pathway	Gene expression (Transcription)	212	1588	0.104199	0.00531874	0.0319125	475	884	0.0624691	9606	Homo sapiens	RB1;ATF2;CCNH;ITGA2B;UBE2D3;YEATS4;RBPJ;PSMD8;YY1;STK11;PSMD7;CCND2;CDC23;PPP2R1B;CDH1;PPP2R1A;MYC;PSMD3;CDC27;PSMD1;AKT1;NBN;SKP1;MEN1;BNIP3L;SUPT16H;SMARCC1;CSNK2A1;LMO2;UBE2E1;CNPY2;GTF2F1;MED4;PRKAB1;RRAGA;MSH2;PRKCQ;PRTN3;ANAPC5;FKBP5;PSMD10;CSF1R;PSMD12;RPN2;CBFB;TCF7;ZNF22;TXN;FOXO3;ZNF24;GATA2;GATA1;FOXO1;ZKSCAN7;TP53BP2;ABL1;PSMF1;ZNF267;SMAD2;NFE2;SMAD4;TGFB1;YES1;GADD45A;CBX3;CDC7;SMAR…		R-HSA-8936584;R-HSA-6799462;R-HSA-71682;R-HSA-2187303;R-HSA-9625749;R-HSA-8951951;R-HSA-8878220;R-HSA-9009282;R-HSA-2187309;R-HSA-6799466;R-HSA-9769115;R-HSA-8877192;R-HSA-6791285;R-HSA-6805620;R-HSA-8951966;R-HSA-9622667;R-HSA-8878237;R-HSA-8939667;R-HSA-6791291;R-HSA-2187325;R-HSA-9622668;R-HSA-8939670;R-HSA-8936599;R-HSA-8936616;R-HSA-8939688;R-HSA-8951977;R-HSA-8878243;R-HSA-6791235;R-HSA-893…
R-HSA-9614399	Regulation of localization of FOXO transcription factors	Gene expression (Transcription)	6	14	0.000918635	0.00556162	0.0333697	5	5	0.000353332	9606	Homo sapiens	YWHAQ;AKT1;FOXO3;YWHAZ;FOXO1		R-HSA-199299;R-HSA-9614562;R-HSA-9614423;R-HSA-9614564;R-HSA-9614414
R-HSA-73856	RNA Polymerase II Transcription Termination	Gene expression (Transcription)	16	69	0.00452756	0.00613197	0.0367918	4	4	0.000282666	9606	Homo sapiens	SLBP;CPSF6;NCBP1;NCBP2;SRSF1;SRP54;UPF3B;SRRM1;NUDT21;PABPN1;U2AF2;SNRPG;SRSF3;SRSF4;SRSF5		R-HSA-77586;R-HSA-72180;R-HSA-77592;R-HSA-111437
R-HSA-77075	RNA Pol II CTD phosphorylation and interaction with CE	Gene expression (Transcription)	9	29	0.00190289	0.00635271	0.0381163	5	5	0.000353332	9606	Homo sapiens	CDK7;CCNH;POLR2B;POLR2C;POLR2E;GTF2H1;GTF2F1;GTF2H4;POLR2K		R-HSA-77073;R-HSA-113430;R-HSA-77069;R-HSA-77068;R-HSA-77071
R-HSA-432142	Platelet sensitization by LDL	Hemostasis	8	23	0.00150919	0.00512278	0.0307367	2	9	0.000635997	9606	Homo sapiens	PPP2CA;PPP2CB;PPP2R1B;PPP2R5E;PPP2R1A;PPP2R5A;PTPN6;PPP2R5C		R-HSA-210277;R-HSA-432143
R-HSA-983170	Antigen Presentation: Folding, assembly and peptide loading of class I MHC	Immune System	76	108	0.00708661	1.11022e-16	1.38778e-14	14	16	0.00113066	9606	Homo sapiens	SEC24B;CANX;HLA-B;HLA-C;PIK3C3;HLA-A;B2M;HLA-G;SEC31A		R-HSA-8951499;R-HSA-983148;R-HSA-983146;R-HSA-983145;R-HSA-203979;R-HSA-983142;R-HSA-983427;R-HSA-983426;R-HSA-983138;R-HSA-983425;R-HSA-983424;R-HSA-983422;R-HSA-983421;R-HSA-983161
R-HSA-1236977	Endosomal/Vacuolar pathway	Immune System	72	82	0.00538058	1.11022e-16	1.38778e-14	3	4	0.000282666	9606	Homo sapiens	HLA-B;HLA-C;HLA-A;B2M;HLA-G		R-HSA-1236964;R-HSA-1236954;R-HSA-1236943
R-HSA-983169	Class I MHC mediated antigen processing & presentation	Immune System	142	479	0.0314304	1.11022e-16	1.38778e-14	33	48	0.00339199	9606	Homo sapiens	NARF;UBE2D2;SNAP23;UBE2D3;NCF4;KEAP1;HMGB1;PSMD8;HERC5;NPEPPS;PSMD7;CDC23;CDH1;PSMD3;CDC27;ARIH2;PSMD1;CD36;B2M;FBXO7;SKP1;UBE2E3;UBE2E1;HLA-B;UBE4A;HLA-C;CYBB;HLA-A;HLA-G;FBXW2;PSMA3;KEL;PSMA4;PSMA1;PSMA2;CANX;BTK;UBE2V2;ANAPC5;PIK3C3;S100A9;S100A8;TLR2;PSMD10;PSMD12;CUL5;RPN2;RNF6;PSMB10;PSMA7;PSMB5;BTBD1;PSMB2;BTBD2;PSMB1;CD14;PSMF1;RNF130;SEC31A;SEC24B;SIAH2;UBE2G1;UBE2G2;UBAC1;PSMB9;PSMC6;PS…		R-HSA-8951499;R-HSA-1236954;R-HSA-203979;R-HSA-983427;R-HSA-1236958;R-HSA-983426;R-HSA-983425;R-HSA-1236956;R-HSA-983424;R-HSA-8863895;R-HSA-1236935;R-HSA-1236943;R-HSA-983150;R-HSA-8863973;R-HSA-983148;R-HSA-983147;R-HSA-983146;R-HSA-983145;R-HSA-983142;R-HSA-983140;R-HSA-983138;R-HSA-983422;R-HSA-983421;R-HSA-1236967;R-HSA-983162;R-HSA-1236964;R-HSA-983161;R-HSA-1236965;R-HSA-1236970;R-HSA-1236…
R-HSA-1280218	Adaptive Immune System	Immune System	221	1012	0.0664042	1.11022e-16	1.38778e-14	165	265	0.0187266	9606	Homo sapiens	IFITM1;NARF;AHCYL1;IFITM2;UBE2D2;NCF4;UBE2D3;KEAP1;ICAM4;PSMD8;HERC5;NPEPPS;PSMD7;CDC23;PPP2R1B;CDH1;PPP2R1A;PSMD3;CDC27;AKT1;PSMD1;KIFAP3;PRKACB;B2M;FBXO7;AP2M1;SKP1;UBE2E3;UBE2E1;HLA-B;UBE4A;HLA-C;CYBB;HLA-A;HLA-G;FBXW2;DYNC1LI1;KEL;TYROBP;BTK;UBE2V2;PRKCQ;ANAPC5;S100A9;S100A8;PSMD10;PSMD12;CUL5;RPN2;FPR1;ITPR2;CD79B;RAP1A;BTBD1;BTBD2;PSMF1;CD14;SEC31A;SPTBN2;VTI1B;LYN;YES1;VCAM1;SIAH2;SH2D1A;N…		R-HSA-199169;R-HSA-202241;R-HSA-2130725;R-HSA-202245;R-HSA-202248;R-HSA-2130731;R-HSA-2130478;R-HSA-939265;R-HSA-8863895;R-HSA-1168640;R-HSA-8850326;R-HSA-1168643;R-HSA-1168642;R-HSA-2130486;R-HSA-5690702;R-HSA-5690701;R-HSA-198941;R-HSA-2317314;R-HSA-5690740;R-HSA-2076220;R-HSA-202534;R-HSA-198955;R-HSA-198958;R-HSA-202291;R-HSA-389941;R-HSA-430135;R-HSA-8850356;R-HSA-5685603;R-HSA-5686625;R-HSA…
R-HSA-1280215	Cytokine Signaling in Immune system	Immune System	294	1115	0.0731627	1.11022e-16	1.38778e-14	450	740	0.0522931	9606	Homo sapiens	ATF2;IFITM1;IFITM2;NUP107;CSF1;UBE2D2;UBE2D3;PITPNA;F13A1;SLA;CRKL;PSMD8;HERC5;RPS6KA3;TBK1;PSMD7;PPP2R1B;PPP2R1A;MYC;PSMD3;GRB10;PIM1;PSMD1;AKT1;KPNA4;B2M;KPNA3;IL6R;SKP1;RAG1;CISH;UBE2E1;HLA-B;HLA-C;HLA-A;MIF;HLA-G;MAPKAPK2;FSCN1;PRTN3;NUP98;SQSTM1;KPNB1;PSMD10;CSF1R;PSMD12;RPN2;CUL5;FPR1;CSF2RB;FOXO3;FOXO1;SOCS2;HMOX1;S100A12;PSMF1;MCL1;LYN;STAT5A;HSPA9;EGR1;STAT5B;TGFB1;VCAM1;YES1;MSN;NUP153;…		R-HSA-203797;R-HSA-9607301;R-HSA-1168393;R-HSA-9605259;R-HSA-9607304;R-HSA-1168394;R-HSA-913424;R-HSA-389156;R-HSA-389159;R-HSA-507937;R-HSA-913451;R-HSA-6786124;R-HSA-8937656;R-HSA-8937654;R-HSA-9733330;R-HSA-9733331;R-HSA-6786095;R-HSA-198731;R-HSA-448591;R-HSA-5684250;R-HSA-5684248;R-HSA-9733316;R-HSA-976991;R-HSA-9733314;R-HSA-6786097;R-HSA-8854736;R-HSA-198746;R-HSA-1168456;R-HSA-1168459;R-H…
R-HSA-168256	Immune System	Immune System	478	2703	0.177362	1.11022e-16	1.38778e-14	942	1659	0.117236	9606	Homo sapiens	ATF2;IFITM1;IFITM2;AHCYL1;NUP107;PITPNA;KEAP1;ICAM4;CRKL;PSMD8;HERC5;RPS6KA3;TBK1;PSMD7;CDC23;PNP;PPP2R1B;PPP2R1A;MYC;PSMD3;CDC27;PSMD1;AKT1;CPNE3;KIFAP3;PRKACB;PRSS2;B2M;FBXO7;SKP1;ATP6V0E1;HLA-B;HLA-C;HLA-A;MIF;HLA-G;ATG12;DYNC1LI1;KEL;BTK;PRKCQ;NUP98;CFD;CFH;RPN2;PRKDC;DHX9;FPR1;TXN;IQGAP2;GNS;CD79B;PRDX4;HMOX1;S100A12;PSMF1;CD14;ELANE;SEC31A;SPTBN2;S100A10;VTI1B;LYN;STAT5A;EGR1;STAT5B;YES1;XR…		R-HSA-741386;R-HSA-688137;R-HSA-8863895;R-HSA-9607301;R-HSA-9605259;R-HSA-9607304;R-HSA-913424;R-HSA-389156;R-HSA-389159;R-HSA-507937;R-HSA-913451;R-HSA-8937656;R-HSA-430135;R-HSA-8937654;R-HSA-6803545;R-HSA-198731;R-HSA-448591;R-HSA-976991;R-HSA-198746;R-HSA-6789126;R-HSA-983150;R-HSA-430183;R-HSA-8863973;R-HSA-9699574;R-HSA-430180;R-HSA-983148;R-HSA-9699575;R-HSA-983147;R-HSA-983146;R-HSA-98314…
R-HSA-1236975	Antigen processing-Cross presentation	Immune System	103	195	0.0127953	1.11022e-16	1.38778e-14	12	23	0.00162533	9606	Homo sapiens	PSMD10;PSMD12;RPN2;NCF4;SNAP23;HMGB1;PSMB10;PSMA7;PSMD8;PSMB5;PSMD7;PSMB2;PSMB1;PSMD3;PSMD1;PSMF1;CD36;CD14;B2M;HLA-B;HLA-C;CYBB;HLA-A;HLA-G;PSMB9;PSMA3;PSMC6;PSMA4;PSMC3;PSMA1;PSMA2;BTK;S100A9;S100A8;TLR2		R-HSA-8863895;R-HSA-8863973;R-HSA-1236935;R-HSA-1236967;R-HSA-1236964;R-HSA-1236965;R-HSA-1236954;R-HSA-1236970;R-HSA-1236971;R-HSA-1236958;R-HSA-1236943;R-HSA-1236956
R-HSA-1236974	ER-Phagosome pathway	Immune System	101	173	0.0113517	1.11022e-16	1.38778e-14	5	10	0.000706664	9606	Homo sapiens	PSMD10;PSMD12;RPN2;SNAP23;HMGB1;PSMB10;PSMA7;PSMD8;PSMB5;PSMD7;PSMB2;PSMB1;PSMD3;PSMD1;PSMF1;CD36;CD14;B2M;HLA-B;HLA-C;HLA-A;HLA-G;PSMB9;PSMA3;PSMC6;PSMA4;PSMC3;PSMA1;PSMA2;BTK;S100A9;S100A8;TLR2		R-HSA-8863895;R-HSA-8863973;R-HSA-1236935;R-HSA-1236965;R-HSA-1236971
R-HSA-913531	Interferon Signaling	Immune System	141	397	0.0260499	1.11022e-16	1.38778e-14	29	74	0.00522931	9606	Homo sapiens	IFITM1;IFITM2;NUP107;IFI6;HERC5;SUMO1;FLNA;KPNA4;FLNB;GBP2;KPNA3;B2M;EIF4E;RANBP2;EGR1;VCAM1;MX1;UBE2E1;HLA-B;HLA-C;NUP153;HLA-A;HLA-G;ISG20;PPM1B;OAS2;NUP50;UBE2N;IRF7;HLA-DRA;IRF8;PTPN6;NUP54;NUP98;ABCE1;EIF4E2;HLA-DRB1;EIF4G2;KPNB1;EIF4G1		R-HSA-8985097;R-HSA-5223305;R-HSA-997314;R-HSA-909726;R-HSA-909721;R-HSA-1015702;R-HSA-8985104;R-HSA-1015699;R-HSA-1678841;R-HSA-1169395;R-HSA-1678843;R-HSA-1169394;R-HSA-1678842;R-HSA-1169398;R-HSA-9710963;R-HSA-1169403;R-HSA-1176059;R-HSA-8985123;R-HSA-1031716;R-HSA-1169402;R-HSA-1169405;R-HSA-877281;R-HSA-1031713;R-HSA-1169406;R-HSA-877308;R-HSA-873918;R-HSA-913529;R-HSA-8985201;R-HSA-8985138
R-HSA-909733	Interferon alpha/beta signaling	Immune System	98	190	0.0124672	1.11022e-16	1.38778e-14	8	25	0.00176666	9606	Homo sapiens	EGR1;IFITM1;IFITM2;MX1;HLA-B;IFI6;HLA-C;HLA-A;HLA-G;ISG20;OAS2;IRF7;IRF8;PTPN6;GBP2;ABCE1;KPNB1		R-HSA-909726;R-HSA-913529;R-HSA-909721;R-HSA-5223305;R-HSA-9710963;R-HSA-1015702;R-HSA-1015699;R-HSA-997314
R-HSA-877300	Interferon gamma signaling	Immune System	106	252	0.0165354	1.11022e-16	1.38778e-14	5	18	0.00127199	9606	Homo sapiens	VCAM1;HLA-B;HLA-C;HLA-A;HLA-G;SUMO1;OAS2;IRF7;HLA-DRA;IRF8;PTPN6;GBP2;B2M;HLA-DRB1		R-HSA-877308;R-HSA-873918;R-HSA-1031716;R-HSA-877281;R-HSA-1031713
R-HSA-449147	Signaling by Interleukins	Immune System	143	658	0.0431759	1.69753e-13	1.78241e-11	312	505	0.0356865	9606	Homo sapiens	ATF2;CSF1;PITPNA;F13A1;CRKL;PSMD8;RPS6KA3;TBK1;PSMD7;PPP2R1B;PPP2R1A;MYC;PSMD3;PIM1;AKT1;PSMD1;IL6R;SKP1;RAG1;CISH;MIF;MAPKAPK2;FSCN1;PRTN3;SQSTM1;PSMD10;CSF1R;PSMD12;RPN2;FPR1;CSF2RB;FOXO3;FOXO1;SOCS2;S100A12;HMOX1;PSMF1;MCL1;STAT5A;LYN;HSPA9;STAT5B;TGFB1;VCAM1;YES1;MSN;BCL6;IL7;HNRNPF;UBE2N;IL7R;BCL2L1;PIK3CD;HMGB1;PIK3CB;CASP8;CASP3;CASP1;BLNK;CTSG;TIMP1;CD36;CCR2;ANXA1;IL16;FOS;YWHAZ;IL17RA;H…		R-HSA-452102;R-HSA-8950415;R-HSA-452097;R-HSA-1112602;R-HSA-452108;R-HSA-8987266;R-HSA-1112604;R-HSA-8950405;R-HSA-8987270;R-HSA-8950426;R-HSA-203797;R-HSA-8982163;R-HSA-8982162;R-HSA-1112587;R-HSA-8982165;R-HSA-913424;R-HSA-8950423;R-HSA-8950441;R-HSA-6783556;R-HSA-449058;R-HSA-507937;R-HSA-913451;R-HSA-6786124;R-HSA-8950456;R-HSA-8937656;R-HSA-449077;R-HSA-449073;R-HSA-8950448;R-HSA-449087;R-HS…
R-HSA-198933	Immunoregulatory interactions between a Lymphoid and a non-Lymphoid cell	Immune System	84	316	0.0207349	1.65934e-12	1.57637e-10	23	44	0.00310932	9606	Homo sapiens	IFITM1;VCAM1;IFITM2;ITGA4;SH2D1A;HLA-B;HLA-C;ICAM4;HLA-A;LILRA2;HLA-G;TYROBP;SELL;CDH1;IGLL1;B2M;LAIR1;KLRG1		R-HSA-199043;R-HSA-199587;R-HSA-199169;R-HSA-199079;R-HSA-199046;R-HSA-199558;R-HSA-198955;R-HSA-199050;R-HSA-198958;R-HSA-199566;R-HSA-9679740;R-HSA-8850326;R-HSA-8850356;R-HSA-5685603;R-HSA-199062;R-HSA-5686625;R-HSA-199579;R-HSA-199161;R-HSA-199576;R-HSA-199032;R-HSA-199583;R-HSA-199518;R-HSA-198941
R-HSA-202403	TCR signaling	Immune System	46	147	0.00964567	1.5536e-09	8.54483e-08	35	52	0.00367465	9606	Homo sapiens	PSMD10;PSMD12;RPN2;UBE2D2;UBE2D3;PTPN22;PIK3CB;PSMB10;PSMA7;PSMD8;PSMB5;PSMD7;PSMB2;PSMB1;PSMD3;PSMD1;PSMF1;SKP1;NCK1;PSMB9;PSMA3;PTPRC;PSMC6;PSMA4;PSMC3;PSMA1;PSMA2;UBE2N;HLA-DRA;LCP2;PRKCQ;HLA-DRB1;LAT		R-HSA-202307;R-HSA-202241;R-HSA-202375;R-HSA-202245;R-HSA-202437;R-HSA-8855375;R-HSA-202248;R-HSA-8855381;R-HSA-202325;R-HSA-202453;R-HSA-202331;R-HSA-202203;R-HSA-202328;R-HSA-213407;R-HSA-213406;R-HSA-430183;R-HSA-430180;R-HSA-202214;R-HSA-5607728;R-HSA-202534;R-HSA-202212;R-HSA-430190;R-HSA-202216;R-HSA-202344;R-HSA-202222;R-HSA-8852200;R-HSA-202291;R-HSA-430135;R-HSA-202165;R-HSA-5607724;R-HS…
R-HSA-202424	Downstream TCR signaling	Immune System	41	124	0.00813648	2.60005e-09	1.22202e-07	10	24	0.00169599	9606	Homo sapiens	PSMD10;PSMD12;RPN2;UBE2D2;UBE2D3;PIK3CB;PSMB10;PSMA7;PSMD8;PSMB5;PSMD7;PSMB2;PSMB1;PSMD3;PSMD1;PSMF1;SKP1;PSMB9;PSMA3;PSMC6;PSMA4;PSMC3;PSMA1;PSMA2;UBE2N;HLA-DRA;PRKCQ;HLA-DRB1		R-HSA-202307;R-HSA-5607728;R-HSA-202534;R-HSA-202453;R-HSA-202437;R-HSA-202203;R-HSA-5607724;R-HSA-202328;R-HSA-202222;R-HSA-202365
R-HSA-6798695	Neutrophil degranulation	Immune System	101	480	0.0314961	3.60575e-09	1.58653e-07	10	10	0.000706664	9606	Homo sapiens	FCN1;APEH;MPO;PYCARD;PSMD7;PNP;CLEC5A;PSMD3;PSMD1;CPNE3;B2M;PRSS2;SH3GLB2;HLA-B;HLA-C;CYBB;HLA-A;MIF;ILF2;EEF1A1;ACLY;DYNC1LI1;RAB31;TYROBP;PPIE;PRTN3;SLC27A2;S100A9;VCL;KPNB1;S100A8;CFD;PSMD12;RPN2;C5AR1;FPR1;IQGAP2;GNS;SDCBP;ADGRG1;PRDX4;RAP1A;S100A12;CD14;ELANE;S100A10;XRCC5;GGH;AZU1;PRDX6;PTPRC;SELL;DEGS1;HSP90AB1;SERPINA1;SNAP23;GDI2;HBB;HMGB1;ALAD;HEBP2;GLIPR1;GM2A;CTSG;RAC1;CD36;CAP1;CD53;…		R-HSA-6798743;R-HSA-6799350;R-HSA-6798739;R-HSA-6800434;R-HSA-6798751;R-HSA-6798749;R-HSA-6798748;R-HSA-6798747;R-HSA-6800426;R-HSA-6798745
R-HSA-5607764	CLEC7A (Dectin-1) signaling	Immune System	35	120	0.00787402	6.57948e-07	1.2501e-05	17	45	0.00317999	9606	Homo sapiens	PSMD10;PSMD12;AHCYL1;RPN2;UBE2D2;UBE2D3;ITPR2;PSMB10;PSMA7;PYCARD;PSMD8;PPP3CA;CASP8;PSMB5;PSMD7;PSMB2;PSMB1;PSMD3;PSMD1;PSMF1;SKP1;NFATC3;NFATC1;PSMB9;PSMA3;PSMC6;PSMA4;PSMC3;PSMA1;PSMA2;IL1B;UBE2N;UBE2M		R-HSA-5660662;R-HSA-5660663;R-HSA-5607728;R-HSA-202534;R-HSA-5607731;R-HSA-2730849;R-HSA-5660665;R-HSA-169683;R-HSA-2730872;R-HSA-169680;R-HSA-5607757;R-HSA-5607725;R-HSA-5660622;R-HSA-5607724;R-HSA-5607756;R-HSA-2730867;R-HSA-5607723
R-HSA-5676590	NIK-->noncanonical NF-kB signaling	Immune System	23	61	0.00400262	8.94731e-07	1.69999e-05	3	9	0.000635997	9606	Homo sapiens	PSMD10;PSMD12;RPN2;PSMB10;PSMA7;PSMB9;PSMD8;PSMA3;PSMB5;PSMC6;PSMA4;PSMD7;PSMC3;PSMB2;PSMA1;PSMA2;PSMB1;PSMD3;PSMD1;PSMF1;UBE2M;SKP1		R-HSA-5607731;R-HSA-5607725;R-HSA-5607723
R-HSA-1236978	Cross-presentation of soluble exogenous antigens (endosomes)	Immune System	21	53	0.00347769	1.22346e-06	2.07987e-05	1	6	0.000423998	9606	Homo sapiens	PSMD10;PSMD12;RPN2;PSMB10;PSMA7;PSMB9;PSMD8;PSMA3;PSMB5;PSMC6;PSMA4;PSMD7;PSMC3;PSMB2;PSMA1;PSMA2;PSMB1;PSMD3;PSMD1;PSMF1		R-HSA-1236970
R-HSA-1168372	Downstream signaling events of B Cell Receptor (BCR)	Immune System	28	91	0.00597113	3.12e-06	4.67999e-05	7	15	0.00106	9606	Homo sapiens	PSMD10;PSMD12;RPN2;FPR1;PSMB10;PSMA7;PSMD8;PPP3CA;PSMB5;PSMD7;PSMB2;PSMB1;PSMD3;PSMD1;PSMF1;SKP1;NFATC3;NFATC1;PSMB9;PSMA3;PSMC6;PSMA4;PSMC3;PSMA1;PSMA2;FKBP1B;KRAS		R-HSA-1168640;R-HSA-1168643;R-HSA-1168642;R-HSA-2025882;R-HSA-2025890;R-HSA-1168636;R-HSA-9690461
R-HSA-5607761	Dectin-1 mediated noncanonical NF-kB signaling	Immune System	23	66	0.00433071	3.23997e-06	4.85996e-05	3	9	0.000635997	9606	Homo sapiens	PSMD10;PSMD12;RPN2;PSMB10;PSMA7;PSMB9;PSMD8;PSMA3;PSMB5;PSMC6;PSMA4;PSMD7;PSMC3;PSMB2;PSMA1;PSMA2;PSMB1;PSMD3;PSMD1;PSMF1;UBE2M;SKP1		R-HSA-5607731;R-HSA-5607725;R-HSA-5607723
R-HSA-388841	Costimulation by the CD28 family	Immune System	28	99	0.00649606	1.41978e-05	0.000184571	16	35	0.00247332	9606	Homo sapiens	LYN;YES1;PPP2R5A;PPP2R5C;PPP2CA;PPP2CB;PPP2R1B;PPP2R5E;PPP2R1A;AKT1;HLA-DRA;PTPN6;RAC1;HLA-DRB1		R-HSA-389348;R-HSA-2317314;R-HSA-388833;R-HSA-388809;R-HSA-389941;R-HSA-198640;R-HSA-2317332;R-HSA-388829;R-HSA-389532;R-HSA-389788;R-HSA-389756;R-HSA-389759;R-HSA-388831;R-HSA-389758;R-HSA-390329;R-HSA-198270
R-HSA-202427	Phosphorylation of CD3 and TCR zeta chains	Immune System	17	45	0.00295276	2.20238e-05	0.000264286	6	7	0.000494665	9606	Homo sapiens	PTPRC;HLA-DRA;PTPN22;HLA-DRB1		R-HSA-202291;R-HSA-202214;R-HSA-202165;R-HSA-8855375;R-HSA-202233;R-HSA-8852200
R-HSA-2132295	MHC class II antigen presentation	Immune System	36	149	0.0097769	2.6686e-05	0.000320232	24	26	0.00183733	9606	Homo sapiens	CAP1;DCTN6;SEC24B;DCTN4;CLTC;KIF22;DYNC1LI1;ACTR1A;HLA-DMB;CAPZB;KIF2A;DLC1;CANX;CAPZA2;HLA-DRA;CLC;KIFAP3;ACP1;HLA-DRB1;AP2M1;VTI1B;LGMN;SEC31A;SPTBN2		R-HSA-2130336;R-HSA-2213248;R-HSA-8951498;R-HSA-8951500;R-HSA-2130500;R-HSA-2130725;R-HSA-2130504;R-HSA-2130378;R-HSA-2130731;R-HSA-2130349;R-HSA-2130478;R-HSA-2130640;R-HSA-2130641;R-HSA-2213235;R-HSA-2213236;R-HSA-2213239;R-HSA-2130486;R-HSA-2213241;R-HSA-2130393;R-HSA-8856157;R-HSA-2213243;R-HSA-2130619;R-HSA-2213244;R-HSA-2213246
R-HSA-202430	Translocation of ZAP-70 to Immunological synapse	Immune System	16	42	0.00275591	3.43764e-05	0.000412516	4	4	0.000282666	9606	Homo sapiens	HLA-DRA;PTPN22;HLA-DRB1		R-HSA-8855381;R-HSA-202168;R-HSA-202344;R-HSA-202174
R-HSA-1169091	Activation of NF-kappaB in B cells	Immune System	22	72	0.00472441	3.73764e-05	0.000448517	3	10	0.000706664	9606	Homo sapiens	PSMD10;PSMD12;RPN2;PSMB10;PSMA7;PSMB9;PSMD8;PSMA3;PSMB5;PSMC6;PSMA4;PSMD7;PSMC3;PSMB2;PSMA1;PSMA2;PSMB1;PSMD3;PSMD1;PSMF1;SKP1		R-HSA-1168640;R-HSA-1168643;R-HSA-1168642
R-HSA-168249	Innate Immune System	Immune System	199	1345	0.0882546	5.36449e-05	0.000590094	361	725	0.0512331	9606	Homo sapiens	FCN1;ATF2;AHCYL1;UBE2D2;NCF4;UBE2D3;APEH;MPO;PYCARD;PSMD8;HERC5;RPS6KA3;TBK1;PSMD7;PNP;PPP2R1B;PPP2R1A;CLEC5A;PSMD3;PSMD1;CPNE3;PRKACB;B2M;PRSS2;SKP1;SH3GLB2;ATP6V0E1;HLA-B;HLA-C;CYBB;HLA-A;MIF;ILF2;ATG12;CLEC4A;EEF1A1;ACLY;DYNC1LI1;RAB31;TYROBP;MAPKAPK2;BTK;PPIE;PRKCQ;PRTN3;SLC27A2;S100A9;VCL;KPNB1;S100A8;CFD;ATP6V1A;PSMD10;PSMD12;CFH;RPN2;PRKDC;DHX9;C5AR1;FPR1;ITPR2;TXN;IQGAP2;GNS;SDCBP;ADGRG1;…		R-HSA-741386;R-HSA-688137;R-HSA-177671;R-HSA-9013889;R-HSA-9013895;R-HSA-981535;R-HSA-203797;R-HSA-936985;R-HSA-5621367;R-HSA-2562564;R-HSA-5621366;R-HSA-9705137;R-HSA-5621363;R-HSA-9705145;R-HSA-5621371;R-HSA-5621370;R-HSA-937022;R-HSA-1006143;R-HSA-5621347;R-HSA-8951486;R-HSA-173626;R-HSA-2272795;R-HSA-5621356;R-HSA-5621353;R-HSA-173631;R-HSA-5621352;R-HSA-5621355;R-HSA-6803545;R-HSA-5621354;R-…
R-HSA-389948	PD-1 signaling	Immune System	16	45	0.00295276	7.61279e-05	0.000837406	2	5	0.000353332	9606	Homo sapiens	HLA-DRA;PTPN6;HLA-DRB1		R-HSA-389759;R-HSA-389758
R-HSA-446652	Interleukin-1 family signaling	Immune System	40	183	0.0120079	8.49336e-05	0.000934269	44	92	0.00650131	9606	Homo sapiens	PSMD10;USP14;PSMD12;RPN2;HMGB1;PSMB10;PSMA7;PSMD8;TBK1;CASP8;PSMB5;PSMD7;PSMB2;PSMB1;PSMD3;CASP1;PSMD1;S100A12;CTSG;PSMF1;SKP1;STAT3;PTPN12;PSMB9;PSMA3;PSMC6;PSMA4;PSMC3;PSMA1;PSMA2;IL1B;UBE2N;PTPN6;PTPN7;SQSTM1		R-HSA-507719;R-HSA-9012556;R-HSA-9750226;R-HSA-446862;R-HSA-9750942;R-HSA-5684250;R-HSA-450187;R-HSA-5684248;R-HSA-446868;R-HSA-450133;R-HSA-9757954;R-HSA-8948063;R-HSA-9012689;R-HSA-9758604;R-HSA-446684;R-HSA-446877;R-HSA-451418;R-HSA-448678;R-HSA-446694;R-HSA-446692;R-HSA-168166;R-HSA-209063;R-HSA-449058;R-HSA-9008684;R-HSA-209061;R-HSA-209125;R-HSA-448673;R-HSA-8948015;R-HSA-446894;R-HSA-89480…
R-HSA-1169410	Antiviral mechanism by IFN-stimulated genes	Immune System	25	94	0.00616798	0.000102834	0.00113117	16	31	0.00219066	9606	Homo sapiens	RANBP2;NUP107;MX1;UBE2E1;NUP153;HERC5;PPM1B;OAS2;NUP50;UBE2N;FLNA;KPNA4;NUP54;FLNB;NUP98;EIF4E2;ABCE1;KPNA3;EIF4E;EIF4G2;KPNB1;EIF4G1		R-HSA-1678841;R-HSA-8985097;R-HSA-1169395;R-HSA-1678843;R-HSA-1169394;R-HSA-1678842;R-HSA-1169398;R-HSA-1169403;R-HSA-1176059;R-HSA-8985123;R-HSA-1169402;R-HSA-1169405;R-HSA-1169406;R-HSA-8985201;R-HSA-8985104;R-HSA-8985138
R-HSA-9020702	Interleukin-1 signaling	Immune System	30	125	0.0082021	0.00013393	0.00147323	33	59	0.00416932	9606	Homo sapiens	PSMD10;USP14;PSMD12;RPN2;HMGB1;PSMB10;PSMA7;PSMD8;CASP8;PSMB5;PSMD7;PSMB2;PSMB1;PSMD3;PSMD1;S100A12;PSMF1;SKP1;PSMB9;PSMA3;PSMC6;PSMA4;PSMC3;PSMA1;PSMA2;IL1B;UBE2N;SQSTM1		R-HSA-507719;R-HSA-9750226;R-HSA-446862;R-HSA-9750942;R-HSA-5684250;R-HSA-450187;R-HSA-5684248;R-HSA-446868;R-HSA-450133;R-HSA-9757954;R-HSA-8948063;R-HSA-9758604;R-HSA-446684;R-HSA-446877;R-HSA-451418;R-HSA-446694;R-HSA-446692;R-HSA-168166;R-HSA-209063;R-HSA-209061;R-HSA-209125;R-HSA-8948015;R-HSA-446894;R-HSA-8948066;R-HSA-9757951;R-HSA-446701;R-HSA-446634;R-HSA-446130;R-HSA-168184;R-HSA-894801…
R-HSA-389513	CTLA4 inhibitory signaling	Immune System	11	25	0.00164042	0.000165794	0.00182373	5	5	0.000353332	9606	Homo sapiens	LYN;PPP2CA;PPP2CB;YES1;PPP2R1B;PPP2R5E;PPP2R1A;AKT1;PPP2R5A;PPP2R5C		R-HSA-388833;R-HSA-388829;R-HSA-389532;R-HSA-390329;R-HSA-388809
R-HSA-202433	Generation of second messenger molecules	Immune System	18	59	0.00387139	0.000185354	0.00185354	15	17	0.00120133	9606	Homo sapiens	HLA-DRA;LCP2;HLA-DRB1;LAT;NCK1		R-HSA-430183;R-HSA-430180;R-HSA-202241;R-HSA-202375;R-HSA-202245;R-HSA-202212;R-HSA-430190;R-HSA-202248;R-HSA-202216;R-HSA-430135;R-HSA-202325;R-HSA-202331;R-HSA-213407;R-HSA-213406;R-HSA-430201
R-HSA-6785807	Interleukin-4 and Interleukin-13 signaling	Immune System	43	211	0.0138451	0.000210433	0.00210433	26	47	0.00332132	9606	Homo sapiens	VCAM1;TGFB1;ANXA1;CEBPD;HDC;STAT3;F13A1;GTF2H1;FOS;FOXO3;FOXO1;BCL6;MYC;IL1B;PIM1;FSCN1;AKT1;HMOX1;TIMP1;CD36;IL6R;BCL2L1;MCL1		R-HSA-6785895;R-HSA-6788582;R-HSA-6786095;R-HSA-6789615;R-HSA-6793975;R-HSA-6786293;R-HSA-6786097;R-HSA-6797245;R-HSA-6788346;R-HSA-6790022;R-HSA-6788623;R-HSA-6788622;R-HSA-6790029;R-HSA-6789325;R-HSA-6786124;R-HSA-6790025;R-HSA-6789960;R-HSA-6790038;R-HSA-6790036;R-HSA-6797268;R-HSA-6788628;R-HSA-6789524;R-HSA-6797267;R-HSA-6788571;R-HSA-6790041;R-HSA-6786072
R-HSA-1169408	ISG15 antiviral mechanism	Immune System	22	83	0.00544619	0.000271021	0.00268539	11	16	0.00113066	9606	Homo sapiens	RANBP2;NUP107;MX1;UBE2E1;NUP153;HERC5;PPM1B;NUP50;UBE2N;KPNA4;NUP54;FLNB;NUP98;EIF4E2;KPNA3;EIF4E;EIF4G2;KPNB1;EIF4G1		R-HSA-1678841;R-HSA-1169395;R-HSA-1678843;R-HSA-1169394;R-HSA-1678842;R-HSA-1169398;R-HSA-1169403;R-HSA-1176059;R-HSA-1169402;R-HSA-1169405;R-HSA-1169406
R-HSA-5621481	C-type lectin receptors (CLRs)	Immune System	41	203	0.0133202	0.00034716	0.00312444	33	68	0.00480531	9606	Homo sapiens	PSMD10;PSMD12;AHCYL1;RPN2;UBE2D2;UBE2D3;ITPR2;PSMB10;PSMA7;PYCARD;PSMD8;PPP3CA;CASP8;PSMB5;PSMD7;PSMB2;PSMB1;PSMD3;PSMD1;PSMF1;PRKACB;SKP1;LYN;FCER1G;NFATC3;NFATC1;PSMB9;CLEC4A;PSMA3;PSMC6;PSMA4;PSMC3;PSMA1;PSMA2;IL1B;UBE2N;KRAS;UBE2M		R-HSA-2730849;R-HSA-5624473;R-HSA-5621573;R-HSA-169683;R-HSA-2730872;R-HSA-169680;R-HSA-5607757;R-HSA-5660622;R-HSA-5607756;R-HSA-2730867;R-HSA-5660662;R-HSA-5660663;R-HSA-5621367;R-HSA-5621366;R-HSA-5607728;R-HSA-202534;R-HSA-5607731;R-HSA-5621363;R-HSA-5621371;R-HSA-5621370;R-HSA-5660665;R-HSA-5624486;R-HSA-5621347;R-HSA-5607725;R-HSA-5607724;R-HSA-5621356;R-HSA-5624492;R-HSA-5624494;R-HSA-5621…
R-HSA-5668541	TNFR2 non-canonical NF-kB pathway	Immune System	25	104	0.00682415	0.000452516	0.00407265	15	44	0.00310932	9606	Homo sapiens	PSMD10;PSMD12;RPN2;PSMB10;PSMA7;PSMB9;PSMD8;PSMA3;PSMB5;PSMC6;PSMA4;PSMD7;PSMC3;PSMB2;PSMA1;PSMA2;PSMB1;PSMD3;PSMD1;PSMF1;BIRC2;UBE2M;SKP1		R-HSA-5668534;R-HSA-5676598;R-HSA-5676596;R-HSA-5676597;R-HSA-5676595;R-HSA-5607731;R-HSA-5676593;R-HSA-5668414;R-HSA-5668543;R-HSA-5668454;R-HSA-5668481;R-HSA-5668417;R-HSA-5607725;R-HSA-5668520;R-HSA-5607723
R-HSA-983705	Signaling by the B Cell Receptor (BCR)	Immune System	38	189	0.0124016	0.000606282	0.00485025	28	45	0.00317999	9606	Homo sapiens	PSMD10;PSMD12;AHCYL1;RPN2;FPR1;ITPR2;PIK3CD;PSMB10;PSMA7;PSMD8;CD79B;PPP3CA;PSMB5;PSMD7;PSMB2;PSMB1;PSMD3;BLNK;PSMD1;PSMF1;SKP1;NCK1;LYN;NFATC3;NFATC1;PSMB9;PSMA3;PSMC6;PSMA4;PSMC3;PSMA1;IGLL1;PSMA2;FKBP1B;BTK;KRAS;PTPN6		R-HSA-9606162;R-HSA-9606163;R-HSA-9606160;R-HSA-2025882;R-HSA-2045911;R-HSA-1112666;R-HSA-9691421;R-HSA-9690461;R-HSA-1168640;R-HSA-169683;R-HSA-983709;R-HSA-169680;R-HSA-1168643;R-HSA-1168642;R-HSA-983707;R-HSA-9606151;R-HSA-983703;R-HSA-5690702;R-HSA-983700;R-HSA-5690701;R-HSA-9606159;R-HSA-983696;R-HSA-5690740;R-HSA-2076220;R-HSA-1168376;R-HSA-1168636;R-HSA-9606887;R-HSA-2025890
R-HSA-983168	Antigen processing: Ubiquitination & Proteasome degradation	Immune System	56	315	0.0206693	0.000738876	0.00591101	7	9	0.000635997	9606	Homo sapiens	NARF;UBE2D2;UBE2D3;KEAP1;PSMD8;HERC5;NPEPPS;PSMD7;CDC23;CDH1;PSMD3;CDC27;ARIH2;PSMD1;FBXO7;SKP1;UBE2E3;UBE2E1;UBE4A;FBXW2;PSMA3;KEL;PSMA4;PSMA1;PSMA2;UBE2V2;ANAPC5;PSMD10;PSMD12;CUL5;RPN2;RNF6;PSMB10;PSMA7;PSMB5;BTBD1;PSMB2;BTBD2;PSMB1;PSMF1;RNF130;SIAH2;UBE2G1;UBE2G2;UBAC1;PSMB9;PSMC6;PSMC3;MKRN1;CDC16;UBE2N;BLMH;TRIP12;UBE2K;UBE2M		R-HSA-983150;R-HSA-983147;R-HSA-983162;R-HSA-983157;R-HSA-983156;R-HSA-983140;R-HSA-983152
R-HSA-2454202	Fc epsilon receptor (FCERI) signaling	Immune System	43	235	0.0154199	0.00170138	0.0119096	51	65	0.00459331	9606	Homo sapiens	PSMD10;PSMD12;AHCYL1;RPN2;UBE2D2;UBE2D3;ITPR2;PIK3CB;PSMB10;PSMA7;PSMD8;PPP3CA;PSMB5;PSMD7;PSMB2;PSMB1;PSMD3;MAPK1;PSMD1;RAC1;PSMF1;SKP1;LYN;VAV3;FCER1G;NFATC3;NFATC1;FOS;PSMB9;PSMA3;PSMC6;PSMA4;PSMC3;PSMA1;IGLL1;PSMA2;BTK;UBE2N;LCP2;KRAS;PRKCQ;LAT		R-HSA-9725206;R-HSA-450325;R-HSA-2396599;R-HSA-2454192;R-HSA-9724685;R-HSA-2396606;R-HSA-2730889;R-HSA-2730888;R-HSA-2730892;R-HSA-202534;R-HSA-2730882;R-HSA-2730885;R-HSA-2730884;R-HSA-2730886;R-HSA-2730904;R-HSA-2396561;R-HSA-2424477;R-HSA-2730899;R-HSA-2730900;R-HSA-2730903;R-HSA-2730902;R-HSA-2730856;R-HSA-2730858;R-HSA-2730861;R-HSA-2730860;R-HSA-2454240;R-HSA-2730863;R-HSA-2730862;R-HSA-273…
R-HSA-5660668	CLEC7A/inflammasome pathway	Immune System	5	8	0.000524934	0.00232637	0.0162846	4	4	0.000282666	9606	Homo sapiens	PYCARD;CASP8;IL1B		R-HSA-5660662;R-HSA-5660663;R-HSA-5660622;R-HSA-5660665
R-HSA-1266695	Interleukin-7 signaling	Immune System	10	31	0.00203412	0.00317838	0.0190703	22	26	0.00183733	9606	Homo sapiens	SOCS2;STAT5A;STAT5B;CISH;IL7;STAT3;IL7R;RAG1		R-HSA-449958;R-HSA-452102;R-HSA-507937;R-HSA-1295540;R-HSA-8865711;R-HSA-6785165;R-HSA-8983011;R-HSA-8983077;R-HSA-1295519;R-HSA-8983078;R-HSA-1295516;R-HSA-1266684;R-HSA-8983003;R-HSA-1264832;R-HSA-9012671;R-HSA-9025969;R-HSA-8983059;R-HSA-8865693;R-HSA-449978;R-HSA-8983061;R-HSA-8865626;R-HSA-8983063
R-HSA-2172127	DAP12 interactions	Immune System	14	53	0.00347769	0.00335157	0.0201094	33	33	0.00233199	9606	Homo sapiens	VAV3;TYROBP;CLEC5A;BTK;HLA-B;HLA-C;LCP2;KRAS;PIK3CB;RAC1;B2M;LAT		R-HSA-2424484;R-HSA-2424485;R-HSA-2424486;R-HSA-2424487;R-HSA-2424480;R-HSA-2424481;R-HSA-210309;R-HSA-2424482;R-HSA-2130151;R-HSA-2395439;R-HSA-2272753;R-HSA-2396599;R-HSA-2396594;R-HSA-2396606;R-HSA-210271;R-HSA-210274;R-HSA-210273;R-HSA-2426566;R-HSA-2426569;R-HSA-2395412;R-HSA-210289;R-HSA-210295;R-HSA-2396561;R-HSA-210292;R-HSA-2424476;R-HSA-2272795;R-HSA-210298;R-HSA-2424477;R-HSA-2172123;R…
R-HSA-447115	Interleukin-12 family signaling	Immune System	21	96	0.00629921	0.00367148	0.0220289	86	114	0.00805597	9606	Homo sapiens	HSPA9;RALA;PITPNA;STAT3;MSN;MIF;SOD1;VAMP7;TAL1;HNRNPF;CANX;STAT4;P4HB;IL12RB2		R-HSA-8950415;R-HSA-9617941;R-HSA-8984963;R-HSA-8950405;R-HSA-8950533;R-HSA-8984964;R-HSA-8950681;R-HSA-447252;R-HSA-8950426;R-HSA-8950684;R-HSA-8950173;R-HSA-8950175;R-HSA-8950292;R-HSA-8950423;R-HSA-8950441;R-HSA-8950314;R-HSA-8952749;R-HSA-8983983;R-HSA-8950190;R-HSA-8950063;R-HSA-8950181;R-HSA-8950567;R-HSA-8950183;R-HSA-8950328;R-HSA-8950456;R-HSA-8950201;R-HSA-8950586;R-HSA-8983996;R-HSA-89…
R-HSA-9607240	FLT3 Signaling	Immune System	13	48	0.00314961	0.00374766	0.022486	43	43	0.00303865	9606	Homo sapiens	SOCS2;STAT5A;STAT5B;HCK;CDKN1B;FLT3;GRB10;AKT1;SLA;KRAS;FOXO3		R-HSA-6786789;R-HSA-9645137;R-HSA-9695831;R-HSA-9695828;R-HSA-9706323;R-HSA-9706328;R-HSA-9606622;R-HSA-9604767;R-HSA-9706330;R-HSA-9706308;R-HSA-9604738;R-HSA-9606784;R-HSA-9706304;R-HSA-9645126;R-HSA-8854736;R-HSA-9607301;R-HSA-9605259;R-HSA-9607304;R-HSA-9706319;R-HSA-9706312;R-HSA-9645134;R-HSA-9706315;R-HSA-9706293;R-HSA-9699574;R-HSA-9699575;R-HSA-9706354;R-HSA-9706364;R-HSA-9609274;R-HSA-9…
R-HSA-9020591	Interleukin-12 signaling	Immune System	19	84	0.00551181	0.00391744	0.0235046	51	56	0.00395732	9606	Homo sapiens	HSPA9;RALA;VAMP7;TAL1;HNRNPF;PITPNA;STAT4;MSN;P4HB;MIF;IL12RB2;SOD1		R-HSA-8950415;R-HSA-9617941;R-HSA-8950533;R-HSA-8950681;R-HSA-447252;R-HSA-8950426;R-HSA-8950684;R-HSA-8950173;R-HSA-8950175;R-HSA-8950292;R-HSA-8950423;R-HSA-8950314;R-HSA-8950190;R-HSA-8950063;R-HSA-8950181;R-HSA-8950567;R-HSA-8950328;R-HSA-8950456;R-HSA-8950201;R-HSA-8950586;R-HSA-8950718;R-HSA-8950448;R-HSA-8950322;R-HSA-8950581;R-HSA-8950344;R-HSA-8950218;R-HSA-8950347;R-HSA-8950732;R-HSA-89…
R-HSA-2424491	DAP12 signaling	Immune System	10	36	0.0023622	0.00868311	0.0434156	17	17	0.00120133	9606	Homo sapiens	VAV3;TYROBP;BTK;LCP2;KRAS;PIK3CB;RAC1;B2M;LAT		R-HSA-2424484;R-HSA-2424485;R-HSA-2424486;R-HSA-2424487;R-HSA-2424480;R-HSA-2424481;R-HSA-2424482;R-HSA-2395439;R-HSA-2395412;R-HSA-210289;R-HSA-2396599;R-HSA-2396561;R-HSA-2396594;R-HSA-2424476;R-HSA-2424477;R-HSA-2396606;R-HSA-2395801
R-HSA-350562	Regulation of ornithine decarboxylase (ODC)	Metabolism	25	51	0.00334646	2.18628e-09	1.115e-07	4	4	0.000282666	9606	Homo sapiens	PSMD10;PSMD12;RPN2;ODC1;AZIN1;PSMB10;PSMA7;OAZ2;PSMB9;PSMD8;PSMA3;PSMB5;PSMC6;PSMA4;PSMD7;PSMC3;PSMB2;PSMA1;PSMA2;PSMB1;PSMD3;PSMD1;PSMF1		R-HSA-353125;R-HSA-350567;R-HSA-350578;R-HSA-350600
R-HSA-351202	Metabolism of polyamines	Metabolism	27	80	0.00524934	8.65052e-07	1.6436e-05	7	17	0.00120133	9606	Homo sapiens	PSMD10;PSMD12;RPN2;ODC1;AMD1;PSMB10;PSMA7;OAZ2;PSMD8;PSMB5;PSMD7;PSMB2;PSMB1;PSMD3;PSMD1;PSMF1;AZIN1;PSMB9;PSMA3;PSMC6;PSMA4;PSMC3;PSMA1;PSMA2;SMS		R-HSA-353125;R-HSA-350567;R-HSA-351222;R-HSA-70692;R-HSA-350578;R-HSA-350600;R-HSA-351210
R-HSA-2408557	Selenocysteine synthesis	Metabolism	31	112	0.00734908	7.70889e-06	0.000107924	3	7	0.000494665	9606	Homo sapiens	RPL30;RPL32;RPL31;RPL34;RPLP1;RPS27L;RPL9;RPL7;RPS15;RPS4X;RPS14;RPS17;RPS19;RPS18;RPS3;RPL37;RPS10;RPL39;SEPHS2;RPS12;RPL41;RPS28;RPS27;RPS29;RPL37A;RPS24;RPS23		R-HSA-2408529;R-HSA-5333615;R-HSA-8959510
R-HSA-1989781	PPARA activates gene expression	Metabolism	36	175	0.0114829	0.000558022	0.004503	41	41	0.00289732	9606	Homo sapiens	NCOA1;SREBF1;ALAS1;HMGCS1;NFYB;ACSL1;FHL2;G0S2;CNPY2;HMGCR;AHR;MED4;SREBF2;MED17;MED12;MED23;CDK8;GLIPR1;MED13;PLIN2;CD36;TBL1X;ACADM;FDFT1		R-HSA-1655826;R-HSA-1989778;R-HSA-560517;R-HSA-1989779;R-HSA-1989776;R-HSA-1989777;R-HSA-1989774;R-HSA-560473;R-HSA-1989775;R-HSA-1989772;R-HSA-1989773;R-HSA-1989770;R-HSA-1368065;R-HSA-1989771;R-HSA-1989768;R-HSA-1989767;R-HSA-1989764;R-HSA-1989765;R-HSA-1989762;R-HSA-1989760;R-HSA-1989761;R-HSA-1989758;R-HSA-1989759;R-HSA-879724;R-HSA-1989756;R-HSA-1989757;R-HSA-1989754;R-HSA-1989755;R-HSA-1989…
R-HSA-2426168	Activation of gene expression by SREBF (SREBP)	Metabolism	19	71	0.00465879	0.000610923	0.00488738	42	42	0.00296799	9606	Homo sapiens	NCOA1;SREBF1;HMGCS1;NFYB;HMGCR;SREBF2;SQLE;SCD;FASN;FAS;TBL1X;LBR;FDFT1		R-HSA-2426149;R-HSA-1655833;R-HSA-2426148;R-HSA-1655832;R-HSA-2426151;R-HSA-1655835;R-HSA-2426150;R-HSA-1655837;R-HSA-2426144;R-HSA-1655836;R-HSA-2426147;R-HSA-1655839;R-HSA-2426146;R-HSA-2426157;R-HSA-2426156;R-HSA-1655824;R-HSA-1655827;R-HSA-2426158;R-HSA-1655826;R-HSA-2426153;R-HSA-2426152;R-HSA-1655828;R-HSA-2426155;R-HSA-2426154;R-HSA-1655830;R-HSA-2426164;R-HSA-6800052;R-HSA-2426161;R-HSA-2…
R-HSA-400206	Regulation of lipid metabolism by PPARalpha	Metabolism	36	177	0.0116142	0.000680283	0.00544226	44	45	0.00317999	9606	Homo sapiens	NCOA1;SREBF1;ALAS1;HMGCS1;NFYB;ACSL1;FHL2;G0S2;CNPY2;HMGCR;AHR;MED4;SREBF2;MED17;MED12;MED23;CDK8;GLIPR1;MED13;PLIN2;CD36;TBL1X;ACADM;FDFT1		R-HSA-400143;R-HSA-1655826;R-HSA-1989778;R-HSA-560517;R-HSA-1989779;R-HSA-1989776;R-HSA-1989777;R-HSA-1989774;R-HSA-560473;R-HSA-1989775;R-HSA-1989772;R-HSA-1989773;R-HSA-1989770;R-HSA-1368065;R-HSA-1989771;R-HSA-1989768;R-HSA-1989767;R-HSA-1989764;R-HSA-1989765;R-HSA-1989762;R-HSA-1989760;R-HSA-1989761;R-HSA-9734475;R-HSA-1989758;R-HSA-1989759;R-HSA-879724;R-HSA-1989756;R-HSA-1989757;R-HSA-19897…
R-HSA-1655829	Regulation of cholesterol biosynthesis by SREBP (SREBF)	Metabolism	21	87	0.00570866	0.00117575	0.00940598	52	52	0.00367465	9606	Homo sapiens	NCOA1;SREBF1;SEC24B;HMGCS1;NFYB;HMGCR;SREBF2;SQLE;SCD;FASN;FAS;TBL1X;LBR;KPNB1;FDFT1		R-HSA-2426149;R-HSA-1655833;R-HSA-2426148;R-HSA-1655832;R-HSA-2426151;R-HSA-1655835;R-HSA-1655834;R-HSA-2426150;R-HSA-1655837;R-HSA-2426144;R-HSA-1655836;R-HSA-2426147;R-HSA-1655839;R-HSA-2426146;R-HSA-1655825;R-HSA-2426157;R-HSA-2426156;R-HSA-1655824;R-HSA-1655827;R-HSA-2426158;R-HSA-1655826;R-HSA-2426153;R-HSA-2426152;R-HSA-1655828;R-HSA-1655831;R-HSA-2426155;R-HSA-2426154;R-HSA-1655830;R-HSA-2…
R-HSA-199977	ER to Golgi Anterograde Transport	Metabolism	33	164	0.0107612	0.00131381	0.0105104	30	39	0.00275599	9606	Homo sapiens	ARF3;DCTN6;NAPA;COPB2;ARF4;COPA;SERPINA1;DCTN4;GOSR2;SPTA1;PPP6C;LMAN1;SCFD1;ACTR1A;TFG;CAPZB;TMED2;CD59;ACP1;YKT6;CD55;VTI1B;SEC31A;SPTBN2;CAP1;TRAPPC3;SEC24B;TRAPPC2L;CSNK1D;ARCN1;DYNC1LI1;SEC23IP;CNIH1;DLC1;CAPZA2		R-HSA-5694423;R-HSA-5694421;R-HSA-5694418;R-HSA-203973;R-HSA-5694417;R-HSA-6809006;R-HSA-5694431;R-HSA-5694428;R-HSA-6809003;R-HSA-5694425;R-HSA-6809015;R-HSA-6809014;R-HSA-6809011;R-HSA-6809010;R-HSA-5694415;R-HSA-5694413;R-HSA-6807868;R-HSA-5694410;R-HSA-6807866;R-HSA-5694409;R-HSA-6807877;R-HSA-6807875;R-HSA-6807872;R-HSA-5694527;R-HSA-204008;R-HSA-5694522;R-HSA-5694439;R-HSA-5694446;R-HSA-569…
R-HSA-2408522	Selenoamino acid metabolism	Metabolism	35	180	0.011811	0.0016789	0.0117523	7	33	0.00233199	9606	Homo sapiens	RPL30;RPL32;RPL31;RPL34;RPLP1;RPS27L;RPL9;PAPSS1;RPL7;RPS15;RPS4X;RPS14;RPS17;RPS19;RPS18;RPS3;RPL37;RPS10;RPL39;SEPHS2;RPS12;RPL41;GSR;AIMP1;AIMP2;RPS28;RPS27;RPS29;RPL37A;RPS24;RPS23		R-HSA-2408529;R-HSA-2408546;R-HSA-2408540;R-HSA-2408525;R-HSA-2408542;R-HSA-5333615;R-HSA-8959510
R-HSA-71291	Metabolism of amino acids and derivatives	Metabolism	100	667	0.0437664	0.00271069	0.0185059	64	285	0.0201399	9606	Homo sapiens	RPL30;RPL32;RPL31;RPL34;RPLP1;AMD1;RPL9;RPL7;RPS15;RPS4X;PSMD8;RPS14;RPS17;PSMD7;RPS19;RPS18;KYNU;PSMD3;PSMD1;RPL37;RPS10;RPL39;SEPHS2;ACP1;ENOPH1;HIBCH;RPS12;MCCC2;ACAD8;PDHX;BCKDHB;SLC7A5;SLC25A15;PSMA3;PSMA4;TST;PSMA1;PSMA2;IVD;RPL37A;SMS;BCAT1;DLD;ALDH9A1;PSMD10;GCDH;PSMD12;OAT;RPN2;HDC;ODC1;DCUN1D1;RPS27L;PDHB;OAZ2;PSMB10;PSMA7;PAPSS1;ACAT1;RIDA;PSMB5;PSMB2;PSMB1;RPS3;ASL;PCBD1;CKB;PSMF1;MPS…		R-HSA-1614618;R-HSA-71046;R-HSA-5693148;R-HSA-70666;R-HSA-350600;R-HSA-9034756;R-HSA-508040;R-HSA-6793590;R-HSA-508308;R-HSA-9013533;R-HSA-5694018;R-HSA-70679;R-HSA-508189;R-HSA-6792572;R-HSA-1237129;R-HSA-977301;R-HSA-8959510;R-HSA-70692;R-HSA-70573;R-HSA-71217;R-HSA-5693153;R-HSA-70713;R-HSA-70589;R-HSA-70844;R-HSA-5333615;R-HSA-70723;R-HSA-70596;R-HSA-2408546;R-HSA-9013198;R-HSA-70600;R-HSA-70…
R-HSA-72706	GTP hydrolysis and joining of the 60S ribosomal subunit	Metabolism of proteins	41	120	0.00787402	1.03911e-09	6.13076e-08	3	3	0.000211999	9606	Homo sapiens	RPL30;RPL32;RPL31;RPL34;RPLP1;RPS27L;RPL9;RPL7;RPS15;RPS4X;RPS14;RPS17;RPS19;RPS18;RPS3;EIF4H;RPL37;RPS10;RPL39;EIF4E;EIF4B;RPS12;RPL41;EIF1AX;RPS28;EIF3M;EIF5;RPS27;RPS29;EIF3I;RPL37A;EIF3J;EIF3A;RPS24;EIF3B;EIF4G1;RPS23		R-HSA-72672;R-HSA-72619;R-HSA-72671
R-HSA-72702	Ribosomal scanning and start codon recognition	Metabolism of proteins	28	64	0.00419948	2.8522e-09	1.31201e-07	2	2	0.000141333	9606	Homo sapiens	RPS27L;RPS15;RPS4X;RPS14;RPS17;RPS19;RPS18;RPS3;EIF4H;RPS10;EIF4E;EIF4B;RPS12;EIF1AX;RPS28;EIF3M;EIF5;RPS27;RPS29;EIF3I;EIF3J;EIF3A;RPS24;EIF3B;EIF4G1;RPS23		R-HSA-72697;R-HSA-72621
R-HSA-156827	L13a-mediated translational silencing of Ceruloplasmin expression	Metabolism of proteins	40	120	0.00787402	3.24461e-09	1.46008e-07	2	3	0.000211999	9606	Homo sapiens	RPL30;RPL32;RPL31;RPL34;RPLP1;RPS27L;RPL9;RPL7;RPS15;RPS4X;RPS14;RPS17;RPS19;RPS18;RPS3;EIF4H;RPL37;RPS10;RPL39;EIF4E;EIF4B;RPS12;RPL41;EIF1AX;RPS28;EIF3M;RPS27;RPS29;EIF3I;RPL37A;EIF3J;EIF3A;RPS24;EIF3B;EIF4G1;RPS23		R-HSA-156823;R-HSA-156826
R-HSA-72649	Translation initiation complex formation	Metabolism of proteins	27	62	0.00406824	5.95853e-09	2.50258e-07	2	2	0.000141333	9606	Homo sapiens	RPS27L;RPS15;RPS4X;RPS14;RPS17;RPS19;RPS18;RPS3;EIF4H;RPS10;EIF4E;EIF4B;RPS12;EIF1AX;RPS28;EIF3M;RPS27;RPS29;EIF3I;EIF3J;EIF3A;RPS24;EIF3B;EIF4G1;RPS23		R-HSA-156808;R-HSA-157849
R-HSA-72737	Cap-dependent Translation Initiation	Metabolism of proteins	41	130	0.00853018	9.50921e-09	3.6135e-07	14	18	0.00127199	9606	Homo sapiens	RPL30;RPL32;RPL31;RPL34;RPLP1;RPS27L;RPL9;RPL7;RPS15;RPS4X;RPS14;RPS17;RPS19;RPS18;RPS3;EIF4H;RPL37;RPS10;RPL39;EIF4E;EIF4B;RPS12;RPL41;EIF1AX;RPS28;EIF3M;EIF5;RPS27;RPS29;EIF3I;RPL37A;EIF3J;EIF3A;RPS24;EIF3B;EIF4G1;RPS23		R-HSA-72673;R-HSA-72672;R-HSA-72676;R-HSA-72647;R-HSA-72619;R-HSA-156808;R-HSA-72621;R-HSA-72622;R-HSA-72691;R-HSA-72631;R-HSA-72697;R-HSA-72635;R-HSA-157849;R-HSA-72671
R-HSA-72613	Eukaryotic Translation Initiation	Metabolism of proteins	41	130	0.00853018	9.50921e-09	3.6135e-07	16	21	0.00148399	9606	Homo sapiens	RPL30;RPL32;RPL31;RPL34;RPLP1;RPS27L;RPL9;RPL7;RPS15;RPS4X;RPS14;RPS17;RPS19;RPS18;RPS3;EIF4H;RPL37;RPS10;RPL39;EIF4E;EIF4B;RPS12;RPL41;EIF1AX;RPS28;EIF3M;EIF5;RPS27;RPS29;EIF3I;RPL37A;EIF3J;EIF3A;RPS24;EIF3B;EIF4G1;RPS23		R-HSA-72673;R-HSA-72672;R-HSA-72676;R-HSA-72647;R-HSA-72619;R-HSA-156808;R-HSA-72621;R-HSA-72622;R-HSA-72691;R-HSA-156823;R-HSA-72631;R-HSA-156826;R-HSA-72697;R-HSA-72635;R-HSA-157849;R-HSA-72671
R-HSA-72689	Formation of a pool of free 40S subunits	Metabolism of proteins	36	106	0.00695538	1.22333e-08	4.52633e-07	2	2	0.000141333	9606	Homo sapiens	RPL30;RPL32;RPL31;RPL34;RPLP1;RPS27L;RPL9;RPL7;RPS15;RPS4X;RPS14;RPS17;RPS19;RPS18;RPS3;RPL37;RPS10;RPL39;RPS12;RPL41;EIF1AX;RPS28;EIF3M;RPS27;RPS29;EIF3I;RPL37A;EIF3J;EIF3A;RPS24;EIF3B;RPS23		R-HSA-72673;R-HSA-72676
R-HSA-72662	Activation of the mRNA upon binding of the cap-binding complex and eIFs, and subsequent binding to 43S	Metabolism of proteins	27	66	0.00433071	2.10989e-08	7.38462e-07	6	6	0.000423998	9606	Homo sapiens	RPS27L;RPS15;RPS4X;RPS14;RPS17;RPS19;RPS18;RPS3;EIF4H;RPS10;EIF4E;EIF4B;RPS12;EIF1AX;RPS28;EIF3M;RPS27;RPS29;EIF3I;EIF3J;EIF3A;RPS24;EIF3B;EIF4G1;RPS23		R-HSA-72647;R-HSA-72631;R-HSA-156808;R-HSA-72635;R-HSA-157849;R-HSA-72622
R-HSA-72695	Formation of the ternary complex, and subsequently, the 43S complex	Metabolism of proteins	23	54	0.00354331	1.13229e-07	2.83074e-06	1	3	0.000211999	9606	Homo sapiens	EIF1AX;RPS27L;RPS15;RPS4X;RPS14;RPS28;RPS17;EIF3M;RPS27;RPS19;RPS29;RPS18;EIF3I;EIF3J;RPS3;RPS10;RPS24;EIF3A;EIF3B;RPS12;RPS23		R-HSA-72691
R-HSA-72764	Eukaryotic Translation Termination	Metabolism of proteins	34	106	0.00695538	1.14489e-07	2.86223e-06	5	5	0.000353332	9606	Homo sapiens	RPL30;RPL32;RPL31;RPL34;RPLP1;RPS27L;APEH;RPL9;GSPT1;RPL7;RPS15;RPS4X;RPS14;RPS17;RPS19;RPS18;RPS3;RPL37;RPS10;RPL39;RPS12;RPL41;RPS28;RPS27;RPS29;RPL37A;ETF1;RPS24;RPS23		R-HSA-141671;R-HSA-141691;R-HSA-141673;R-HSA-6800138;R-HSA-5691512
R-HSA-1799339	SRP-dependent cotranslational protein targeting to membrane	Metabolism of proteins	36	119	0.0078084	1.97285e-07	4.34027e-06	5	5	0.000353332	9606	Homo sapiens	SRP19;RPL30;RPN2;RPL32;RPL31;RPL34;RPLP1;SRP54;RPS27L;RPL9;RPL7;RPS15;RPS4X;RPS14;RPS17;RPS19;SRP72;RPS18;RPS3;SSR1;RPL37;RPS10;RPL39;SEC11A;RPS12;RPL41;RPS28;RPS27;RPS29;RPL37A;RPS24;RPS23		R-HSA-1799326;R-HSA-1799330;R-HSA-1799329;R-HSA-1799335;R-HSA-1799332
R-HSA-156902	Peptide chain elongation	Metabolism of proteins	31	97	0.00636483	4.37585e-07	8.7517e-06	4	5	0.000353332	9606	Homo sapiens	RPL30;RPL32;RPL31;RPL34;RPLP1;RPS27L;RPL9;RPL7;RPS15;RPS4X;RPS14;RPS17;RPS19;RPS18;RPS3;RPL37;RPS10;RPL39;RPS12;RPL41;EEF1A1;RPS28;RPS27;RPS29;RPL37A;RPS24;RPS23		R-HSA-156915;R-HSA-156912;R-HSA-156923;R-HSA-156907
R-HSA-156842	Eukaryotic Translation Elongation	Metabolism of proteins	31	102	0.00669291	1.22346e-06	2.07989e-05	7	9	0.000635997	9606	Homo sapiens	RPL30;RPL32;RPL31;RPL34;RPLP1;RPS27L;RPL9;RPL7;RPS15;RPS4X;RPS14;RPS17;RPS19;RPS18;RPS3;RPL37;RPS10;RPL39;RPS12;RPL41;EEF1A1;RPS28;RPS27;RPS29;RPL37A;RPS24;RPS23		R-HSA-156915;R-HSA-156912;R-HSA-156913;R-HSA-156923;R-HSA-156907;R-HSA-156908;R-HSA-156909
R-HSA-72766	Translation	Metabolism of proteins	66	339	0.0222441	2.057e-05	0.000264286	58	99	0.00699597	9606	Homo sapiens	SRP19;MRPS15;RPL30;RPL32;RPL31;RPL34;RPLP1;SRP54;APEH;RPL9;FARS2;RPL7;RPS15;RPS4X;RPS14;MRPL3;RPS17;RPS19;RPS18;RPL37;RPS10;RPL39;RPS12;EIF1AX;MRPL49;EEF1A1;PPA2;RPL37A;ETF1;RPN2;MRPS35;MRPS31;RPS27L;MTIF2;MRPL58;MRPS30;GSPT1;SRP72;RPS3;EIF4H;SSR1;EIF4E;SEC11A;EIF4B;RPL41;AIMP1;AIMP2;RPS28;EIF3M;EIF5;RPS27;RPS29;EIF3I;EIF3J;EIF3A;RPS24;EIF3B;EIF4G1;RPS23		R-HSA-1799326;R-HSA-5368279;R-HSA-156808;R-HSA-156823;R-HSA-449937;R-HSA-156826;R-HSA-157849;R-HSA-72619;R-HSA-72621;R-HSA-380203;R-HSA-5691512;R-HSA-5419261;R-HSA-72622;R-HSA-71732;R-HSA-72631;R-HSA-1799330;R-HSA-1799329;R-HSA-72635;R-HSA-1799335;R-HSA-1799332;R-HSA-5389842;R-HSA-379974;R-HSA-5419281;R-HSA-72647;R-HSA-5389848;R-HSA-379982;R-HSA-5389849;R-HSA-379861;R-HSA-5419264;R-HSA-5419271;R-…
R-HSA-5689603	UCH proteinases	Metabolism of proteins	27	98	0.00643045	3.10956e-05	0.000373147	6	11	0.00077733	9606	Homo sapiens	PSMD10;PSMD12;RPN2;FOXK2;PSMB10;PSMA7;PSMD8;YY1;PSMB5;PSMD7;PSMB2;RUVBL1;PSMB1;PSMD3;PSMD1;PSMF1;TGFB1;ACTL6A;UCHL5;PSMB9;PSMA3;PSMC6;PSMA4;PSMC3;PSMA1;PSMA2		R-HSA-5690790;R-HSA-5665854;R-HSA-5689630;R-HSA-5665871;R-HSA-2179291;R-HSA-5689544
R-HSA-5689880	Ub-specific processing proteases	Metabolism of proteins	43	206	0.0135171	0.000127576	0.00140334	18	40	0.00282666	9606	Homo sapiens	PSMD10;USP14;PSMD12;RPN2;USP11;HDC;KEAP1;UBP1;ARRB1;MAT2B;TOMM20;PSMB10;PSMA7;SNX3;PSMD8;PSMB5;PSMD7;PSMB2;MYC;RUVBL1;PSMB1;PSMD3;PSMD1;PSMF1;SMAD2;SMAD4;USP21;USP9X;USP22;SIAH2;STAM;PSMB9;PSMA3;PSMC6;PSMA4;PSMC3;PSMA1;PSMA2;TADA3;BIRC2		R-HSA-6781797;R-HSA-870479;R-HSA-5696564;R-HSA-6781764;R-HSA-6782628;R-HSA-5696914;R-HSA-5697009;R-HSA-5696945;R-HSA-870437;R-HSA-6781899;R-HSA-6781897;R-HSA-6783177;R-HSA-5689539;R-HSA-5690080;R-HSA-5690159;R-HSA-5690157;R-HSA-6782106;R-HSA-5696872
R-HSA-8951664	Neddylation	Metabolism of proteins	50	254	0.0166667	0.000152393	0.00167633	35	44	0.00310932	9606	Homo sapiens	UBE2D2;UBE2D3;KEAP1;PSMD8;PSMD7;PSMD3;PSMD1;FBXO7;SKP1;CISH;WSB2;FBXW2;DDB1;PSMA3;KEL;PSMA4;PSMA1;PSMA2;SQSTM1;PSMD10;PSMD12;CUL5;RPN2;DCUN1D1;PSMB10;PSMA7;SOCS2;PSMB5;BTBD1;PSMB2;BTBD2;PSMB1;RBBP7;PSMF1;FEM1B;PUM2;PSMB9;COPS4;CUL4A;COPS3;PSMC6;COPS5;PSMC3;COPS2;ERCC8;COPS8;CUL4B;NFE2L2;UBE2M		R-HSA-8956040;R-HSA-8956234;R-HSA-8956106;R-HSA-8956045;R-HSA-8932355;R-HSA-8956099;R-HSA-8956103;R-HSA-8951751;R-HSA-8956184;R-HSA-8955289;R-HSA-8951764;R-HSA-8955285;R-HSA-9758090;R-HSA-8956200;R-HSA-8955241;R-HSA-8952618;R-HSA-8956140;R-HSA-8952620;R-HSA-8952044;R-HSA-8955245;R-HSA-9755505;R-HSA-8951661;R-HSA-9755507;R-HSA-8932327;R-HSA-8952039;R-HSA-8956025;R-HSA-9755303;R-HSA-8952638;R-HSA-8…
R-HSA-5688426	Deubiquitination	Metabolism of proteins	50	289	0.0189633	0.0023514	0.0164598	27	77	0.00544131	9606	Homo sapiens	PSMD10;USP14;PSMD12;RPN2;USP11;HDC;FOXK2;KEAP1;UBP1;ARRB1;MAT2B;TOMM20;PSMB10;PSMA7;SNX3;PSMD8;YY1;PSMB5;PSMD7;PSMB2;MYC;RUVBL1;PSMB1;PSMD3;PSMD1;PSMF1;SMAD2;SMAD4;TGFB1;USP21;USP9X;USP22;SIAH2;ACTL6A;STAM;RAD23B;UCHL5;PSMB9;PSMA3;PSMC6;PSMA4;PSMC3;PSMA1;PSMA2;TADA3;BIRC2		R-HSA-6781797;R-HSA-870479;R-HSA-6782628;R-HSA-5696914;R-HSA-5688786;R-HSA-5689630;R-HSA-5693061;R-HSA-5689539;R-HSA-5665871;R-HSA-5689544;R-HSA-5696564;R-HSA-6781764;R-HSA-5697009;R-HSA-5696945;R-HSA-5665854;R-HSA-870437;R-HSA-6781899;R-HSA-6781897;R-HSA-6783177;R-HSA-5690790;R-HSA-5696547;R-HSA-5690080;R-HSA-5690159;R-HSA-2179291;R-HSA-5690157;R-HSA-6782106;R-HSA-5696872
R-HSA-392499	Metabolism of proteins	Metabolism of proteins	291	2215	0.145341	0.00260558	0.0182391	381	812	0.0573811	9606	Homo sapiens	RPL30;CMAS;SPARC;NUP107;RPL32;RPL31;RPL34;KEAP1;SMC3;RPL9;RPL7;PSMD8;RPS15;PCMT1;RPS14;RPS17;PSMD7;TFG;RPS19;RPS18;MYC;PSMD3;DAG1;PSMD1;RPL37;B2M;RPS10;RPL39;FBXO7;SKP1;RPS12;CSNK2A1;WSB2;ALG5;HLA-B;CSNK1D;HLA-A;HSPG2;DYNC1LI1;RRAGA;KEL;PPA2;TRIM13;NUP98;RPN2;PRKDC;DCUN1D1;XPC;WDR61;TXN;GSPT1;SNX3;SCFD1;RAD21;HLTF;SSR1;ST3GAL5;PSMF1;SEC31A;SPTBN2;VTI1B;RPL41;ICMT;SIAH2;STAM;PUM2;AIMP1;CCT6A;AIMP2…		R-HSA-8956040;R-HSA-5686359;R-HSA-5660757;R-HSA-8956045;R-HSA-5660752;R-HSA-5660753;R-HSA-8850560;R-HSA-4641345;R-HSA-8931974;R-HSA-4085296;R-HSA-975903;R-HSA-3000383;R-HSA-3903017;R-HSA-548890;R-HSA-4641362;R-HSA-2022411;R-HSA-4090408;R-HSA-8852127;R-HSA-5665871;R-HSA-2022403;R-HSA-4551768;R-HSA-8852130;R-HSA-8850594;R-HSA-8852129;R-HSA-870437;R-HSA-4090390;R-HSA-5691512;R-HSA-3000348;R-HSA-9755…
R-HSA-3108214	SUMOylation of DNA damage response and repair proteins	Metabolism of proteins	19	81	0.00531496	0.00266975	0.0185059	20	24	0.00169599	9606	Homo sapiens	RANBP2;NUP107;PARP1;CETN2;RPA1;NUP153;XPC;SMC3;SMC1A;HDAC7;STAG2;SUMO1;RAD21;TDG;NUP50;NUP54;NUP98		R-HSA-2997709;R-HSA-3000399;R-HSA-4570528;R-HSA-4551648;R-HSA-4551616;R-HSA-4551661;R-HSA-4551724;R-HSA-4568846;R-HSA-3000348;R-HSA-4551604;R-HSA-3000383;R-HSA-5228508;R-HSA-4568848;R-HSA-3000411;R-HSA-4570463;R-HSA-4568863;R-HSA-3108212;R-HSA-4551768;R-HSA-4551738;R-HSA-4570554
R-HSA-8852135	Protein ubiquitination	Metabolism of proteins	19	84	0.00551181	0.00391744	0.0235046	21	32	0.00226132	9606	Homo sapiens	USP9X;PRKDC;UBE2E3;UBE2D2;UBE2D3;UBE2E1;HLA-B;WDR61;UBE2G1;PEX2;UBE2G2;HLA-A;PEX13;RRAGA;HLTF;UBE2V2;UBE2N;UBE2K;TLR2		R-HSA-8943080;R-HSA-8943083;R-HSA-8852130;R-HSA-8938829;R-HSA-8852129;R-HSA-8943040;R-HSA-8943041;R-HSA-8853514;R-HSA-8939335;R-HSA-8953946;R-HSA-8939323;R-HSA-8943003;R-HSA-8953917;R-HSA-8938815;R-HSA-8943007;R-HSA-8853503;R-HSA-8852127;R-HSA-8938770;R-HSA-8942099;R-HSA-8942101;R-HSA-8938773
R-HSA-3108232	SUMO E3 ligases SUMOylate target proteins	Metabolism of proteins	33	183	0.0120079	0.00668303	0.0400982	105	131	0.0092573	9606	Homo sapiens	NUP107;SATB1;HDAC1;CETN2;XPC;SMC3;HDAC7;PCM1;ING2;MTA1;SUMO1;RAD21;TDG;DNMT3B;NCOA1;RANBP2;CASP8AP2;PHYH;PARP1;RPA1;NUP153;RANGAP1;SMC1A;TOPORS;STAG2;NUP50;NUP54;NUP98;TOP1;HNRNPC		R-HSA-4655431;R-HSA-4719436;R-HSA-4641345;R-HSA-4719424;R-HSA-4616015;R-HSA-4341070;R-HSA-4085296;R-HSA-3234081;R-HSA-3000383;R-HSA-3903017;R-HSA-4341073;R-HSA-4641362;R-HSA-3234084;R-HSA-4090408;R-HSA-4655440;R-HSA-4546386;R-HSA-4570463;R-HSA-4551768;R-HSA-3234094;R-HSA-4719447;R-HSA-4570467;R-HSA-4090390;R-HSA-3900177;R-HSA-4086036;R-HSA-3927824;R-HSA-3000348;R-HSA-4570493;R-HSA-8956365;R-HSA-4…
R-HSA-948021	Transport to the Golgi and subsequent modification	Metabolism of proteins	38	219	0.0143701	0.00695042	0.0417025	36	60	0.00423998	9606	Homo sapiens	ARF3;DCTN6;NAPA;COPB2;ARF4;COPA;SERPINA1;DCTN4;GOSR2;SPTA1;PPP6C;LMAN1;SCFD1;ACTR1A;TFG;CAPZB;MAN2A2;MAN2A1;TMED2;MAN1A1;CD59;ACP1;YKT6;CD55;VTI1B;SEC31A;SPTBN2;CAP1;TRAPPC3;SEC24B;TRAPPC2L;CSNK1D;ARCN1;DYNC1LI1;SEC23IP;CNIH1;DLC1;MGAT4B;CAPZA2		R-HSA-5694423;R-HSA-5694421;R-HSA-5694418;R-HSA-203973;R-HSA-5694417;R-HSA-975814;R-HSA-6809006;R-HSA-5694431;R-HSA-5694428;R-HSA-6809003;R-HSA-964737;R-HSA-5694425;R-HSA-964830;R-HSA-6809015;R-HSA-6809014;R-HSA-975903;R-HSA-6809011;R-HSA-6809010;R-HSA-964825;R-HSA-947991;R-HSA-5694415;R-HSA-5694413;R-HSA-6807868;R-HSA-5694410;R-HSA-6807866;R-HSA-5694409;R-HSA-6807877;R-HSA-6807875;R-HSA-6807872;…
R-HSA-204005	COPII-mediated vesicle transport	Metabolism of proteins	17	77	0.00505249	0.00765766	0.0430859	13	16	0.00113066	9606	Homo sapiens	NAPA;TRAPPC3;SEC24B;TRAPPC2L;SERPINA1;GOSR2;CSNK1D;LMAN1;PPP6C;SEC23IP;SCFD1;CNIH1;TFG;TMED2;CD59;YKT6;SEC31A		R-HSA-5694423;R-HSA-5694421;R-HSA-5694418;R-HSA-203973;R-HSA-5694417;R-HSA-5694527;R-HSA-204008;R-HSA-5694522;R-HSA-5694425;R-HSA-5694439;R-HSA-5694446;R-HSA-5694441;R-HSA-5694409
R-HSA-2990846	SUMOylation	Metabolism of proteins	34	192	0.0125984	0.00772271	0.0430859	112	140	0.00989329	9606	Homo sapiens	NUP107;SATB1;HDAC1;CETN2;XPC;SMC3;HDAC7;PCM1;ING2;MTA1;SUMO1;RAD21;TDG;DNMT3B;NCOA1;RANBP2;CASP8AP2;PHYH;PARP1;RPA1;NUP153;RANGAP1;SMC1A;TOPORS;STAG2;NUP50;UBA2;NUP54;NUP98;TOP1;HNRNPC		R-HSA-4655431;R-HSA-4719436;R-HSA-4641345;R-HSA-4719424;R-HSA-4616015;R-HSA-4341070;R-HSA-4085296;R-HSA-3234081;R-HSA-3000383;R-HSA-3903017;R-HSA-4341073;R-HSA-4641362;R-HSA-3234084;R-HSA-4090408;R-HSA-4655440;R-HSA-4546386;R-HSA-4570463;R-HSA-4551768;R-HSA-3234094;R-HSA-4719447;R-HSA-4570467;R-HSA-4090390;R-HSA-3900177;R-HSA-4086036;R-HSA-3927824;R-HSA-3000348;R-HSA-4570493;R-HSA-2993769;R-HSA-8…
R-HSA-8953854	Metabolism of RNA	Metabolism of RNA	165	829	0.0543963	2.43772e-12	2.21832e-10	118	189	0.0133559	9606	Homo sapiens	TCERG1;RPL30;NUP107;RPL32;CCNH;RPL31;RPL34;GEMIN2;HNRNPR;RPL9;RPL7;GLE1;RPS15;PSMD8;RPS14;PNN;RPS17;ZFP36;PSMD7;RPS19;RPS18;SNRPD1;PPP2R1A;MYC;KHSRP;PSMD3;ENPP2;AKT1;PSMD1;RPL37;RPS10;RPL39;RPS12;PUS1;CSNK1D;WBP11;GTF2F1;SRRM1;CLNS1A;MAPKAPK2;SNRPG;SRSF3;PPIE;SRSF4;PPIH;SRSF5;NUP98;PSMD10;SLBP;PSMD12;ANP32A;RPN2;DHX9;DDX1;WDR61;HTATSF1;GSPT1;ZFP36L1;GAR1;PSMF1;RPL41;CPSF6;PNO1;LSM1;UPF3B;NUP153;U…		R-HSA-9770132;R-HSA-9770129;R-HSA-9770131;R-HSA-9770141;R-HSA-9770142;R-HSA-77069;R-HSA-77068;R-HSA-428296;R-HSA-77073;R-HSA-77585;R-HSA-191763;R-HSA-77584;R-HSA-9770119;R-HSA-77587;R-HSA-450580;R-HSA-429845;R-HSA-158481;R-HSA-77586;R-HSA-77077;R-HSA-77589;R-HSA-158484;R-HSA-77591;R-HSA-77078;R-HSA-77590;R-HSA-77081;R-HSA-77593;R-HSA-77592;R-HSA-77083;R-HSA-77594;R-HSA-77085;R-HSA-429860;R-HSA-92…
R-HSA-927802	Nonsense-Mediated Decay (NMD)	Metabolism of RNA	42	124	0.00813648	8.39769e-10	5.20657e-08	6	6	0.000423998	9606	Homo sapiens	RPL30;RPL32;RPL31;RPL34;RPLP1;RPS27L;RPL9;GSPT1;RPL7;RPS15;RPS4X;PPP2CA;RPS14;RPS17;RPS19;RPS18;PPP2R1A;RPS3;RPL37;RPS10;RPL39;RPS12;UPF1;RPL41;NCBP1;NCBP2;UPF3B;UPF3A;RPS28;RPS27;RPS29;RPL37A;ETF1;RPS24;EIF4G1;RPS23		R-HSA-927836;R-HSA-927789;R-HSA-927832;R-HSA-927830;R-HSA-927813;R-HSA-927889
R-HSA-975957	Nonsense Mediated Decay (NMD) enhanced by the Exon Junction Complex (EJC)	Metabolism of RNA	42	124	0.00813648	8.39769e-10	5.20657e-08	5	5	0.000353332	9606	Homo sapiens	RPL30;RPL32;RPL31;RPL34;RPLP1;RPS27L;RPL9;GSPT1;RPL7;RPS15;RPS4X;PPP2CA;RPS14;RPS17;RPS19;RPS18;PPP2R1A;RPS3;RPL37;RPS10;RPL39;RPS12;UPF1;RPL41;NCBP1;NCBP2;UPF3B;UPF3A;RPS28;RPS27;RPS29;RPL37A;ETF1;RPS24;EIF4G1;RPS23		R-HSA-927836;R-HSA-927832;R-HSA-927830;R-HSA-927813;R-HSA-927889
R-HSA-975956	Nonsense Mediated Decay (NMD) independent of the Exon Junction Complex (EJC)	Metabolism of RNA	37	101	0.0066273	1.09451e-09	6.23871e-08	1	1	7.06664e-05	9606	Homo sapiens	RPL30;RPL32;RPL31;RPL34;RPLP1;RPS27L;RPL9;GSPT1;RPL7;RPS15;RPS4X;RPS14;RPS17;RPS19;RPS18;RPS3;RPL37;RPS10;RPL39;RPS12;UPF1;RPL41;NCBP1;NCBP2;RPS28;RPS27;RPS29;RPL37A;ETF1;RPS24;EIF4G1;RPS23		R-HSA-927789
R-HSA-450531	Regulation of mRNA stability by proteins that bind AU-rich elements	Metabolism of RNA	31	93	0.00610236	1.81283e-07	3.98822e-06	25	26	0.00183733	9606	Homo sapiens	PSMD10;PSMD12;RPN2;ANP32A;ELAVL1;PSMB10;PSMA7;ZFP36L1;PSMD8;ZFP36;PSMB5;PSMD7;PSMB2;KHSRP;PSMB1;PSMD3;ENPP2;AKT1;PSMD1;PSMF1;YWHAZ;PSMB9;PSMA3;PSMC6;PSMA4;PSMC3;PSMA1;PSMA2;MAPKAPK2;EIF4G1		R-HSA-450499;R-HSA-517705;R-HSA-450580;R-HSA-450517;R-HSA-450387;R-HSA-451152;R-HSA-450463;R-HSA-450394;R-HSA-450406;R-HSA-450533;R-HSA-482788;R-HSA-450466;R-HSA-450595;R-HSA-450400;R-HSA-450592;R-HSA-450474;R-HSA-517674;R-HSA-450422;R-HSA-450550;R-HSA-450551;R-HSA-450494;R-HSA-450431;R-HSA-450620;R-HSA-450490;R-HSA-450488
R-HSA-72203	Processing of Capped Intron-Containing Pre-mRNA	Metabolism of RNA	67	299	0.0196194	1.81906e-07	4.00193e-06	34	34	0.00240266	9606	Homo sapiens	TCERG1;NUP107;SRP54;HNRNPR;DDX41;PRPF19;GLE1;PNN;SNRPD1;DHX15;RBM7;CTNNBL1;RBM5;NCBP1;NCBP2;WBP11;GTF2F1;SRRM1;NUP50;SNRPG;SRSF3;PPIE;LUC7L3;NUP54;SRSF4;PPIH;NUP98;SRSF5;SF3B4;SLBP;SF3B3;DHX9;DDX23;SRSF1;HTATSF1;PABPN1;POLR2B;U2AF2;POLR2C;PPP1R8;POLR2E;SNRPB2;EIF4E;SMNDC1;SRSF10;POLR2K;SF3A3;RANBP2;RBM39;CPSF6;UPF3B;CDC5L;NUP153;LSM5;LSM4;CHERP;LSM8;NUDT21;SNW1;HNRNPF;HNRNPC		R-HSA-9770132;R-HSA-8849157;R-HSA-9770129;R-HSA-159046;R-HSA-9770131;R-HSA-75079;R-HSA-9770141;R-HSA-75081;R-HSA-159050;R-HSA-75080;R-HSA-9770847;R-HSA-75083;R-HSA-9770142;R-HSA-75082;R-HSA-111439;R-HSA-9770119;R-HSA-77587;R-HSA-158481;R-HSA-158484;R-HSA-75097;R-HSA-75096;R-HSA-75098;R-HSA-77594;R-HSA-72095;R-HSA-72103;R-HSA-72231;R-HSA-9770236;R-HSA-9772351;R-HSA-158441;R-HSA-158447;R-HSA-977014…
R-HSA-72163	mRNA Splicing - Major Pathway	Metabolism of RNA	52	213	0.0139764	3.68725e-07	7.74322e-06	10	10	0.000706664	9606	Homo sapiens	TCERG1;SRP54;HNRNPR;DDX41;PRPF19;PNN;SNRPD1;DHX15;RBM7;CTNNBL1;RBM5;NCBP1;NCBP2;WBP11;GTF2F1;SRRM1;SNRPG;SRSF3;PPIE;LUC7L3;SRSF4;PPIH;SRSF5;SF3B4;SF3B3;DHX9;DDX23;SRSF1;HTATSF1;POLR2B;U2AF2;POLR2C;PPP1R8;POLR2E;SNRPB2;SMNDC1;SRSF10;POLR2K;SF3A3;RBM39;UPF3B;CDC5L;LSM5;LSM4;CHERP;LSM8;SNW1;HNRNPF;HNRNPC		R-HSA-9770132;R-HSA-9770119;R-HSA-9770145;R-HSA-9770129;R-HSA-9770131;R-HSA-9770141;R-HSA-9770236;R-HSA-9770847;R-HSA-9772351;R-HSA-9770142
R-HSA-450408	AUF1 (hnRNP D0) binds and destabilizes mRNA	Metabolism of RNA	22	56	0.00367454	7.92541e-07	1.50583e-05	3	4	0.000282666	9606	Homo sapiens	PSMD10;PSMD12;RPN2;PSMB10;PSMA7;PSMB9;PSMD8;PSMA3;PSMB5;PSMC6;PSMA4;PSMD7;PSMC3;PSMB2;PSMA1;PSMA2;PSMB1;PSMD3;PSMD1;PSMF1;EIF4G1		R-HSA-450551;R-HSA-450580;R-HSA-450466
R-HSA-72172	mRNA Splicing	Metabolism of RNA	52	224	0.0146982	1.56045e-06	2.61037e-05	15	15	0.00106	9606	Homo sapiens	TCERG1;SRP54;HNRNPR;DDX41;PRPF19;PNN;SNRPD1;DHX15;RBM7;CTNNBL1;RBM5;NCBP1;NCBP2;WBP11;GTF2F1;SRRM1;SNRPG;SRSF3;PPIE;LUC7L3;SRSF4;PPIH;SRSF5;SF3B4;SF3B3;DHX9;DDX23;SRSF1;HTATSF1;POLR2B;U2AF2;POLR2C;PPP1R8;POLR2E;SNRPB2;SMNDC1;SRSF10;POLR2K;SF3A3;RBM39;UPF3B;CDC5L;LSM5;LSM4;CHERP;LSM8;SNW1;HNRNPF;HNRNPC		R-HSA-9770132;R-HSA-9770129;R-HSA-9770131;R-HSA-75079;R-HSA-9770141;R-HSA-75081;R-HSA-9770236;R-HSA-75080;R-HSA-9770847;R-HSA-75083;R-HSA-9772351;R-HSA-9770142;R-HSA-75082;R-HSA-9770119;R-HSA-9770145
R-HSA-6791226	Major pathway of rRNA processing in the nucleolus and cytosol	Metabolism of RNA	37	189	0.0124016	0.0011258	0.00900637	7	7	0.000494665	9606	Homo sapiens	RPL30;RPL32;RPL31;RPL34;RPLP1;WDR3;DDX21;RPS27L;RPL9;RPL7;RPS15;RPS4X;RPS14;RPS17;RPS19;RPS18;RPS3;RPL37;RPS10;RPL39;RPS12;RPL41;UTP3;PNO1;CSNK1D;RCL1;RPS28;RPS27;RPS29;RPL37A;C1D;RPS24;RPS23		R-HSA-6791223;R-HSA-6791222;R-HSA-6791221;R-HSA-6791219;R-HSA-6791218;R-HSA-6791228;R-HSA-6791227
R-HSA-72202	Transport of Mature Transcript to Cytoplasm	Metabolism of RNA	21	90	0.00590551	0.00175745	0.0123021	13	13	0.000918663	9606	Homo sapiens	RANBP2;SLBP;NUP107;NCBP1;NCBP2;SRSF1;SRP54;UPF3B;NUP153;SRRM1;GLE1;U2AF2;NUP50;SRSF3;NUP54;SRSF4;NUP98;SRSF5;EIF4E		R-HSA-159046;R-HSA-159050;R-HSA-158441;R-HSA-158447;R-HSA-111439;R-HSA-77587;R-HSA-158481;R-HSA-158484;R-HSA-75097;R-HSA-75096;R-HSA-75098;R-HSA-77594;R-HSA-159101
R-HSA-159230	Transport of the SLBP Dependant Mature mRNA	Metabolism of RNA	12	40	0.00262467	0.00235149	0.0164604	3	3	0.000211999	9606	Homo sapiens	RANBP2;SLBP;NUP107;NCBP1;NCBP2;NUP50;NUP153;NUP54;NUP98;EIF4E		R-HSA-77587;R-HSA-159046;R-HSA-159050
R-HSA-72086	mRNA Capping	Metabolism of RNA	11	35	0.00229659	0.00247437	0.0173206	11	11	0.00077733	9606	Homo sapiens	CDK7;NCBP1;CCNH;NCBP2;POLR2B;POLR2C;POLR2E;GTF2H1;GTF2F1;GTF2H4;POLR2K		R-HSA-77073;R-HSA-77090;R-HSA-77077;R-HSA-77095;R-HSA-77078;R-HSA-77094;R-HSA-77081;R-HSA-77083;R-HSA-77069;R-HSA-77085;R-HSA-77068
R-HSA-159236	Transport of Mature mRNA derived from an Intron-Containing Transcript	Metabolism of RNA	19	81	0.00531496	0.00266975	0.0185059	4	4	0.000282666	9606	Homo sapiens	RANBP2;NUP107;NCBP1;NCBP2;SRSF1;SRP54;UPF3B;NUP153;SRRM1;GLE1;U2AF2;NUP50;SRSF3;NUP54;SRSF4;NUP98;SRSF5		R-HSA-75097;R-HSA-75096;R-HSA-75098;R-HSA-159101
R-HSA-8868773	rRNA processing in the nucleus and cytosol	Metabolism of RNA	38	208	0.0136483	0.00311542	0.0186925	10	15	0.00106	9606	Homo sapiens	RPL30;RPL32;RPL31;RPL34;RPLP1;WDR3;DDX21;RPS27L;RPL9;RPL7;RPS15;RPS4X;RPS14;RPS17;RPS19;RPS18;GAR1;RPS3;RPL37;RPS10;RPL39;RPS12;RPL41;UTP3;PNO1;CSNK1D;RCL1;RPS28;RPS27;RPS29;RPL37A;C1D;RPS24;RPS23		R-HSA-6791223;R-HSA-6791222;R-HSA-6791221;R-HSA-6791219;R-HSA-6791218;R-HSA-6790994;R-HSA-6791228;R-HSA-6791227;R-HSA-6790906;R-HSA-6790905
R-HSA-72165	mRNA Splicing - Minor Pathway	Metabolism of RNA	14	54	0.00354331	0.00393689	0.0236214	5	5	0.000353332	9606	Homo sapiens	SF3B4;SF3B3;NCBP1;NCBP2;DDX23;SRSF1;GTF2F1;POLR2B;SNRPD1;POLR2C;POLR2E;SNRPG;POLR2K		R-HSA-75079;R-HSA-75081;R-HSA-75080;R-HSA-75083;R-HSA-75082
R-HSA-191859	snRNP Assembly	Metabolism of RNA	16	67	0.00439633	0.00469043	0.0281426	6	6	0.000423998	9606	Homo sapiens	RANBP2;PRMT5;NUP107;NCBP1;NCBP2;GEMIN2;NUP153;SNRPD1;NUP50;CLNS1A;SNRPG;NUP54;NUP98		R-HSA-191763;R-HSA-191825;R-HSA-191830;R-HSA-191786;R-HSA-191784;R-HSA-191790
R-HSA-194441	Metabolism of non-coding RNA	Metabolism of RNA	16	67	0.00439633	0.00469043	0.0281426	6	6	0.000423998	9606	Homo sapiens	RANBP2;PRMT5;NUP107;NCBP1;NCBP2;GEMIN2;NUP153;SNRPD1;NUP50;CLNS1A;SNRPG;NUP54;NUP98		R-HSA-191763;R-HSA-191825;R-HSA-191830;R-HSA-191786;R-HSA-191784;R-HSA-191790
R-HSA-159227	Transport of the SLBP independent Mature mRNA	Metabolism of RNA	11	39	0.00255906	0.00547484	0.032849	3	3	0.000211999	9606	Homo sapiens	RANBP2;NUP107;NCBP1;NCBP2;NUP50;NUP153;NUP54;NUP98;EIF4E		R-HSA-158481;R-HSA-158484;R-HSA-111439
R-HSA-159234	Transport of Mature mRNAs Derived from Intronless Transcripts	Metabolism of RNA	12	47	0.00308399	0.00811193	0.0430859	9	9	0.000635997	9606	Homo sapiens	RANBP2;SLBP;NUP107;NCBP1;NCBP2;NUP50;NUP153;NUP54;NUP98;EIF4E		R-HSA-77587;R-HSA-158481;R-HSA-159046;R-HSA-158484;R-HSA-159050;R-HSA-158441;R-HSA-77594;R-HSA-158447;R-HSA-111439
R-HSA-72187	mRNA 3'-end processing	Metabolism of RNA	14	60	0.00393701	0.00942145	0.0471072	3	3	0.000211999	9606	Homo sapiens	CPSF6;NCBP1;NCBP2;SRSF1;SRP54;UPF3B;SRRM1;NUDT21;PABPN1;U2AF2;SRSF3;SRSF4;SRSF5		R-HSA-8849157;R-HSA-72180;R-HSA-72185
R-HSA-5357801	Programmed Cell Death	Programmed Cell Death	69	237	0.0155512	3.41593e-12	2.97186e-10	125	193	0.0136386	9606	Homo sapiens	HMGB1;PSMD8;CASP8;PSMD7;FNTA;YWHAQ;CASP6;CDH1;CASP3;C1QBP;PSMD3;CASP1;PSMD1;AKT1;FLOT2;DNM1L;YWHAH;DFFB;SH3GLB2;DAPK1;YWHAZ;PSMA3;TFDP1;PSMA4;TFDP2;PSMA1;PSMA2;CDC37;IL1B;GAS2;PRKCQ;KPNB1;BIRC2;PSMD10;PSMD12;RPN2;SATB1;PSMB10;PSMA7;SDCBP;PSMB5;PSMB2;LMNA;PSMB1;TP53BP2;MAPK1;CD14;PSMF1;BID;ELANE;VTI1B;STAT3;CFLAR;PSMB9;PSMC6;STK24;PSMC3;DLC1;NMT1;FAS;CYCS;BCL2L1		R-HSA-211715;R-HSA-9686930;R-HSA-211207;R-HSA-211206;R-HSA-508162;R-HSA-352268;R-HSA-114440;R-HSA-4331340;R-HSA-211219;R-HSA-6804596;R-HSA-9688459;R-HSA-418846;R-HSA-211224;R-HSA-9688456;R-HSA-418845;R-HSA-9627056;R-HSA-418852;R-HSA-2562564;R-HSA-211239;R-HSA-449058;R-HSA-418849;R-HSA-211247;R-HSA-141367;R-HSA-9627089;R-HSA-212552;R-HSA-114252;R-HSA-114254;R-HSA-114256;R-HSA-114259;R-HSA-3371360;…
R-HSA-109581	Apoptosis	Programmed Cell Death	60	192	0.0125984	5.63383e-12	4.67608e-10	107	142	0.0100346	9606	Homo sapiens	HMGB1;PSMD8;CASP8;PSMD7;FNTA;YWHAQ;CASP6;CDH1;CASP3;C1QBP;PSMD3;PSMD1;AKT1;DNM1L;YWHAH;DFFB;SH3GLB2;DAPK1;YWHAZ;PSMA3;TFDP1;PSMA4;TFDP2;PSMA1;PSMA2;GAS2;PRKCQ;KPNB1;BIRC2;PSMD10;PSMD12;RPN2;SATB1;PSMB10;PSMA7;PSMB5;PSMB2;LMNA;PSMB1;TP53BP2;MAPK1;CD14;PSMF1;BID;VTI1B;STAT3;CFLAR;PSMB9;PSMC6;STK24;PSMC3;DLC1;NMT1;FAS;CYCS;BCL2L1		R-HSA-211715;R-HSA-211207;R-HSA-211206;R-HSA-508162;R-HSA-352268;R-HSA-114440;R-HSA-4331340;R-HSA-211219;R-HSA-6804596;R-HSA-418846;R-HSA-211224;R-HSA-418845;R-HSA-9627056;R-HSA-418852;R-HSA-2562564;R-HSA-211239;R-HSA-418849;R-HSA-211247;R-HSA-141367;R-HSA-9627089;R-HSA-212552;R-HSA-114252;R-HSA-114254;R-HSA-114256;R-HSA-114259;R-HSA-3371360;R-HSA-114261;R-HSA-9627078;R-HSA-141159;R-HSA-141156;R-…
R-HSA-211733	Regulation of activated PAK-2p34 by proteasome mediated degradation	Programmed Cell Death	21	50	0.00328084	4.92822e-07	9.85644e-06	1	2	0.000141333	9606	Homo sapiens	PSMD10;PSMD12;RPN2;PSMB10;PSMA7;PSMB9;PSMD8;PSMA3;PSMB5;PSMC6;PSMA4;PSMD7;PSMC3;PSMB2;PSMA1;PSMA2;PSMB1;PSMD3;PSMD1;PSMF1		R-HSA-211715
R-HSA-169911	Regulation of Apoptosis	Programmed Cell Death	21	54	0.00354331	1.63148e-06	2.61037e-05	1	5	0.000353332	9606	Homo sapiens	PSMD10;PSMD12;RPN2;PSMB10;PSMA7;PSMB9;PSMD8;PSMA3;PSMB5;PSMC6;PSMA4;PSMD7;PSMC3;PSMB2;PSMA1;PSMA2;PSMB1;PSMD3;PSMD1;PSMF1		R-HSA-211715
R-HSA-109606	Intrinsic Pathway for Apoptosis	Programmed Cell Death	20	64	0.00419948	6.10989e-05	0.000672088	41	63	0.00445198	9606	Homo sapiens	STAT3;YWHAZ;TFDP1;CASP8;TFDP2;YWHAQ;DLC1;C1QBP;CASP3;TP53BP2;NMT1;MAPK1;AKT1;CYCS;BID;BCL2L1;YWHAH;VTI1B		R-HSA-139906;R-HSA-9627089;R-HSA-114306;R-HSA-508162;R-HSA-139908;R-HSA-198347;R-HSA-114440;R-HSA-139913;R-HSA-6804652;R-HSA-139918;R-HSA-114252;R-HSA-4331340;R-HSA-139917;R-HSA-114254;R-HSA-114256;R-HSA-139920;R-HSA-168848;R-HSA-114259;R-HSA-168849;R-HSA-6804596;R-HSA-114261;R-HSA-9627078;R-HSA-9627056;R-HSA-114284;R-HSA-9645694;R-HSA-6790025;R-HSA-9645692;R-HSA-114352;R-HSA-114419;R-HSA-9627104…
R-HSA-75153	Apoptotic execution phase	Programmed Cell Death	16	54	0.00354331	0.000559037	0.004503	51	57	0.00402798	9606	Homo sapiens	SH3GLB2;DFFB;SATB1;HMGB1;CASP8;FNTA;STK24;CDH1;CASP6;CASP3;LMNA;GAS2;PRKCQ;DNM1L;KPNB1;BIRC2		R-HSA-201603;R-HSA-351877;R-HSA-351876;R-HSA-211207;R-HSA-211206;R-HSA-201611;R-HSA-352268;R-HSA-201608;R-HSA-211219;R-HSA-351894;R-HSA-201622;R-HSA-351901;R-HSA-211224;R-HSA-201631;R-HSA-201630;R-HSA-201629;R-HSA-201628;R-HSA-264871;R-HSA-211239;R-HSA-201639;R-HSA-264865;R-HSA-201637;R-HSA-202917;R-HSA-201636;R-HSA-9029667;R-HSA-201640;R-HSA-211247;R-HSA-351913;R-HSA-9029690;R-HSA-202939;R-HSA-3…
R-HSA-111465	Apoptotic cleavage of cellular proteins	Programmed Cell Death	12	38	0.00249344	0.00155208	0.0108646	35	38	0.00268532	9606	Homo sapiens	SH3GLB2;CASP8;FNTA;STK24;CDH1;CASP6;SATB1;CASP3;LMNA;GAS2;PRKCQ;BIRC2		R-HSA-201603;R-HSA-351877;R-HSA-202947;R-HSA-351876;R-HSA-201611;R-HSA-352268;R-HSA-201608;R-HSA-212552;R-HSA-202960;R-HSA-351894;R-HSA-202967;R-HSA-202966;R-HSA-201622;R-HSA-351901;R-HSA-202969;R-HSA-201631;R-HSA-201630;R-HSA-201629;R-HSA-201628;R-HSA-264871;R-HSA-201639;R-HSA-264865;R-HSA-201637;R-HSA-202917;R-HSA-201636;R-HSA-350319;R-HSA-201640;R-HSA-350318;R-HSA-351913;R-HSA-351849;R-HSA-902…
R-HSA-114452	Activation of BH3-only proteins	Programmed Cell Death	11	36	0.0023622	0.00305459	0.0185059	12	19	0.00134266	9606	Homo sapiens	TFDP1;TFDP2;YWHAQ;DLC1;TP53BP2;AKT1;BID;YWHAZ;YWHAH;VTI1B		R-HSA-139906;R-HSA-139908;R-HSA-198347;R-HSA-139899;R-HSA-139913;R-HSA-139897;R-HSA-140217;R-HSA-139918;R-HSA-4331327;R-HSA-4331340;R-HSA-4331324;R-HSA-140221
R-HSA-5218859	Regulated Necrosis	Programmed Cell Death	17	76	0.00498688	0.0067867	0.0407202	19	52	0.00367465	9606	Homo sapiens	HMGB1;CFLAR;SDCBP;CASP8;CDC37;IL1B;CASP3;CASP1;FAS;FLOT2;CYCS;ELANE;BIRC2		R-HSA-9710101;R-HSA-3465429;R-HSA-9686930;R-HSA-9647632;R-HSA-449058;R-HSA-114284;R-HSA-9710106;R-HSA-9698844;R-HSA-9647680;R-HSA-9688832;R-HSA-5357828;R-HSA-5675456;R-HSA-5675470;R-HSA-9688459;R-HSA-5213462;R-HSA-5620975;R-HSA-6805981;R-HSA-9688456;R-HSA-9686088
R-HSA-195253	Degradation of beta-catenin by the destruction complex	Signal Transduction	35	91	0.00597113	8.99152e-10	5.39491e-08	17	23	0.00162533	9606	Homo sapiens	PSMD10;PSMD12;RPN2;HDAC1;TCF7;PSMB10;PSMA7;PSMD8;PPP2CA;PPP2CB;PSMB5;PSMD7;PSMB2;PPP2R1B;PPP2R5E;PPP2R1A;MYC;PSMB1;PSMD3;PSMD1;PSMF1;SKP1;CSNK1A1;PPP2R5A;PPP2R5C;PSMB9;PSMA3;PSMC6;PSMA4;PSMC3;PSMA1;PSMA2;TCF4		R-HSA-195300;R-HSA-2130279;R-HSA-8944352;R-HSA-4641231;R-HSA-195275;R-HSA-2130282;R-HSA-195304;R-HSA-5229348;R-HSA-2130286;R-HSA-5229343;R-HSA-195283;R-HSA-195251;R-HSA-195280;R-HSA-5334050;R-HSA-195318;R-HSA-8944349;R-HSA-195287
R-HSA-5610783	Degradation of GLI2 by the proteasome	Signal Transduction	24	62	0.00406824	3.31618e-07	6.96397e-06	4	5	0.000353332	9606	Homo sapiens	PSMD10;PSMD12;RPN2;CSNK1A1;PSMB10;PSMA7;PSMB9;PSMD8;PSMA3;PSMB5;PSMC6;PSMA4;PSMD7;PSMC3;PSMB2;PSMA1;PSMA2;PSMB1;PSMD3;PSMD1;PSMF1;PRKACB;SKP1		R-HSA-5610757;R-HSA-5610717;R-HSA-5610718;R-HSA-5610745
R-HSA-5610785	GLI3 is processed to GLI3R by the proteasome	Signal Transduction	24	62	0.00406824	3.31618e-07	6.96397e-06	4	5	0.000353332	9606	Homo sapiens	PSMD10;PSMD12;RPN2;CSNK1A1;PSMB10;PSMA7;PSMB9;PSMD8;PSMA3;PSMB5;PSMC6;PSMA4;PSMD7;PSMC3;PSMB2;PSMA1;PSMA2;PSMB1;PSMD3;PSMD1;PSMF1;PRKACB;SKP1		R-HSA-5610720;R-HSA-5610754;R-HSA-5610722;R-HSA-5610746
R-HSA-9604323	Negative regulation of NOTCH4 signaling	Signal Transduction	22	57	0.00374016	1.05331e-06	1.89595e-05	4	6	0.000423998	9606	Homo sapiens	PSMD10;PSMD12;RPN2;YWHAZ;PSMB10;PSMA7;PSMB9;PSMD8;PSMA3;PSMB5;PSMC6;PSMA4;PSMD7;PSMC3;PSMB2;PSMA1;PSMA2;PSMB1;PSMD3;AKT1;PSMD1;PSMF1;SKP1		R-HSA-9604642;R-HSA-9604387;R-HSA-9604629;R-HSA-9604328
R-HSA-4641258	Degradation of DVL	Signal Transduction	22	57	0.00374016	1.05331e-06	1.89595e-05	4	7	0.000494665	9606	Homo sapiens	PSMD10;PSMD12;RPN2;KLHL12;PSMB10;PSMA7;PSMB9;PSMD8;PSMA3;PSMB5;PSMC6;PSMA4;PSMD7;PSMC3;PSMB2;PSMA1;PSMA2;PSMB1;PSMD3;PSMD1;PSMF1		R-HSA-1504213;R-HSA-1504193;R-HSA-1504190;R-HSA-4641260
R-HSA-5610780	Degradation of GLI1 by the proteasome	Signal Transduction	23	62	0.00406824	1.17078e-06	1.99033e-05	4	6	0.000423998	9606	Homo sapiens	PSMD10;PSMD12;RPN2;PSMB10;PSMA7;PSMB9;PSMD8;PSMA3;PSMB5;PSMC6;PSMA4;PSMD7;PSMC3;PSMB2;PSMA1;PSMA2;PSMB1;PSMD3;PSMD1;PSMF1;PRKACB;SKP1		R-HSA-5610741;R-HSA-5610758;R-HSA-5610742;R-HSA-5610760
R-HSA-4086400	PCP/CE pathway	Signal Transduction	30	99	0.00649606	1.90827e-06	3.05323e-05	13	24	0.00169599	9606	Homo sapiens	PSMD10;PSMD12;RPN2;CLTC;PSMB10;PSMA7;PSMD8;PSMB5;PSMD7;PSMB2;PSMB1;PSMD3;RAC2;PSMD1;RAC1;PSMF1;AP2M1;FZD2;RYK;FZD7;PSMB9;PSMA3;PSMC6;PSMA4;PSMC3;PSMA1;PSMA2;CLC;PFN1		R-HSA-3858491;R-HSA-5099886;R-HSA-5140747;R-HSA-4551555;R-HSA-3858482;R-HSA-3858480;R-HSA-5140741;R-HSA-5138433;R-HSA-4608855;R-HSA-3858475;R-HSA-5138459;R-HSA-3965450;R-HSA-4608825
R-HSA-5687128	MAPK6/MAPK4 signaling	Signal Transduction	31	106	0.00695538	2.63921e-06	3.95882e-05	18	40	0.00282666	9606	Homo sapiens	PSMD10;PSMD12;RPN2;FOXO3;FOXO1;PSMB10;PSMA7;CDC14B;PSMD8;PSMB5;PSMD7;PSMB2;MYC;PSMB1;PSMD3;PSMD1;RAC1;PSMF1;PRKACB;RAG1;PSMB9;PSMA3;PSMC6;PSMA4;PSMC3;PSMA1;PSMA2;CDC42EP3		R-HSA-5687126;R-HSA-5687095;R-HSA-5692754;R-HSA-5687088;R-HSA-5692785;R-HSA-5687103;R-HSA-5692764;R-HSA-5627775;R-HSA-5687101;R-HSA-5692794;R-HSA-5692775;R-HSA-389788;R-HSA-5692749;R-HSA-5692779;R-HSA-5687115;R-HSA-5687083;R-HSA-5687112;R-HSA-5687113
R-HSA-4608870	Asymmetric localization of PCP proteins	Signal Transduction	23	66	0.00433071	3.23997e-06	4.85996e-05	3	7	0.000494665	9606	Homo sapiens	PSMD10;PSMD12;FZD2;RPN2;FZD7;PSMB10;PSMA7;PSMB9;PSMD8;PSMA3;PSMB5;PSMC6;PSMA4;PSMD7;PSMC3;PSMB2;PSMA1;PSMA2;PSMB1;PSMD3;PSMD1;PSMF1		R-HSA-4608855;R-HSA-5099886;R-HSA-4608825
R-HSA-5658442	Regulation of RAS by GAPs	Signal Transduction	24	71	0.00465879	3.32781e-06	4.99172e-05	3	5	0.000353332	9606	Homo sapiens	PSMD10;PSMD12;RPN2;PSMB10;PSMA7;PSMB9;PSMD8;PSMA3;PSMB5;PSMC6;PSMA4;PSMD7;PSMC3;PSMB2;PSMA1;PSMA2;RASA1;PSMB1;PSMD3;PSMD1;KRAS;PSMF1		R-HSA-5658231;R-HSA-5658435;R-HSA-5658430
R-HSA-4641257	Degradation of AXIN	Signal Transduction	21	57	0.00374016	3.7096e-06	5.5644e-05	2	8	0.000565331	9606	Homo sapiens	PSMD10;PSMD12;RPN2;PSMB10;PSMA7;PSMB9;PSMD8;PSMA3;PSMB5;PSMC6;PSMA4;PSMD7;PSMC3;PSMB2;PSMA1;PSMA2;PSMB1;PSMD3;PSMD1;PSMF1		R-HSA-3640874;R-HSA-4641256
R-HSA-3858494	Beta-catenin independent WNT signaling	Signal Transduction	41	166	0.0108924	4.61489e-06	6.46084e-05	32	51	0.00360399	9606	Homo sapiens	PSMD10;PSMD12;RPN2;CLTC;TCF7;ITPR2;NLK;PSMB10;PSMA7;PSMD8;PPP3CA;PSMB5;PSMD7;PSMB2;MYC;PSMB1;PSMD3;RAC2;PSMD1;RAC1;PSMF1;AP2M1;FZD2;RYK;FZD7;NFATC1;PSMB9;PSMA3;PSMC6;PSMA4;PSMC3;PSMA1;PSMA2;GNB2;TCF4;KRAS;CLC;PFN1		R-HSA-3858491;R-HSA-5140747;R-HSA-4332359;R-HSA-4551555;R-HSA-3858482;R-HSA-4411402;R-HSA-3858480;R-HSA-5140741;R-HSA-5138433;R-HSA-4608855;R-HSA-3858475;R-HSA-2730872;R-HSA-169680;R-HSA-5138459;R-HSA-4420052;R-HSA-4551451;R-HSA-398040;R-HSA-8944362;R-HSA-5099886;R-HSA-4411365;R-HSA-4518575;R-HSA-4551465;R-HSA-4411373;R-HSA-4411383;R-HSA-3965450;R-HSA-398193;R-HSA-3965444;R-HSA-3965446;R-HSA-3965…
R-HSA-8948751	Regulation of PTEN stability and activity	Signal Transduction	24	74	0.00485564	6.55591e-06	9.17827e-05	4	13	0.000918663	9606	Homo sapiens	PSMD10;PSMD12;RPN2;CSNK2A1;PSMB10;PSMA7;PSMB9;PSMD8;PSMA3;PSMB5;PSMC6;PSMA4;PSMD7;PSMC3;PSMB2;PSMA1;PSMA2;MKRN1;PSMB1;PSMD3;AKT1;PSMD1;PSMF1		R-HSA-8850945;R-HSA-8850992;R-HSA-8948757;R-HSA-8948775
R-HSA-5683057	MAPK family signaling cascades	Signal Transduction	72	380	0.0249344	2.09818e-05	0.000264286	86	122	0.0086213	9606	Homo sapiens	FLT3;ITGA2B;PEBP1;ARRB1;PIK3CB;CDC14B;PSMD8;PPP1CC;PSMD7;FNTA;PPP2R1B;PPP2R5E;PPP2R1A;MYC;PSMD3;PSMD1;RAC1;PRKACB;IL6R;RAG1;LYPLA1;MAP2K2;DUSP1;PPP2R5A;PPP2R5C;PSMA3;PSMA4;PSMA1;PSMA2;RASA1;CDC42EP3;RAPGEF2;PRKCQ;VCL;PSMD10;PSMD12;RPN2;CSF2RB;FOXO3;FOXO1;PSMB10;PSMA7;SPTA1;PPP2CA;PPP2CB;RAP1A;PSMB5;PSMB2;PSMB1;MAPK1;PSMF1;MARK3;SPTBN2;ICMT;RANBP9;PSMB9;PSMC6;PSMC3;KRAS;TEK;PTPN7;LAMTOR3;LAT;BCL2L…		R-HSA-5687126;R-HSA-5692754;R-HSA-9635739;R-HSA-5692764;R-HSA-9635743;R-HSA-9657603;R-HSA-5675206;R-HSA-9657606;R-HSA-5658435;R-HSA-9654533;R-HSA-389788;R-HSA-5692749;R-HSA-9657608;R-HSA-5687115;R-HSA-5687112;R-HSA-9658253;R-HSA-5687113;R-HSA-109857;R-HSA-5672950;R-HSA-5658231;R-HSA-5672948;R-HSA-109858;R-HSA-5675376;R-HSA-5692785;R-HSA-109862;R-HSA-5672958;R-HSA-5674366;R-HSA-109864;R-HSA-562777…
R-HSA-195721	Signaling by WNT	Signal Transduction	64	332	0.0217848	3.62201e-05	0.000434642	89	157	0.0110946	9606	Homo sapiens	CLTC;ASH2L;PSMD8;PPP3CA;PSMD7;PPP2R1B;PPP2R5E;PPP2R1A;MYC;RUVBL1;PSMD3;RAC2;PSMD1;AKT1;RAC1;AP2M1;SKP1;MEN1;CSNK2A1;PPP2R5A;PPP2R5C;YWHAZ;PSMA3;PSMA4;PSMA1;PSMA2;PFN1;PSMD10;PSMD12;RPN2;HDAC1;TCF7;ITPR2;VPS26A;KLHL12;NLK;PSMB10;PSMA7;SNX3;PPP2CA;PPP2CB;PSMB5;TERT;PSMB2;PSMB1;PIP5K1B;PSMF1;FZD2;CSNK1A1;RYK;FZD7;NFATC1;PSMB9;PSMC6;PSMC3;GNB2;TCF4;KRAS;CLC		R-HSA-3858491;R-HSA-3322422;R-HSA-4332359;R-HSA-3601585;R-HSA-3858482;R-HSA-3769393;R-HSA-4641231;R-HSA-3364026;R-HSA-3322427;R-HSA-3769392;R-HSA-3322424;R-HSA-3858480;R-HSA-3769394;R-HSA-4608855;R-HSA-3858475;R-HSA-4411351;R-HSA-3769391;R-HSA-4420052;R-HSA-3640874;R-HSA-3364014;R-HSA-5665608;R-HSA-4411357;R-HSA-5099886;R-HSA-4411367;R-HSA-3451153;R-HSA-4411365;R-HSA-1504190;R-HSA-4641260;R-HSA-1…
R-HSA-5358346	Hedgehog ligand biogenesis	Signal Transduction	22	72	0.00472441	3.73764e-05	0.000448517	3	15	0.00106	9606	Homo sapiens	PSMD10;PSMD12;RPN2;PSMB10;PSMA7;PSMB9;PSMD8;PSMA3;PSMB5;PSMC6;PSMA4;PSMD7;PSMC3;PSMB2;PSMA1;PSMA2;PSMB1;PSMD3;PSMD1;P4HB;PSMF1		R-HSA-5362448;R-HSA-5358336;R-HSA-5358340
R-HSA-201681	TCF dependent signaling in response to WNT	Signal Transduction	46	216	0.0141732	4.8031e-05	0.000564122	37	71	0.00501731	9606	Homo sapiens	PSMD10;PSMD12;RPN2;HDAC1;TCF7;ASH2L;KLHL12;PSMB10;PSMA7;PSMD8;PPP2CA;PPP2CB;PSMB5;PSMD7;PSMB2;TERT;PPP2R1B;PPP2R5E;PPP2R1A;MYC;RUVBL1;PSMB1;PSMD3;AKT1;PSMD1;PIP5K1B;PSMF1;MEN1;FZD2;CSNK2A1;RYK;CSNK1A1;PPP2R5A;PPP2R5C;YWHAZ;PSMB9;PSMA3;PSMC6;PSMA4;PSMC3;PSMA1;PSMA2;TCF4		R-HSA-3299569;R-HSA-1504213;R-HSA-3322422;R-HSA-3601585;R-HSA-5323545;R-HSA-3769393;R-HSA-3364026;R-HSA-3322427;R-HSA-3769392;R-HSA-3322424;R-HSA-3769394;R-HSA-201677;R-HSA-4411351;R-HSA-201685;R-HSA-3769391;R-HSA-1504193;R-HSA-201691;R-HSA-3640874;R-HSA-3364014;R-HSA-5665608;R-HSA-4411357;R-HSA-3361751;R-HSA-4411367;R-HSA-3451153;R-HSA-1504190;R-HSA-4641260;R-HSA-1504188;R-HSA-3772434;R-HSA-1504…
R-HSA-5684996	MAPK1/MAPK3 signaling	Signal Transduction	62	329	0.0215879	8.82537e-05	0.000970791	68	82	0.00579464	9606	Homo sapiens	FLT3;ITGA2B;PEBP1;ARRB1;PIK3CB;PSMD8;PPP1CC;PSMD7;FNTA;PPP2R1B;PPP2R5E;PPP2R1A;PSMD3;PSMD1;IL6R;LYPLA1;MAP2K2;DUSP1;PPP2R5A;PPP2R5C;PSMA3;PSMA4;PSMA1;PSMA2;RASA1;RAPGEF2;PRKCQ;VCL;PSMD10;PSMD12;RPN2;CSF2RB;PSMB10;PSMA7;SPTA1;PPP2CA;PPP2CB;RAP1A;PSMB5;PSMB2;PSMB1;MAPK1;PSMF1;MARK3;SPTBN2;ICMT;RANBP9;PSMB9;PSMC6;PSMC3;KRAS;TEK;PTPN7;LAMTOR3;LAT;BCL2L1;FGFR1		R-HSA-9635739;R-HSA-9635743;R-HSA-9657603;R-HSA-5675206;R-HSA-9657606;R-HSA-5658435;R-HSA-9654533;R-HSA-9657608;R-HSA-9658253;R-HSA-109857;R-HSA-5672950;R-HSA-5658231;R-HSA-5672948;R-HSA-109858;R-HSA-5675376;R-HSA-109862;R-HSA-5672958;R-HSA-5674366;R-HSA-109864;R-HSA-5672957;R-HSA-5672954;R-HSA-5675373;R-HSA-5672980;R-HSA-5674132;R-HSA-9653585;R-HSA-5672978;R-HSA-5674130;R-HSA-5674387;R-HSA-56743…
R-HSA-5673001	RAF/MAP kinase cascade	Signal Transduction	60	322	0.0211286	0.000152174	0.00167392	64	75	0.00529998	9606	Homo sapiens	FLT3;ITGA2B;PEBP1;ARRB1;PIK3CB;PSMD8;PPP1CC;PSMD7;FNTA;PPP2R1B;PPP2R5E;PPP2R1A;PSMD3;PSMD1;LYPLA1;MAP2K2;DUSP1;PPP2R5A;PPP2R5C;PSMA3;PSMA4;PSMA1;PSMA2;RASA1;RAPGEF2;PRKCQ;VCL;PSMD10;PSMD12;RPN2;CSF2RB;PSMB10;PSMA7;SPTA1;PPP2CA;PPP2CB;RAP1A;PSMB5;PSMB2;PSMB1;MAPK1;PSMF1;MARK3;SPTBN2;ICMT;RANBP9;PSMB9;PSMC6;PSMC3;KRAS;TEK;PTPN7;LAMTOR3;LAT;BCL2L1;FGFR1		R-HSA-9635739;R-HSA-9635743;R-HSA-9657603;R-HSA-5675206;R-HSA-9657606;R-HSA-5658435;R-HSA-9654533;R-HSA-9657608;R-HSA-9658253;R-HSA-5672950;R-HSA-5658231;R-HSA-5672948;R-HSA-5675376;R-HSA-5672958;R-HSA-5674366;R-HSA-5672957;R-HSA-5672954;R-HSA-5675373;R-HSA-5672980;R-HSA-5674132;R-HSA-9653585;R-HSA-5672978;R-HSA-5674130;R-HSA-5674387;R-HSA-5674385;R-HSA-9653595;R-HSA-9653592;R-HSA-5675417;R-HSA-5…
R-HSA-9013694	Signaling by NOTCH4	Signal Transduction	24	92	0.00603675	0.000184968	0.00184968	13	20	0.00141333	9606	Homo sapiens	PSMD10;PSMD12;RPN2;RBPJ;PSMB10;PSMA7;PSMD8;PSMB5;PSMD7;PSMB2;PSMB1;PSMD3;AKT1;PSMD1;PSMF1;SKP1;YWHAZ;PSMB9;PSMA3;SNW1;PSMC6;PSMA4;PSMC3;PSMA1;PSMA2		R-HSA-9604471;R-HSA-9013711;R-HSA-9604308;R-HSA-9604629;R-HSA-9604664;R-HSA-9604446;R-HSA-9604642;R-HSA-9604451;R-HSA-9604387;R-HSA-9604550;R-HSA-9013693;R-HSA-9604328;R-HSA-9604553
R-HSA-5632684	Hedgehog 'on' state	Signal Transduction	24	92	0.00603675	0.000184968	0.00184968	11	37	0.00261466	9606	Homo sapiens	PSMD10;PSMD12;RPN2;CSNK1A1;ARRB1;PSMB10;PSMA7;PSMB9;PSMD8;PSMA3;PSMB5;PSMC6;PSMA4;PSMD7;PSMC3;PSMB2;PSMA1;PSMA2;PSMB1;PSMD3;SPOP;PSMD1;PSMF1		R-HSA-5635856;R-HSA-5633040;R-HSA-5632672;R-HSA-5632674;R-HSA-5635868;R-HSA-5632668;R-HSA-5635855;R-HSA-5632671;R-HSA-5635854;R-HSA-5632670;R-HSA-5632667
R-HSA-6807070	PTEN Regulation	Signal Transduction	37	171	0.0112205	0.000185722	0.00185722	21	56	0.00395732	9606	Homo sapiens	PSMD10;ATF2;PSMD12;RPN2;HDAC1;PSMB10;PSMA7;HDAC7;PSMD8;MTA1;PSMB5;PSMD7;RBBP4;PSMB2;PSMB1;PSMD3;MAPK1;AKT1;PSMD1;RBBP7;PSMF1;EGR1;CSNK2A1;PSMB9;RRAGA;PSMA3;PSMC6;PSMA4;VAPA;PSMC3;PSMA1;PSMA2;MKRN1;LAMTOR3		R-HSA-8944104;R-HSA-8943817;R-HSA-8944457;R-HSA-6807077;R-HSA-8944522;R-HSA-8944397;R-HSA-8945709;R-HSA-8948621;R-HSA-8944078;R-HSA-8850945;R-HSA-8944047;R-HSA-8948641;R-HSA-8944483;R-HSA-8943780;R-HSA-8944454;R-HSA-8948582;R-HSA-8948775;R-HSA-8944632;R-HSA-8850992;R-HSA-8948594;R-HSA-8948757
R-HSA-1257604	PIP3 activates AKT signaling	Signal Transduction	58	321	0.021063	0.000410423	0.00369381	47	86	0.00607731	9606	Homo sapiens	ATF2;CDKN1B;CSF1;FLT3;PIK3CD;PIK3CB;PSMD8;PSMD7;PPP2R1B;PPP2R5E;PPP2R1A;PSMD3;RAC2;PSMD1;AKT1;RAC1;CSNK2A1;RHOG;PPP2R5A;PPP2R5C;RRAGA;PSMA3;PSMA4;PSMA1;PSMA2;PSMD10;PSMD12;RPN2;HDAC1;FOXO3;FOXO1;PSMB10;PSMA7;HDAC7;PPP2CA;PPP2CB;MTA1;PSMB5;RBBP4;PSMB2;PSMB1;MAPK1;PIP5K1B;RBBP7;PSMF1;EGR1;INSR;PSMB9;PSMC6;VAPA;PSMC3;MKRN1;LAMTOR3;FGFR1		R-HSA-199299;R-HSA-8943817;R-HSA-8944457;R-HSA-199298;R-HSA-8857925;R-HSA-6807077;R-HSA-199425;R-HSA-8944522;R-HSA-198599;R-HSA-8944397;R-HSA-8948621;R-HSA-8944078;R-HSA-8850945;R-HSA-198347;R-HSA-200143;R-HSA-8944454;R-HSA-199443;R-HSA-198611;R-HSA-198609;R-HSA-198613;R-HSA-6811504;R-HSA-6811454;R-HSA-198298;R-HSA-199839;R-HSA-8948757;R-HSA-198621;R-HSA-8944104;R-HSA-198371;R-HSA-2317314;R-HSA-8…
R-HSA-9006925	Intracellular signaling by second messengers	Signal Transduction	64	368	0.024147	0.000562875	0.004503	54	114	0.00805597	9606	Homo sapiens	ATF2;CDKN1B;AHCYL1;CSF1;FLT3;PIK3CD;PIK3CB;PSMD8;PSMD7;PPP2R1B;PPP2R5E;PPP2R1A;PSMD3;RAC2;PSMD1;AKT1;RAC1;PRKACB;CSNK2A1;RHOG;PPP2R5A;PPP2R5C;RRAGA;PSMA3;PSMA4;PSMA1;PRKAR1A;PSMA2;PSMD10;PSMD12;RPN2;HDAC1;ITPR2;FOXO3;ADCY7;FOXO1;PSMB10;PSMA7;HDAC7;PPP2CA;PPP2CB;MTA1;PSMB5;RBBP4;PSMB2;PRKAR2B;PSMB1;MAPK1;PIP5K1B;RBBP7;PSMF1;EGR1;INSR;PSMB9;PSMC6;VAPA;PSMC3;MKRN1;LAMTOR3;FGFR1		R-HSA-199299;R-HSA-199298;R-HSA-199425;R-HSA-8944522;R-HSA-8944397;R-HSA-8948621;R-HSA-8850945;R-HSA-199443;R-HSA-6811504;R-HSA-198298;R-HSA-199839;R-HSA-8948757;R-HSA-2317314;R-HSA-8945709;R-HSA-8951727;R-HSA-8944047;R-HSA-8948641;R-HSA-1676082;R-HSA-8943780;R-HSA-111919;R-HSA-8948775;R-HSA-2316434;R-HSA-111925;R-HSA-199863;R-HSA-111924;R-HSA-8850992;R-HSA-6811472;R-HSA-2317332;R-HSA-111930;R-HS…
R-HSA-5675221	Negative regulation of MAPK pathway	Signal Transduction	15	49	0.00321522	0.000592063	0.0047365	13	17	0.00120133	9606	Homo sapiens	MAP2K2;DUSP1;PPP2R5A;PEBP1;PPP2R5C;PPP2CA;PPP2CB;PPP2R1B;PPP2R5E;PPP2R1A;MAPK1;KRAS;PTPN7;MARK3		R-HSA-5675376;R-HSA-9635739;R-HSA-5675198;R-HSA-9635743;R-HSA-5675194;R-HSA-5675417;R-HSA-5674022;R-HSA-5675431;R-HSA-5674018;R-HSA-5674019;R-HSA-5674496;R-HSA-5675373;R-HSA-5675433
R-HSA-5610787	Hedgehog 'off' state	Signal Transduction	27	124	0.00813648	0.00117042	0.0093634	14	32	0.00226132	9606	Homo sapiens	PSMD10;PSMD12;RPN2;ADCY7;PSMB10;PSMA7;PSMD8;PSMB5;PSMD7;PSMB2;PRKAR2B;PSMB1;PSMD3;PSMD1;PSMF1;PRKACB;SKP1;CSNK1A1;PSMB9;PSMA3;PSMC6;PSMA4;PSMC3;PSMA1;PRKAR1A;PSMA2		R-HSA-5610741;R-HSA-5610742;R-HSA-5610749;R-HSA-5610717;R-HSA-5610718;R-HSA-5610745;R-HSA-5610746;R-HSA-5610757;R-HSA-5610727;R-HSA-5610758;R-HSA-5610720;R-HSA-5610754;R-HSA-5610722;R-HSA-5610760
R-HSA-196299	Beta-catenin phosphorylation cascade	Signal Transduction	8	19	0.00124672	0.00163418	0.0114393	4	4	0.000282666	9606	Homo sapiens	PPP2CA;PPP2CB;PPP2R1B;PPP2R5E;CSNK1A1;PPP2R1A;PPP2R5A;PPP2R5C		R-HSA-195283;R-HSA-195318;R-HSA-195287;R-HSA-195300
R-HSA-9013418	RHOBTB2 GTPase cycle	Signal Transduction	9	24	0.0015748	0.00188302	0.0131811	2	2	0.000141333	9606	Homo sapiens	CCT6A;CCT2;HSP90AB1;CDC37;TMOD3;TXNL1;HNRNPC;WDR11;SRRM1		R-HSA-9018785;R-HSA-9018787
R-HSA-5673000	RAF activation	Signal Transduction	12	41	0.00269029	0.00286187	0.0185059	10	12	0.000847997	9606	Homo sapiens	PPP2CA;PPP1CC;PPP2CB;MAP2K2;PPP2R1B;PPP2R5E;PPP2R1A;PPP2R5A;KRAS;PPP2R5C;MARK3		R-HSA-5672966;R-HSA-5672950;R-HSA-5672948;R-HSA-5672961;R-HSA-9653108;R-HSA-5672958;R-HSA-5672957;R-HSA-5672954;R-HSA-9658445;R-HSA-5672969
[truncated: 8 more rows]

## Sheet: SD1E_Combined_Reactome_results
Pathway identifier	Pathway name	Group	#Entities found	#Entities total	Entities ratio	Entities pValue	Entities FDR	#Reactions found	#Reactions total	Reactions ratio	Species identifier	Species name	Submitted entities found	Mapped entities	Found reaction identifiers
[truncated: 244 more rows]

## Sheet: SD1F_GSE13159_PARP1_strat
ProbID	Symbol	ENSEMBL	ENTREZID	logFC	P.Value	adj.P.Val	B
[truncated: 1,720 more rows]

## Sheet: SD1G_NAD_metabolome
Ensembl	name	Type
[truncated: 126 more rows]

## Sheet: Categories_GSE5550
Pathway	Percent
[truncated: 15 more rows]

[truncated: 7 more sheets: Categories_combined, GSE5550_immune_system, GSE5550_DNA_repair, GSE5550_MAPK_family_signaling, GSE5550_signaling_by_hedgehog, GSE5550_signaling_by_WNT, Sheet5]
